# Supplementary material for: Salivary proteomics of healthy dogs: An in depth catalog
Source: PLoS One. 2018 Jan 12;13(1):e0191307. doi: 10.1371/journal.pone.0191307 (PMC5766244; doi:10.1371/journal.pone.0191307)
Supplement: S1 Appendix — (XLSX) [file pone.0191307.s001.xlsx]

## Sheet: Spectrum Report for torre009_so
Protein name	Protein accession numbers	Protein molecular weight (Da)	Protein identification probability	Exclusive unique peptide count	Exclusive unique spectrum count	Total spectrum count	Percentage of total spectra	Percentage sequence coverage	Peptide sequence	Previous amino acid	Next amino acid	Peptide identification probability	SEQUEST XCorr score	SEQUEST DCn score	Number of enzymatic termini	Fixed modifications identified by spectrum	Variable modifications identified by spectrum	Observed m/z	Actual peptide mass (AMU)	Calculated +1H Peptide Mass (AMU)	Spectrum charge	Actual minus calculated peptide mass (AMU)	Actual minus calculated peptide mass (PPM)	Peptide start index	Peptide stop index	Other Proteins
PREDICTED: proteasome subunit alpha type-2 isoform 1 [Canis lupus familiaris]	gi|545529262	32146	0.812	1	1	1	6.22e-05	0.0508	VASVMQEYTQSGGVR	R	P	0.916	2.98	0.358	1			806.393	1610.77	1611.78	2	-0.0006898	-0.428	175	189
PREDICTED: endoplasmic reticulum resident protein 44-like, partial [Canis lupus familiaris]	gi|545560857	18491.5	0.998	1	1	1	6.22e-05	0.0864	TPADcPVIAIDSFR	K	H	0.997	2.85	0.532	2		c5: Carbamidomethyl (+57.02)	781.39	1560.77	1561.77	2	0.005252	3.363	118	131
PREDICTED: major prion protein isoform X2 [Canis lupus familiaris]	gi|545539662	27778.9	0.568	0	0	1	6.22e-05	0.0389	GENFTETDMK	K	I	0.924	2.81	0.409	2			586.25	1170.49	1171.49	2	-0.0007785	-0.6645	199	208	gi|165973348
epididymal secretory protein E1 precursor [Canis lupus familiaris]	gi|356582247	16127.7	0.917	1	1	1	6.22e-05	0.0738	LPVKNEYPSIK	K	L	0.965	3.01	0.379	2			644.369	1286.72	1287.73	2	-0.0004517	-0.3508	113	123
PREDICTED: interferon-induced protein with tetratricopeptide repeats 5 isoform X1 [Canis lupus familiaris]	gi|545547346	56005.7	0.851	1	1	1	6.22e-05	0.0248	LQDVHAEAEGER	K	Y	0.935	2.53	0.49	2			677.323	1352.63	1353.64	2	-0.0003603	-0.2662	226	237
PREDICTED: mucin-19-like [Canis lupus familiaris]	gi|545547107	86480.3	1	1	1	1	6.22e-05	0.0181	TEAIGALEFGNSWK	S	T	0.997	2.77	0.464	1			761.882	1521.75	1522.75	2	0.00326	2.141	598	611
PREDICTED: L-lactate dehydrogenase A chain isoformX2 [Canis lupus familiaris]	gi|73988675	36585.9	0.056	0	0	1	6.22e-05	0.0331	SVADLAESIMK	L	N	0.949	2.77	0.435	1			582.303	1162.59	1163.6	2	0.000324	0.2785	255	265	gi|545536992
PREDICTED: drebrin-like isoformX7 [Canis lupus familiaris]	gi|74010705	48458.6	0.993	1	1	1	6.22e-05	0.0416	SPTDWALFTYEGNSNDIR	K	V	0.997	4.31	0.511	2			1043.48	2084.95	2085.95	2	0.001338	0.6416	24	41
PREDICTED: polypeptide N-acetylgalactosaminyltransferase 6 isoformX2 [Canis lupus familiaris]	gi|73996388	71352.7	0.875	1	1	1	6.22e-05	0.0161	LAEVWMDNYK	R	E	0.947	2.3	0.499	2			634.803	1267.59	1268.6	2	0.0003903	0.3076	431	440
PREDICTED: LOW QUALITY PROTEIN: Obg-like ATPase 1 isoform 2 [Canis lupus familiaris]	gi|345797138	44741.3	0.998	1	1	1	6.22e-05	0.0328	YLEANMTQSALPK	K	I	0.997	3.25	0.426	2			733.371	1464.73	1465.74	2	-0.0001248	-0.08513	282	294
PREDICTED: proteasome subunit beta type-4 isoform X1 [Canis lupus familiaris]	gi|545528918	28900.2	0.993	1	1	1	6.22e-05	0.0766	VNDSTMLGASGDYADFQYLK	R	Q	0.997	4.33	0.529	2			1098	2193.99	2195	2	0.001748	0.7966	90	109
PREDICTED: 3'(2'),5'-bisphosphate nucleotidase 1 isoform X2 [Canis lupus familiaris]	gi|545556724	39525	0.65	0	0	1	6.22e-05	0.033	ASAYVFASPGcK	K	K	0.961	2.83	0.429	2		c11: Carbamidomethyl (+57.02)	629.301	1256.59	1257.59	2	0.002173	1.728	289	300	gi|545556722
PREDICTED: 3'(2'),5'-bisphosphate nucleotidase 1 isoform X1 [Canis lupus familiaris]	gi|545556722	41401	0.97	0	0	1	6.22e-05	0.0317	ASAYVFASPGcK	K	K	0.961	2.83	0.429	2		c11: Carbamidomethyl (+57.02)	629.301	1256.59	1257.59	2	0.002173	1.728	304	315	gi|545556724
PREDICTED: double-headed protease inhibitor, submandibular gland-like [Canis lupus familiaris]	gi|545490619	15720.6	0.999	1	2	2	0.000124	0.105	TYSNEcmFcALTLNK	K	K	0.997	2.92	0.447	2		c6: Carbamidomethyl (+57.02), m7: Oxidation (+15.99), c9: Carbamidomethyl (+57.02)	934.404	1866.79	1867.8	2	-0.001929	-1.033	66	80
PREDICTED: double-headed protease inhibitor, submandibular gland-like [Canis lupus familiaris]	gi|545490619	15720.6	0.999	1	2	2	0.000124	0.105	TYSNEcmFcALTLNK	K	K	0.997	4.3	0.372	2		c6: Carbamidomethyl (+57.02), m7: Oxidation (+15.99), c9: Carbamidomethyl (+57.02)	623.273	1866.8	1867.8	3	0.0009873	0.5286	66	80
uncharacterized protein LOC481674 precursor [Canis lupus familiaris]	gi|548923872	21825.5	0.649	0	0	1	6.22e-05	0.0789	TEKDGEYDVVHDGYN	K	L	0.966	3.07	0.364	1			870.871	1739.73	1740.73	2	-0.0007676	-0.4409	92	106	gi|545517938
PREDICTED: hornerin [Canis lupus familiaris]	gi|545528977	156228	0.991	1	1	1	6.22e-05	0.0106	VNFIEYLLmIFKLAQA	K	C	0.968	3.36	0.311	1		m9: Oxidation (+15.99)	643.672	1927.99	1929.06	3	-0.05559	-28.82	69	84
PREDICTED: serpin B6 isoform 2 [Canis lupus familiaris]	gi|545554226	43748.1	1	1	2	2	0.000124	0.0384	GNTAAQMSQTLSLSK	K	S	0.946	2.88	0.405	2			768.888	1535.76	1536.77	2	0.0004666	0.3036	57	71
PREDICTED: serpin B6 isoform 2 [Canis lupus familiaris]	gi|545554226	43748.1	1	1	2	2	0.000124	0.0384	GNTAAQmSQTLSLSK	K	S	0.997	2.67	0.485	2		m7: Oxidation (+15.99)	776.886	1551.76	1552.76	2	0.0003026	0.1949	57	71
PREDICTED: involucrin isoform X1 [Canis lupus familiaris]	gi|545528998	33348.3	0.977	1	1	1	6.22e-05	0.0667	LEQEQQKEELQQQEQQQGK	H	E	0.96	4.17	0.181	1			786.049	2355.13	2356.14	3	-0.00455	-1.931	156	174
PREDICTED: L-amino-acid oxidase-like [Canis lupus familiaris]	gi|545524998	58924.9	0.993	1	1	1	6.22e-05	0.04	ALQDAGHQVTILEASNHVGGR	K	V	0.997	4.19	0.362	2			725.041	2172.1	2173.11	3	-0.00182	-0.8375	75	95
PREDICTED: BPI fold-containing family B member 1 isoform X2 [Canis lupus familiaris]	gi|545540364	53951.4	1	3	4	9	0.00056	0.0727	GHAHLVLADcSTSQGSLR	R	I	0.997	4.55	0.473	2		c10: Carbamidomethyl (+57.02)	636.983	1907.93	1908.93	3	-0.000251	-0.1315	169	186
PREDICTED: BPI fold-containing family B member 1 isoform X2 [Canis lupus familiaris]	gi|545540364	53951.4	1	3	4	9	0.00056	0.0727	ILTQETPELLLDQGSPK	K	V	0.917	3.55	0.244	2			628.01	1881.01	1882.02	3	-0.0006713	-0.3567	360	376
PREDICTED: BPI fold-containing family B member 1 isoform X2 [Canis lupus familiaris]	gi|545540364	53951.4	1	3	4	9	0.00056	0.0727	ILTQETPELLLDQGSPK	K	V	0.997	3.01	0.491	2			941.512	1881.01	1882.02	2	0.0002576	0.1369	360	376
PREDICTED: BPI fold-containing family B member 1 isoform X2 [Canis lupus familiaris]	gi|545540364	53951.4	1	3	4	9	0.00056	0.0727	ILTQETPELLLDQGSPK	K	V	0.997	3.18	0.415	2			941.512	1881.01	1882.02	2	-0.000841	-0.4469	360	376
PREDICTED: BPI fold-containing family B member 1 isoform X2 [Canis lupus familiaris]	gi|545540364	53951.4	1	3	4	9	0.00056	0.0727	ILTQETPELLLDQGSPK	K	V	0.997	3.21	0.45	2			941.511	1881.01	1882.02	2	-0.00255	-1.355	360	376
PREDICTED: BPI fold-containing family B member 1 isoform X2 [Canis lupus familiaris]	gi|545540364	53951.4	1	3	4	9	0.00056	0.0727	ILTQETPELLLDQGSPK	K	V	0.997	3.36	0.351	2			941.512	1881.01	1882.02	2	-0.0009631	-0.5117	360	376
PREDICTED: BPI fold-containing family B member 1 isoform X2 [Canis lupus familiaris]	gi|545540364	53951.4	1	3	4	9	0.00056	0.0727	ILTQETPELLLDQGSPK	K	V	0.997	3.39	0.364	2			941.512	1881.01	1882.02	2	-0.0002306	-0.1225	360	376
PREDICTED: BPI fold-containing family B member 1 isoform X2 [Canis lupus familiaris]	gi|545540364	53951.4	1	3	4	9	0.00056	0.0727	ILTQETPELLLDQGSPK	K	V	0.997	3.62	0.482	2			941.512	1881.01	1882.02	2	-0.0002306	-0.1225	360	376
PREDICTED: BPI fold-containing family B member 1 isoform X2 [Canis lupus familiaris]	gi|545540364	53951.4	1	3	4	9	0.00056	0.0727	KILTQETPELLLDQGSPK	V	V	0.997	2.98	0.404	1			1005.56	2009.1	2010.11	2	-0.004532	-2.255	359	376
PREDICTED: fatty acid-binding protein, epidermal [Canis lupus familiaris]	gi|545548960	17295.7	0.887	0	0	1	6.22e-05	0.0848	LVVEcVmNNVTcTR	K	I	0.997	3.69	0.505	2		c5: Carbamidomethyl (+57.02), m7: Oxidation (+15.99), c12: Carbamidomethyl (+57.02)	855.901	1709.79	1710.8	2	-0.0021	-1.228	146	159	gi|545560044
PREDICTED: LOW QUALITY PROTEIN: extracellular matrix protein 1 [Canis lupus familiaris]	gi|345782613	60766.3	1	1	1	1	6.22e-05	0.0203	SAFIADLcGSR	K	R	0.997	3.08	0.422	2		c8: Carbamidomethyl (+57.02)	598.79	1195.57	1196.57	2	-0.0003539	-0.2958	469	479
PREDICTED: elongation factor Tu GTP-binding domain-containing protein 1 isoform 6 [Canis lupus familiaris]	gi|73951269	126126	0.998	1	1	1	6.22e-05	0.0142	DLVQEGQGGGEAcSSK	R	G	0.997	2.9	0.507	2		c13: Carbamidomethyl (+57.02)	811.36	1620.71	1621.71	2	0.0003048	0.188	917	932
PREDICTED: LOW QUALITY PROTEIN: alpha-enolase isoform 1 [Canis lupus familiaris]	gi|345800677	48988.4	0.997	0	0	1	6.22e-05	0.0336	VNQIGSVTESLQAcK	K	L	0.997	3.79	0.489	2		c14: Carbamidomethyl (+57.02)	817.414	1632.81	1633.82	2	-5.258e-05	-0.03218	357	371	gi|545497791,gi|545497793
PREDICTED: ovostatin homolog 2-like isoform X1 [Canis lupus familiaris]	gi|545546408	164008	1	2	2	2	0.000124	0.0247	FRPVEDLYPLITLQDPQNNR	K	I	0.997	3.04	0.427	2			810.092	2427.25	2428.26	3	-0.0001269	-0.05226	147	166
PREDICTED: ovostatin homolog 2-like isoform X1 [Canis lupus familiaris]	gi|545546408	164008	1	2	2	2	0.000124	0.0247	QVVLDLPNNVVEGSAR	K	A	0.997	3.36	0.47	2			855.462	1708.91	1709.92	2	-0.001472	-0.8611	929	944
PREDICTED: complement C3 [Canis lupus familiaris]	gi|545535669	180300	1	1	1	1	6.22e-05	0.0106	EVDGTAFVIFGVQDGDR	K	R	0.997	3.41	0.485	2			912.941	1823.87	1824.88	2	-0.001254	-0.6873	264	280
PREDICTED: eukaryotic initiation factor 4A-II isoform 7 [Canis lupus familiaris]	gi|345796421	46403.6	0.827	1	1	1	6.22e-05	0.0369	LQAEAPHIVVGTPGR	K	V	0.923	2.78	0.412	2			772.931	1543.85	1544.85	2	-0.0006166	-0.3991	148	162
PREDICTED: beta-galactoside alpha-2,6-sialyltransferase 1 isoformX1 [Canis lupus familiaris]	gi|74003496	45724.9	0.833	1	1	1	6.22e-05	0.0301	LMNSQLVTTEGR	R	F	0.926	3.13	0.347	2			674.849	1347.68	1348.69	2	0.00253	1.876	224	235
PREDICTED: fibrinogen beta chain isoform X3 [Canis lupus familiaris]	gi|545524893	56311.5	0.999	1	1	1	6.22e-05	0.0303	TPcTVScNIPVVSGK	R	E	0.997	2.91	0.508	2		c3: Carbamidomethyl (+57.02), c7: Carbamidomethyl (+57.02)	809.9	1617.78	1618.79	2	-0.0008368	-0.5169	229	243
PREDICTED: heat shock cognate 71 kDa protein [Canis lupus familiaris]	gi|545497049	70899.8	0.935	0	0	1	6.22e-05	0.017	NSLESYAFNmK	K	A	0.964	3.09	0.36	2		m10: Oxidation (+15.99)	660.3	1318.59	1319.59	2	-0.001228	-0.9308	540	550	gi|545560509
PREDICTED: alpha-N-acetylgalactosaminidase isoform X2 [Canis lupus familiaris]	gi|545514634	46408	0.895	1	1	1	6.22e-05	0.0292	VIQDAQTFAEWK	K	V	0.955	2.68	0.459	2			718.364	1434.71	1435.72	2	-0.0003849	-0.2681	138	149
15-hydroxyprostaglandin dehydrogenase [Canis lupus familiaris]	gi|548923825	28920.9	0.999	1	1	1	6.22e-05	0.0526	LDILVNNAGVNNEK	R	N	0.997	3.6	0.435	2			756.904	1511.79	1512.8	2	-0.0004289	-0.2835	85	98
PREDICTED: STE20-like kinase isoform X2 [Canis lupus familiaris]	gi|345792771	139931	0.383	0	0	1	6.22e-05	0.00991	PLTESQIQVVcK	R	Q	0.997	3.14	0.464	1		c11: Carbamidomethyl (+57.02)	701.374	1400.73	1401.74	2	-0.0005293	-0.3776	126	137	gi|73998466
quinone oxidoreductase [Canis lupus familiaris]	gi|356991198	35522.1	0.879	1	1	1	6.22e-05	0.0424	VHAcGVNPVETYIR	K	S	0.948	3.58	0.255	2		c4: Carbamidomethyl (+57.02)	538.94	1613.8	1614.81	3	-0.0008066	-0.4995	42	55
PREDICTED: rab GDP dissociation inhibitor alpha isoform X1 [Canis lupus familiaris]	gi|545557145	45467.2	0.867	0	0	1	6.22e-05	0.0274	KQNDVFGEADQ	R	-	0.997	3.45	0.412	2			625.786	1249.56	1250.56	2	4.3e-05	0.03438	392	402	gi|50978936
PREDICTED: bactericidal permeability-increasing protein isoformX1 [Canis lupus familiaris]	gi|73991968	53259.6	0.993	1	1	1	6.22e-05	0.0309	GLDYAcQQGVAVLQK	K	E	0.997	3.54	0.4	2		c6: Carbamidomethyl (+57.02)	825.419	1648.82	1649.83	2	-0.001075	-0.6517	41	55
PREDICTED: glycogen phosphorylase, liver form isoform 2 [Canis lupus familiaris]	gi|359320055	93457.7	1	1	1	1	6.22e-05	0.0306	VIPATDLSEQISTAGTEASGTGNmK	K	F	0.997	3.43	0.394	2		m24: Oxidation (+15.99)	832.071	2493.19	2494.2	3	0.0005205	0.2087	623	647
PREDICTED: histone H2B type 2-F-like [Canis lupus familiaris]	gi|545528713	13920.6	0.052	0	0	2	0.000124	0.119	AmGIMNSFVNDIFER	K	I	0.997	2.81	0.481	2		m2: Oxidation (+15.99)	880.411	1758.81	1759.81	2	-0.0002486	-0.1413	59	73	gi|74004182,gi|345779769,gi|545554810,gi|545554634,gi|74004007,gi|73975428
PREDICTED: histone H2B type 2-F-like [Canis lupus familiaris]	gi|545528713	13920.6	0.052	0	0	2	0.000124	0.119	AmGImNSFVNDIFER	K	I	0.997	3.05	0.429	2		m2: Oxidation (+15.99), m5: Oxidation (+15.99)	888.408	1774.8	1775.81	2	-0.001145	-0.6448	59	73	gi|74004182,gi|345779769,gi|545554810,gi|545554634,gi|74004007,gi|73975428
PREDICTED: staphylococcal nuclease domain-containing protein 1 [Canis lupus familiaris]	gi|345780013	101994	0.999	1	1	1	6.22e-05	0.0121	EVEVEVESMDK	R	A	0.997	2.96	0.5	2			647.297	1292.58	1293.59	2	-0.0009843	-0.7609	593	603
PREDICTED: desmocollin-2 isoformX3 [Canis lupus familiaris]	gi|73961312	100761	0.832	0	0	1	6.22e-05	0.0122	TYVFTISENcR	K	V	0.997	2.99	0.503	2		c10: Carbamidomethyl (+57.02)	695.327	1388.64	1389.65	2	0.000431	0.3102	246	256	gi|545506024
PREDICTED: adiponectin isoform X2 [Canis lupus familiaris]	gi|545553491	26340.9	0.993	1	1	1	6.22e-05	0.0492	AmLFTYDQYQEK	K	N	0.997	3.02	0.442	2		m2: Oxidation (+15.99)	776.852	1551.69	1552.7	2	-0.002868	-1.847	181	192
PREDICTED: maltase-glucoamylase, intestinal [Canis lupus familiaris]	gi|545525368	207363	0.993	1	1	1	6.22e-05	0.00873	VPSSTSESQLYDVLIK	R	K	0.997	3.07	0.437	2			883.465	1764.92	1765.92	2	0.001441	0.8162	1047	1062
PREDICTED: cathepsin L1-like isoform X2 [Canis lupus familiaris]	gi|545486348	37383.1	1	1	1	1	6.22e-05	0.042	LVSLSEQNLVDcSR	K	A	0.997	3.61	0.532	2		c12: Carbamidomethyl (+57.02)	810.406	1618.8	1619.81	2	-0.0008321	-0.5137	158	171
PREDICTED: coronin-1A isoform 1 [Canis lupus familiaris]	gi|345801939	51008.2	0.993	1	1	1	6.22e-05	0.0347	VSQTTWDSGFcAVNPK	R	F	0.997	3.1	0.516	2		c11: Carbamidomethyl (+57.02)	898.917	1795.82	1796.83	2	-0.0007256	-0.4038	30	45
lactotransferrin precursor [Canis lupus familiaris]	gi|559767226	77296.3	1	3	3	5	0.000311	0.0932	ASGGSVScVSAPSGEDcIALVLK	R	G	0.978	3.31	0.318	2		c8: Carbamidomethyl (+57.02), c17: Carbamidomethyl (+57.02)	755.368	2263.08	2264.09	3	0.0002454	0.1084	383	405
lactotransferrin precursor [Canis lupus familiaris]	gi|559767226	77296.3	1	3	3	5	0.000311	0.0932	cAcSSQEPYFGYSGAFK	K	C	0.946	3.07	0.359	2		c1: Carbamidomethyl (+57.02), c3: Carbamidomethyl (+57.02)	979.907	1957.8	1958.8	2	0.001057	0.5397	200	216
lactotransferrin precursor [Canis lupus familiaris]	gi|559767226	77296.3	1	3	3	5	0.000311	0.0932	cHLAMAPNHAVVSR	R	E	0.997	3.05	0.426	2		c1: Carbamidomethyl (+57.02)	521.595	1561.76	1562.77	3	0.001449	0.9271	606	619	sp|TRFL_HUMAN|
lactotransferrin precursor [Canis lupus familiaris]	gi|559767226	77296.3	1	3	3	5	0.000311	0.0932	cHLAmAPNHAVVSR	R	E	0.997	3.04	0.435	2		c1: Carbamidomethyl (+57.02), m5: Oxidation (+15.99)	789.885	1577.76	1578.76	2	-0.0001055	-0.06681	606	619	sp|TRFL_HUMAN|
lactotransferrin precursor [Canis lupus familiaris]	gi|559767226	77296.3	1	3	3	5	0.000311	0.0932	SQNPSDVDcVDR	K	L	0.997	2.86	0.493	2		c9: Carbamidomethyl (+57.02)	696.298	1390.58	1391.59	2	0.003203	2.302	436	447
PREDICTED: tyrosine-protein phosphatase non-receptor type substrate 1 isoform X2 [Canis lupus familiaris]	gi|545540192	55114.6	0.997	1	1	1	6.22e-05	0.0316	ISNITPADTGTYYcVK	R	F	0.997	3.16	0.393	2		c14: Carbamidomethyl (+57.02)	901.935	1801.86	1802.86	2	-0.0003928	-0.2179	108	123
PREDICTED: protein-glutamine gamma-glutamyltransferase E [Canis lupus familiaris]	gi|545540174	77693.2	1	1	2	2	0.000124	0.0231	SQGVFQcGPASVAAVR	R	E	0.939	3.08	0.349	2		c7: Carbamidomethyl (+57.02)	545.275	1632.8	1633.81	3	0.0001073	0.06568	362	377
PREDICTED: protein-glutamine gamma-glutamyltransferase E [Canis lupus familiaris]	gi|545540174	77693.2	1	1	2	2	0.000124	0.0231	SQGVFQcGPASVAAVR	R	E	0.997	2.85	0.454	2		c7: Carbamidomethyl (+57.02)	817.409	1632.8	1633.81	2	5.972e-05	0.03656	362	377
PREDICTED: heat shock cognate 71 kDa protein-like isoform X3 [Canis lupus familiaris]	gi|545560509	70995.9	0.388	0	0	1	6.22e-05	0.017	NSLESYAFNmK	K	A	0.964	3.09	0.36	2		m10: Oxidation (+15.99)	660.3	1318.59	1319.59	2	-0.001228	-0.9308	540	550	gi|545497049
PREDICTED: immunoglobulin lambda-like polypeptide 5-like [Canis lupus familiaris]	gi|74009405	13213.5	0.4	0	0	2	0.000124	0.19	GTHLTVLGQPK	G	A	0.935	2.3	0.487	1			575.833	1149.65	1150.66	2	-0.0002615	-0.2273	14	24	gi|545544685,gi|545544683
PREDICTED: immunoglobulin lambda-like polypeptide 5-like [Canis lupus familiaris]	gi|74009405	13213.5	0.4	0	0	2	0.000124	0.19	YAASSYLSLTPDK	K	W	0.997	3.05	0.465	2			708.357	1414.7	1415.71	2	0.0005121	0.3618	86	98	gi|545544681,gi|73995687,gi|545544685,gi|545544683,gi|545544754
PREDICTED: EH domain-containing protein 4 [Canis lupus familiaris]	gi|74000237	61231.6	0.928	1	1	1	6.22e-05	0.0203	LFEAEAQDLFR	R	D	0.97	3.02	0.378	2			669.838	1337.66	1338.67	2	4.69e-05	0.03504	273	283
trefoil factor 3 precursor [Canis lupus familiaris]	gi|50950221	8864.9	0.944	1	1	1	6.22e-05	0.175	YQGLATNLcEVPPK	A	D	0.919	2.78	0.41	1		c9: Carbamidomethyl (+57.02)	795.403	1588.79	1589.8	2	-0.0007797	-0.4905	24	37
PREDICTED: mucin-4 isoform X1 [Canis lupus familiaris]	gi|545553149,gi|74002932	126324	0.993	1	1	1	6.22e-05	0.0151	TEGLLGVWNGNPGDDFR	R	M	0.997	4.04	0.529	2			923.94	1845.86	1846.87	2	-0.0001502	-0.08131	543	559
PREDICTED: tubulin alpha-1B chain isoform X11 [Canis lupus familiaris]	gi|545545619	50151.7	0.15	0	0	1	6.22e-05	0.031	VGEGmEEGEFSEAR	Y	E	0.976	2.98	0.39	1		m5: Oxidation (+15.99)	771.822	1541.63	1542.64	2	-0.001727	-1.12	409	422	gi|545542125,gi|545556306,gi|545556308,gi|73995893,gi|359323129,gi|73997851,gi|74005537
PREDICTED: heterogeneous nuclear ribonucleoprotein K isoform X1 [Canis lupus familiaris]	gi|545486213	50892.3	0.999	1	1	1	6.22e-05	0.0302	RPAEDmEEEQAFKR	K	S	0.997	3.34	0.348	2		m6: Oxidation (+15.99)	584.605	1750.79	1751.8	3	-0.0009235	-0.5272	22	35
PREDICTED: histone H2B type 1-J-like [Canis lupus familiaris]	gi|545554810	24487.3	0.155	0	0	2	0.000124	0.0701	AmGIMNSFVNDIFER	K	I	0.997	2.81	0.481	2		m2: Oxidation (+15.99)	880.411	1758.81	1759.81	2	-0.0002486	-0.1413	126	140	gi|74004182,gi|345779769,gi|545528713,gi|545554634,gi|74004007,gi|73975428
PREDICTED: histone H2B type 1-J-like [Canis lupus familiaris]	gi|545554810	24487.3	0.155	0	0	2	0.000124	0.0701	AmGImNSFVNDIFER	K	I	0.997	3.05	0.429	2		m2: Oxidation (+15.99), m5: Oxidation (+15.99)	888.408	1774.8	1775.81	2	-0.001145	-0.6448	126	140	gi|74004182,gi|345779769,gi|545528713,gi|545554634,gi|74004007,gi|73975428
PREDICTED: LOW QUALITY PROTEIN: serotransferrin isoform 1 [Canis lupus familiaris]	gi|545539001	85170.4	1	1	1	1	6.22e-05	0.0194	IEcESAESTEDcIAK	K	I	0.997	2.72	0.473	2		c3: Carbamidomethyl (+57.02), c12: Carbamidomethyl (+57.02)	871.367	1740.72	1741.73	2	0.001422	0.8163	439	453
PREDICTED: STE20-like kinase isoformX1 [Canis lupus familiaris]	gi|73998466	143630	0.989	0	0	1	6.22e-05	0.00966	PLTESQIQVVcK	R	Q	0.997	3.14	0.464	1		c11: Carbamidomethyl (+57.02)	701.374	1400.73	1401.74	2	-0.0005293	-0.3776	126	137	gi|345792771
PREDICTED: 14-3-3 protein zeta/delta-like [Canis lupus familiaris]	gi|359321774	32656.1	0.127	0	0	3	0.000187	0.0519	SVTEQGAELSNEER	K	N	0.997	3.93	0.392	2			774.861	1547.71	1548.71	2	0.0003908	0.2524	72	85	gi|545520485
PREDICTED: 14-3-3 protein zeta/delta-like [Canis lupus familiaris]	gi|359321774	32656.1	0.127	0	0	3	0.000187	0.0519	SVTEQGAELSNEER	K	N	0.997	4.25	0.469	2			774.859	1547.7	1548.71	2	-0.002783	-1.797	72	85	gi|545520485
PREDICTED: 14-3-3 protein zeta/delta-like [Canis lupus familiaris]	gi|359321774	32656.1	0.127	0	0	3	0.000187	0.0519	SVTEQGAELSNEERN	K	L	0.997	3.48	0.386	1			831.88	1661.75	1662.76	2	-0.003447	-2.073	72	86	gi|545520485
PREDICTED: tubulin alpha-1B chain [Canis lupus familiaris]	gi|545556308	50139.8	0.759	0	0	1	6.22e-05	0.031	VGEGmEEGEFSEAR	Y	E	0.976	2.98	0.39	1		m5: Oxidation (+15.99)	771.822	1541.63	1542.64	2	-0.001727	-1.12	409	422	gi|545542125,gi|545545619,gi|545556306,gi|73995893,gi|359323129,gi|73997851,gi|74005537
PREDICTED: tubulin alpha-4A chain isoform X2 [Canis lupus familiaris]	gi|545556306	48329	0.863	0	0	1	6.22e-05	0.0323	VGEGmEEGEFSEAR	Y	E	0.976	2.98	0.39	1		m5: Oxidation (+15.99)	771.822	1541.63	1542.64	2	-0.001727	-1.12	394	407	gi|545542125,gi|545545619,gi|545556308,gi|73995893,gi|359323129,gi|73997851,gi|74005537
PREDICTED: 60 kDa heat shock protein, mitochondrial isoform X2 [Canis lupus familiaris]	gi|545555745	60996.7	0.985	1	1	1	6.22e-05	0.0209	TVIIEQSWGSPK	R	V	0.922	3.34	0.287	2			672.861	1343.71	1344.72	2	-0.001055	-0.7843	61	72
PREDICTED: delta(3,5)-Delta(2,4)-dienoyl-CoA isomerase, mitochondrial isoform 1 [Canis lupus familiaris]	gi|545488605	38481.2	0.999	1	1	1	6.22e-05	0.0398	SSAAQDEASTAAPR	L	E	0.997	3.41	0.489	1			681.318	1360.62	1361.63	2	-0.0004363	-0.3204	59	72
PREDICTED: serum albumin isoform X1 [Canis lupus familiaris]	gi|545520919	68606.9	0.966	0	0	8	0.000498	0.117	AcAAEESGANcDK	K	S	0.995	2.82	0.437	2		c2: Carbamidomethyl (+57.02), c11: Carbamidomethyl (+57.02)	691.768	1381.52	1382.53	2	-0.001466	-1.06	76	88	gi|55742764
PREDICTED: serum albumin isoform X1 [Canis lupus familiaris]	gi|545520919	68606.9	0.966	0	0	8	0.000498	0.117	DKYGDMADccEK	R	Q	0.963	2.43	0.508	2		c9: Carbamidomethyl (+57.02), c10: Carbamidomethyl (+57.02)	746.28	1490.55	1491.56	2	-0.001662	-1.114	106	117	gi|55742764
PREDICTED: serum albumin isoform X1 [Canis lupus familiaris]	gi|545520919	68606.9	0.966	0	0	8	0.000498	0.117	EFNAETFTFHADLcTLPEAEK	K	Q	0.997	3.24	0.392	2		c14: Carbamidomethyl (+57.02)	824.046	2469.12	2470.12	3	-0.0005355	-0.2168	525	545	gi|55742764
PREDICTED: serum albumin isoform X1 [Canis lupus familiaris]	gi|545520919	68606.9	0.966	0	0	8	0.000498	0.117	LGEYGFQNALLVR	K	Y	0.997	3.67	0.392	2			740.403	1478.79	1479.8	2	0.002231	1.508	422	434	gi|55742764,sp|ALBU_BOVIN|
PREDICTED: serum albumin isoform X1 [Canis lupus familiaris]	gi|545520919	68606.9	0.966	0	0	8	0.000498	0.117	TVmGDFGAFVEK	K	C	0.997	3.79	0.283	2		m3: Oxidation (+15.99)	439.545	1315.61	1316.62	3	0.0005851	0.4444	570	581	gi|55742764
PREDICTED: serum albumin isoform X1 [Canis lupus familiaris]	gi|545520919	68606.9	0.966	0	0	8	0.000498	0.117	TVMGDFGAFVEK	K	C	0.997	4.49	0.313	2			434.213	1299.62	1300.62	3	0.001146	0.881	570	581	gi|55742764
PREDICTED: serum albumin isoform X1 [Canis lupus familiaris]	gi|545520919	68606.9	0.966	0	0	8	0.000498	0.117	TVmGDFGAFVEK	K	C	0.997	3.6	0.39	2		m3: Oxidation (+15.99)	658.813	1315.61	1316.62	2	0.0001713	0.1301	570	581	gi|55742764
PREDICTED: serum albumin isoform X1 [Canis lupus familiaris]	gi|545520919	68606.9	0.966	0	0	8	0.000498	0.117	YGDmADccEK	K	Q	0.944	2.6	0.477	2		m4: Oxidation (+15.99), c7: Carbamidomethyl (+57.02), c8: Carbamidomethyl (+57.02)	632.718	1263.42	1264.43	2	0.0003007	0.2378	108	117	gi|55742764,sp|ALBU_BOVIN|
lysozyme precursor [Canis lupus familiaris]	gi|665505916	16521.1	1	1	1	1	6.22e-05	0.101	ALLQDDITQAVAcAK	S	R	0.997	2.92	0.48	1		c13: Carbamidomethyl (+57.02)	808.92	1615.83	1616.83	2	0.002154	1.333	101	115
serum albumin precursor [Canis lupus familiaris]	gi|55742764	68604.9	1	0	0	8	0.000498	0.117	AcAAEESGANcDK	K	S	0.995	2.82	0.437	2		c2: Carbamidomethyl (+57.02), c11: Carbamidomethyl (+57.02)	691.768	1381.52	1382.53	2	-0.001466	-1.06	76	88	gi|545520919
serum albumin precursor [Canis lupus familiaris]	gi|55742764	68604.9	1	0	0	8	0.000498	0.117	DKYGDMADccEK	R	Q	0.963	2.43	0.508	2		c9: Carbamidomethyl (+57.02), c10: Carbamidomethyl (+57.02)	746.28	1490.55	1491.56	2	-0.001662	-1.114	106	117	gi|545520919
serum albumin precursor [Canis lupus familiaris]	gi|55742764	68604.9	1	0	0	8	0.000498	0.117	EFNAETFTFHADLcTLPEAEK	K	Q	0.997	3.24	0.392	2		c14: Carbamidomethyl (+57.02)	824.046	2469.12	2470.12	3	-0.0005355	-0.2168	525	545	gi|545520919
serum albumin precursor [Canis lupus familiaris]	gi|55742764	68604.9	1	0	0	8	0.000498	0.117	LGEYGFQNALLVR	K	Y	0.997	3.67	0.392	2			740.403	1478.79	1479.8	2	0.002231	1.508	422	434	gi|545520919,sp|ALBU_BOVIN|
serum albumin precursor [Canis lupus familiaris]	gi|55742764	68604.9	1	0	0	8	0.000498	0.117	TVmGDFGAFVEK	K	C	0.997	3.79	0.283	2		m3: Oxidation (+15.99)	439.545	1315.61	1316.62	3	0.0005851	0.4444	570	581	gi|545520919
serum albumin precursor [Canis lupus familiaris]	gi|55742764	68604.9	1	0	0	8	0.000498	0.117	TVMGDFGAFVEK	K	C	0.997	4.49	0.313	2			434.213	1299.62	1300.62	3	0.001146	0.881	570	581	gi|545520919
serum albumin precursor [Canis lupus familiaris]	gi|55742764	68604.9	1	0	0	8	0.000498	0.117	TVmGDFGAFVEK	K	C	0.997	3.6	0.39	2		m3: Oxidation (+15.99)	658.813	1315.61	1316.62	2	0.0001713	0.1301	570	581	gi|545520919
serum albumin precursor [Canis lupus familiaris]	gi|55742764	68604.9	1	0	0	8	0.000498	0.117	YGDmADccEK	K	Q	0.944	2.6	0.477	2		m4: Oxidation (+15.99), c7: Carbamidomethyl (+57.02), c8: Carbamidomethyl (+57.02)	632.718	1263.42	1264.43	2	0.0003007	0.2378	108	117	gi|545520919,sp|ALBU_BOVIN|
PREDICTED: angiopoietin-related protein 5-like [Canis lupus familiaris]	gi|545514351	22408.4	0.997	1	1	1	6.22e-05	0.08	WAAGDQQPTLSSSVLR	R	L	0.918	3.26	0.302	2			858.439	1714.86	1715.87	2	-0.001081	-0.6301	176	191
PREDICTED: serine/threonine-protein phosphatase 2A 55 kDa regulatory subunit B alpha isoform isoform X4 [Canis lupus familiaris]	gi|545542421	49531.4	0.599	0	0	1	6.22e-05	0.0282	NAAQFLLSTNDK	K	T	0.997	2.54	0.529	2			661.342	1320.67	1321.67	2	0.001449	1.096	84	95	gi|545542417,gi|345790534
PREDICTED: c-Jun-amino-terminal kinase-interacting protein 4 isoform X13 [Canis lupus familiaris]	gi|545511298	147996	0.086	0	0	1	6.22e-05	0.0135	ETDYPAGEELSESGQVDK	R	A	0.997	3.56	0.524	2			977.431	1952.85	1953.86	2	-0.001706	-0.8733	807	824	gi|73966442,gi|359320426
PREDICTED: fatty acid synthase [Canis lupus familiaris]	gi|545509598	269100	1	1	1	1	6.22e-05	0.00485	VVASVDLIQHSH	R	A	0.997	2.98	0.435	1			652.852	1303.69	1304.7	2	0.0008348	0.6398	2361	2372
PREDICTED: serine/threonine-protein phosphatase 2B catalytic subunit beta isoform isoformX1 [Canis lupus familiaris]	gi|345799116	58086.4	0.058	0	0	1	6.22e-05	0.0233	LFEVGGSPANTR	K	Y	0.942	3.09	0.349	2			624.322	1246.63	1247.64	2	-0.0004472	-0.3585	110	121	gi|545495289,gi|545551599
PREDICTED: protein FAM49B isoform X2 [Canis lupus familiaris]	gi|545520839,gi|545520842	36793.7	0.993	1	1	2	0.000124	0.0432	mTNPAIQNDFSYYR	K	R	0.997	3.05	0.392	2		m1: Oxidation (+15.99)	868.391	1734.77	1735.77	2	-0.0003656	-0.2106	147	160
PREDICTED: protein FAM49B isoform X2 [Canis lupus familiaris]	gi|545520839,gi|545520842	36793.7	0.993	1	1	2	0.000124	0.0432	mTNPAIQNDFSYYR	K	R	0.997	3.48	0.401	2		m1: Oxidation (+15.99)	868.392	1734.77	1735.77	2	0.002442	1.407	147	160
PREDICTED: LOW QUALITY PROTEIN: IgGFc-binding protein [Canis lupus familiaris]	gi|545488517	316415	1	10	10	10	0.000622	0.0507	FQGNcEYLLSTPcK	D	A	0.997	3.12	0.438	1		c5: Carbamidomethyl (+57.02), c13: Carbamidomethyl (+57.02)	858.88	1715.75	1716.77	2	-0.01944	-11.33	2081	2094
PREDICTED: LOW QUALITY PROTEIN: IgGFc-binding protein [Canis lupus familiaris]	gi|545488517	316415	1	10	10	10	0.000622	0.0507	LcGmLTQPDGPFAAcH	R	S	0.997	3.28	0.521	1		c2: Carbamidomethyl (+57.02), m4: Oxidation (+15.99), c15: Carbamidomethyl (+57.02)	895.886	1789.76	1790.77	2	-0.001862	-1.04	665	680
PREDICTED: LOW QUALITY PROTEIN: IgGFc-binding protein [Canis lupus familiaris]	gi|545488517	316415	1	10	10	10	0.000622	0.0507	PGQVcEPSGGILScVTK	K	D	0.997	3.78	0.577	1		c5: Carbamidomethyl (+57.02), c14: Carbamidomethyl (+57.02)	894.934	1787.85	1788.86	2	-0.002022	-1.13	1617	1633
PREDICTED: LOW QUALITY PROTEIN: IgGFc-binding protein [Canis lupus familiaris]	gi|545488517	316415	1	10	10	10	0.000622	0.0507	RPDFcPIQcPANSHYK	R	L	0.97	3.21	0.339	2		c5: Carbamidomethyl (+57.02), c9: Carbamidomethyl (+57.02)	663.972	1988.9	1989.91	3	-0.00311	-1.563	2320	2335
PREDICTED: LOW QUALITY PROTEIN: IgGFc-binding protein [Canis lupus familiaris]	gi|545488517	316415	1	10	10	10	0.000622	0.0507	ScKPGQVcEPSGGILScVTK	H	D	0.997	3.24	0.423	1		c2: Carbamidomethyl (+57.02), c8: Carbamidomethyl (+57.02), c17: Carbamidomethyl (+57.02)	722.011	2163.01	2164.02	3	-0.0005207	-0.2406	1614	1633
PREDICTED: LOW QUALITY PROTEIN: IgGFc-binding protein [Canis lupus familiaris]	gi|545488517	316415	1	10	10	10	0.000622	0.0507	ScQGScAALSGLTGcTNR	R	C	0.997	3.31	0.472	2		c2: Carbamidomethyl (+57.02), c6: Carbamidomethyl (+57.02), c15: Carbamidomethyl (+57.02)	950.408	1898.8	1899.81	2	-0.001978	-1.041	2722	2739
PREDICTED: LOW QUALITY PROTEIN: IgGFc-binding protein [Canis lupus familiaris]	gi|545488517	316415	1	10	10	10	0.000622	0.0507	SSPVAVFSGHScAQK	A	H	0.972	2.95	0.396	1		c12: Carbamidomethyl (+57.02)	781.375	1560.74	1561.74	2	1.207e-05	0.007728	209	223
PREDICTED: LOW QUALITY PROTEIN: IgGFc-binding protein [Canis lupus familiaris]	gi|545488517	316415	1	10	10	10	0.000622	0.0507	SVTLHIYSH	R	S	0.997	2.95	0.423	1			528.777	1055.54	1056.55	2	-0.0002013	-0.1906	2122	2130
PREDICTED: LOW QUALITY PROTEIN: IgGFc-binding protein [Canis lupus familiaris]	gi|545488517	316415	1	10	10	10	0.000622	0.0507	VAVcQAAGAQLGEWR	Y	R	0.997	3.32	0.386	1		c4: Carbamidomethyl (+57.02)	808.404	1614.79	1615.8	2	6.168e-05	0.03817	2305	2319
PREDICTED: LOW QUALITY PROTEIN: IgGFc-binding protein [Canis lupus familiaris]	gi|545488517	316415	1	10	10	10	0.000622	0.0507	VEVTLPSSYHGQVSGLcGNmDQNISNDR	R	V	0.997	3.24	0.348	2		c17: Carbamidomethyl (+57.02), m20: Oxidation (+15.99)	1031.81	3092.39	3093.4	3	0.00148	0.4785	1790	1817
PREDICTED: proteasome subunit alpha type-6 isoform X3 [Canis lupus familiaris]	gi|545507133	25189.1	0.804	0	0	3	0.000187	0.123	AINQGGLTSVAVR	K	G	0.997	3.38	0.441	2			643.365	1284.71	1285.72	2	-0.0002525	-0.1964	12	24	gi|73962756
PREDICTED: proteasome subunit alpha type-6 isoform X3 [Canis lupus familiaris]	gi|545507133	25189.1	0.804	0	0	3	0.000187	0.123	IADISQVYTQNAEMR	R	P	0.997	3.54	0.534	1			869.925	1737.84	1738.84	2	-0.0003691	-0.2123	99	113	gi|73962756
PREDICTED: proteasome subunit alpha type-6 isoform X3 [Canis lupus familiaris]	gi|545507133	25189.1	0.804	0	0	3	0.000187	0.123	IADISQVYTQNAEmR	R	P	0.997	3.66	0.497	1		m14: Oxidation (+15.99)	877.923	1753.83	1754.84	2	0.001542	0.8787	99	113	gi|73962756
PREDICTED: transketolase isoform X2 [Canis lupus familiaris]	gi|545533391	64787.4	0.897	0	0	1	6.22e-05	0.0355	cESFGWHAVIVDGHSVEELcK	R	A	0.997	4.59	0.568	2		c1: Carbamidomethyl (+57.02), c20: Carbamidomethyl (+57.02)	820.375	2458.1	2459.11	3	-0.001713	-0.6966	175	195	gi|545533389
PREDICTED: xanthine dehydrogenase/oxidase isoform X2 [Canis lupus familiaris]	gi|545527502	147095	0.998	1	1	1	6.22e-05	0.0113	IIGAVVTDTPEHAQR	H	A	0.997	3.02	0.407	1			803.93	1605.85	1606.85	2	-0.001383	-0.8606	667	681
PREDICTED: tubulin alpha-4A chain isoformX1 [Canis lupus familiaris]	gi|74005537	49924.6	0.06	0	0	1	6.22e-05	0.0312	VGEGmEEGEFSEAR	Y	E	0.976	2.98	0.39	1		m5: Oxidation (+15.99)	771.822	1541.63	1542.64	2	-0.001727	-1.12	409	422	gi|545542125,gi|545545619,gi|545556306,gi|545556308,gi|73995893,gi|359323129,gi|73997851
PREDICTED: LOW QUALITY PROTEIN: beta-1,4-galactosyltransferase 1 [Canis lupus familiaris]	gi|345777515	44364	0.966	1	1	1	6.22e-05	0.035	ETMLSDGLNTLTYK	K	V	0.986	2.78	0.447	2			793.392	1584.77	1585.78	2	-0.001387	-0.8747	366	379
PREDICTED: guanine deaminase isoform X2 [Canis lupus familiaris]	gi|345785211	50699.9	0.959	0	0	1	6.22e-05	0.0286	GcYLSAEELQVFK	H	E	0.997	3.3	0.446	1		c2: Carbamidomethyl (+57.02)	772.376	1542.74	1543.75	2	-0.001291	-0.8361	280	292	gi|545486562
PREDICTED: cytosol aminopeptidase [Canis lupus familiaris]	gi|545493958	56189.2	0.99	1	1	1	6.22e-05	0.0289	GSPNASEAPLVFVGK	R	G	0.941	2.86	0.406	2			736.891	1471.77	1472.77	2	0.0008701	0.5908	268	282
PREDICTED: hepatocyte growth factor activator isoform X1 [Canis lupus familiaris]	gi|545493155	77571	0.174	0	0	1	6.22e-05	0.022	SDAcQGDSGGPLAcEK	K	N	0.997	2.98	0.413	2		c4: Carbamidomethyl (+57.02), c14: Carbamidomethyl (+57.02)	826.341	1650.67	1651.67	2	0.005632	3.41	662	677	gi|73532760
PREDICTED: desmoglein-1 isoform X3 [Canis lupus familiaris]	gi|545504021	112674	0.778	0	0	4	0.000249	0.0375	GSDRDGGADGMSAEcEcNIK	R	I	0.976	2.86	0.422	2		c15: Carbamidomethyl (+57.02), c17: Carbamidomethyl (+57.02)	1064.92	2127.82	2128.83	2	-0.003051	-1.433	239	258	gi|50950135
PREDICTED: desmoglein-1 isoform X3 [Canis lupus familiaris]	gi|545504021	112674	0.778	0	0	4	0.000249	0.0375	GSDRDGGADGmSAEcEcNIK	R	I	0.997	3.57	0.508	2		m11: Oxidation (+15.99), c15: Carbamidomethyl (+57.02), c17: Carbamidomethyl (+57.02)	715.615	2143.82	2144.83	3	0.000861	0.4014	239	258	gi|50950135
PREDICTED: desmoglein-1 isoform X3 [Canis lupus familiaris]	gi|545504021	112674	0.778	0	0	4	0.000249	0.0375	GSDRDGGADGmSAEcEcNIK	R	I	0.997	3.67	0.559	2		m11: Oxidation (+15.99), c15: Carbamidomethyl (+57.02), c17: Carbamidomethyl (+57.02)	715.615	2143.82	2144.83	3	0.00196	0.9136	239	258	gi|50950135
PREDICTED: desmoglein-1 isoform X3 [Canis lupus familiaris]	gi|545504021	112674	0.778	0	0	4	0.000249	0.0375	VGDFVATDLDTGLASTTVR	K	Y	0.997	3.9	0.433	2			969.494	1936.97	1937.98	2	-0.0009855	-0.5085	404	422	gi|50950135
sp|ALBU_BOVIN|	sp|ALBU_BOVIN|	69294.2	0.982	0	0	2	0.000124	0.0379	LGEYGFQNALIVR	K	Y	0.997	3.67	0.392	2			740.403	1478.79	1479.8	2	0.002231	1.508	421	433	gi|55742764,gi|545520919
sp|ALBU_BOVIN|	sp|ALBU_BOVIN|	69294.2	0.982	0	0	2	0.000124	0.0379	YGDmADccEK	T	Q	0.944	2.6	0.477	1		m4: Oxidation (+15.99), c7: Carbamidomethyl (+57.02), c8: Carbamidomethyl (+57.02)	632.718	1263.42	1264.43	2	0.0003007	0.2378	108	117	gi|55742764,gi|545520919
PREDICTED: BPI fold-containing family A member 2 isoform 1 [Canis lupus familiaris]	gi|73991578	27040.4	1	5	5	6	0.000373	0.217	AANTVSSFLTK	K	T	0.957	2.67	0.464	2			569.808	1137.6	1138.61	2	-0.0007013	-0.616	196	206
PREDICTED: BPI fold-containing family A member 2 isoform 1 [Canis lupus familiaris]	gi|73991578	27040.4	1	5	5	6	0.000373	0.217	DDTLGLNIINSR	K	I	0.997	3.15	0.372	2			665.851	1329.69	1330.7	2	-0.001108	-0.8326	97	108
PREDICTED: BPI fold-containing family A member 2 isoform 1 [Canis lupus familiaris]	gi|73991578	27040.4	1	5	5	6	0.000373	0.217	GLETVDNTLESVLQK	K	L	0.997	3.45	0.438	2			823.436	1644.86	1645.86	2	0.0002477	0.1505	43	57
PREDICTED: BPI fold-containing family A member 2 isoform 1 [Canis lupus familiaris]	gi|73991578	27040.4	1	5	5	6	0.000373	0.217	LLGNLGDDLNNVVDK	S	L	0.997	2.98	0.408	1			799.924	1597.83	1598.84	2	0.001389	0.8691	21	35
PREDICTED: BPI fold-containing family A member 2 isoform 1 [Canis lupus familiaris]	gi|73991578	27040.4	1	5	5	6	0.000373	0.217	SLLGNLGDDLNNVVDK	A	L	0.923	2.76	0.419	1			843.439	1684.86	1685.87	2	2.913e-05	0.01728	20	35
PREDICTED: BPI fold-containing family A member 2 isoform 1 [Canis lupus familiaris]	gi|73991578	27040.4	1	5	5	6	0.000373	0.217	SLLGNLGDDLNNVVDK	A	L	0.997	3.52	0.448	1			843.438	1684.86	1685.87	2	-0.003023	-1.793	20	35
serpin peptidase inhibitor, clade A (alpha-1 antiproteinase, antitrypsin), member 1 precursor [Canis lupus familiaris]	gi|121583756	46307.6	1	1	1	1	6.22e-05	0.053	EGLQGDAVQETDDPEHQPAcHK	A	I	0.997	3.67	0.437	1		c20: Carbamidomethyl (+57.02)	821.028	2460.06	2461.07	3	-0.0005178	-0.2104	25	46
PREDICTED: mucin-2-like [Canis lupus familiaris]	gi|545531526	259853	0.957	0	0	2	0.000124	0.00461	VcSTWGDFHYK	S	T	0.997	3.24	0.34	1		c2: Carbamidomethyl (+57.02)	467.207	1398.6	1399.61	3	-0.002372	-1.695	36	46	gi|545530344
PREDICTED: mucin-2-like [Canis lupus familiaris]	gi|545531526	259853	0.957	0	0	2	0.000124	0.00461	VcSTWGDFHYK	S	T	0.997	3.26	0.409	1		c2: Carbamidomethyl (+57.02)	700.309	1398.6	1399.61	2	0.0007541	0.5388	36	46	gi|545530344
PREDICTED: glucose-6-phosphate isomerase isoform X2 [Canis lupus familiaris]	gi|545489007	59881.8	0.708	0	0	1	6.22e-05	0.0283	FAAYFQQGDmESNGK	R	Y	0.997	3.19	0.486	2		m10: Oxidation (+15.99)	854.867	1707.72	1708.73	2	-0.0008951	-0.5238	320	334	gi|73947982
PREDICTED: macrophage-capping protein isoform X2 [Canis lupus familiaris]	gi|545528000	38827.5	0.999	1	1	1	6.22e-05	0.0372	QAALQVAEDFISR	R	M	0.962	3.19	0.336	2			724.381	1446.75	1447.75	2	-0.0002142	-0.148	308	320
PREDICTED: cysteine-rich secretory protein 2 isoform X2 [Canis lupus familiaris]	gi|545519425	27258.4	0.996	0	0	1	6.22e-05	0.0492	YYYVcQYcPAGN	K	N	0.997	3.16	0.374	1		c5: Carbamidomethyl (+57.02), c8: Carbamidomethyl (+57.02)	779.31	1556.61	1557.61	2	-0.000836	-0.5367	164	175	gi|545519428,gi|545519430
PREDICTED: bifunctional purine biosynthesis protein PURH isoform 3 [Canis lupus familiaris]	gi|74005449	64728.1	0.998	1	1	1	6.22e-05	0.0287	AFTHTAQYDEAISDYFR	K	R	0.997	3.05	0.466	2			1017.96	2033.91	2034.92	2	-0.004403	-2.164	178	194
PREDICTED: xaa-Pro dipeptidase isoformX2 [Canis lupus familiaris]	gi|345785177	49958.6	0.999	1	1	1	6.22e-05	0.0465	KNPAVQAGSVVLLQGGEDTQR	R	Y	0.997	4.29	0.438	2			723.053	2166.14	2167.15	3	-0.002098	-0.9679	36	56
PREDICTED: immunoglobulin lambda-like polypeptide 5-like [Canis lupus familiaris]	gi|545544754	22230.2	0.117	0	0	1	6.22e-05	0.0613	YAASSYLSLTPDK	K	W	0.997	3.05	0.465	2			708.357	1414.7	1415.71	2	0.0005121	0.3618	172	184	gi|545544681,gi|73995687,gi|545544685,gi|545544683,gi|74009405
PREDICTED: calumenin isoform X10 [Canis lupus familiaris]	gi|545522117	37143.6	0.798	0	0	1	6.22e-05	0.0413	DIVVQETmEDIDK	K	N	0.997	2.97	0.445	2		m8: Oxidation (+15.99)	775.866	1549.72	1550.73	2	-0.001959	-1.263	190	202	gi|73975637
PREDICTED: 26S proteasome non-ATPase regulatory subunit 9 isoformX1 [Canis lupus familiaris]	gi|73994527	24786.2	0.993	1	1	1	6.22e-05	0.0538	DmAEAHEEAMSR	R	N	0.997	2.79	0.466	2		m2: Oxidation (+15.99)	696.779	1391.54	1392.55	2	-0.001398	-1.004	111	122
PREDICTED: GTPase KRas isoform 2 [Canis lupus familiaris]	gi|345792289	21438.9	0.996	1	1	1	6.22e-05	0.0638	QGVDDAFYTLVR	R	E	0.997	2.9	0.422	2			692.349	1382.68	1383.69	2	-9.079e-05	-0.06562	150	161
PREDICTED: polyadenylate-binding protein 1 isoform X7 [Canis lupus familiaris]	gi|545520482,gi|73974130	70338.8	0.986	0	0	1	6.22e-05	0.0269	SLGYAYVNFQQPADAER	R	A	0.997	3.37	0.393	2			964.96	1927.91	1928.91	2	-0.0009787	-0.5074	51	67	gi|545523503,gi|545523505
PREDICTED: serine/threonine-protein phosphatase 2A 65 kDa regulatory subunit A alpha isoform isoform X3 [Canis lupus familiaris]	gi|545487521	65446.6	1	2	2	2	0.000124	0.0593	cINVLSEVcGQDITTK	F	H	0.997	3.34	0.385	1		c1: Carbamidomethyl (+57.02), c9: Carbamidomethyl (+57.02)	918.947	1835.88	1836.88	2	0.0041	2.232	504	519
PREDICTED: serine/threonine-protein phosphatase 2A 65 kDa regulatory subunit A alpha isoform isoform X3 [Canis lupus familiaris]	gi|545487521	65446.6	1	2	2	2	0.000124	0.0593	SEIIPMFSNLASDEQDSVR	K	L	0.997	3.04	0.395	2			1069.51	2137	2138.01	2	-1.833e-05	-0.008575	203	221
PREDICTED: glyceraldehyde-3-phosphate dehydrogenase-like [Canis lupus familiaris]	gi|345798394	35923	0.321	0	0	2	0.000124	0.0631	WGDAGAEYVVESTGVFTTmEK	K	A	0.953	3.14	0.344	2		m19: Oxidation (+15.99)	765.016	2292.02	2293.03	3	-0.0009224	-0.4023	85	105	gi|50978862,gi|345807932,gi|345791297
PREDICTED: glyceraldehyde-3-phosphate dehydrogenase-like [Canis lupus familiaris]	gi|345798394	35923	0.321	0	0	2	0.000124	0.0631	WGDAGAEYVVESTGVFTTmEK	K	A	0.997	4.41	0.473	2		m19: Oxidation (+15.99)	1147.02	2292.02	2293.03	2	-0.001763	-0.769	85	105	gi|50978862,gi|345807932,gi|345791297
PREDICTED: carbonic anhydrase 6 isoform X1 [Canis lupus familiaris]	gi|545499121	36719	1	3	5	6	0.000373	0.109	mMASDGTEYIAQQMHF	R	H	0.997	3.26	0.411	1		m1: Oxidation (+15.99)	625.928	1874.76	1875.77	3	-0.0006801	-0.3626	97	112
PREDICTED: carbonic anhydrase 6 isoform X1 [Canis lupus familiaris]	gi|545499121	36719	1	3	5	6	0.000373	0.109	MmASDGTEYIAQQmHF	R	H	0.997	3.04	0.42	1		m2: Oxidation (+15.99), m14: Oxidation (+15.99)	946.387	1890.76	1891.77	2	-3.722e-05	-0.01967	97	112
PREDICTED: carbonic anhydrase 6 isoform X1 [Canis lupus familiaris]	gi|545499121	36719	1	3	5	6	0.000373	0.109	MMASDGTEYIAQQMHF	R	H	0.997	3.27	0.375	1			930.393	1858.77	1859.78	2	0.001878	1.01	97	112
PREDICTED: carbonic anhydrase 6 isoform X1 [Canis lupus familiaris]	gi|545499121	36719	1	3	5	6	0.000373	0.109	mMASDGTEYIAQQMHFH	R	W	0.997	3.89	0.498	1		m1: Oxidation (+15.99)	671.614	2011.82	2012.83	3	-0.001841	-0.9145	97	113
PREDICTED: carbonic anhydrase 6 isoform X1 [Canis lupus familiaris]	gi|545499121	36719	1	3	5	6	0.000373	0.109	mmASDGTEYIAQQMHFH	R	W	0.997	4.3	0.581	1		m1: Oxidation (+15.99), m2: Oxidation (+15.99)	676.946	2027.82	2028.82	3	-0.0006621	-0.3263	97	113
PREDICTED: carbonic anhydrase 6 isoform X1 [Canis lupus familiaris]	gi|545499121	36719	1	3	5	6	0.000373	0.109	VEDYGENTYYSNFISHLN	K	N	0.997	3.22	0.451	1			1082.98	2163.94	2164.95	2	0.001323	0.6111	168	185
hypoxanthine-guanine phosphoribosyltransferase [Canis lupus familiaris]	gi|50979220	24439.1	0.894	1	1	1	6.22e-05	0.0596	VIGGDDLSTLTGK	K	N	0.955	2.76	0.44	2			638.343	1274.67	1275.68	2	-0.001298	-1.017	116	128
PREDICTED: protein disulfide-isomerase A4 isoform 3 [Canis lupus familiaris]	gi|359321459	72397.3	0.833	1	1	1	6.22e-05	0.0187	AFQDGTLKPVVK	R	S	0.927	2.76	0.423	2			651.874	1301.73	1302.74	2	-0.001564	-1.201	501	512
neutrophil elastase precursor [Canis lupus familiaris]	gi|50979246	29920.1	0.993	1	1	1	6.22e-05	0.0496	SVVVVLGAHDLGER	R	E	0.923	2.83	0.402	2			725.904	1449.79	1450.8	2	0.0002153	0.1484	80	93
PREDICTED: heterogeneous nuclear ribonucleoprotein D0 isoformX1 [Canis lupus familiaris]	gi|74001707	36226.4	0.993	0	0	2	0.000124	0.128	AAAGSGAGTGGGTAAGGTEGGSAESEGAK	A	I	0.997	3.31	0.616	1			1147.51	2293	2294.01	2	-0.001524	-0.6643	39	67	gi|74001695
PREDICTED: heterogeneous nuclear ribonucleoprotein D0 isoformX1 [Canis lupus familiaris]	gi|74001707	36226.4	0.993	0	0	2	0.000124	0.128	IFVGGLSPDTPEEK	K	I	0.997	3.31	0.397	2			744.882	1487.75	1488.76	2	-0.0008521	-0.5724	165	178	gi|74001695
desmoglein-3 precursor [Canis lupus familiaris]	gi|50950209	107553	0.952	1	1	1	6.22e-05	0.0141	AEFHQSVISQYQVK	K	S	0.981	3.39	0.305	2			555.285	1662.83	1663.84	3	-0.002198	-1.321	352	365
PREDICTED: proteasome subunit alpha type-6 isoformX2 [Canis lupus familiaris]	gi|73962756	27385.5	0.913	0	0	3	0.000187	0.114	AINQGGLTSVAVR	K	G	0.997	3.38	0.441	2			643.365	1284.71	1285.72	2	-0.0002525	-0.1964	31	43	gi|545507133
PREDICTED: proteasome subunit alpha type-6 isoformX2 [Canis lupus familiaris]	gi|73962756	27385.5	0.913	0	0	3	0.000187	0.114	IADISQVYTQNAEMR	R	P	0.997	3.54	0.534	1			869.925	1737.84	1738.84	2	-0.0003691	-0.2123	118	132	gi|545507133
PREDICTED: proteasome subunit alpha type-6 isoformX2 [Canis lupus familiaris]	gi|73962756	27385.5	0.913	0	0	3	0.000187	0.114	IADISQVYTQNAEmR	R	P	0.997	3.66	0.497	1		m14: Oxidation (+15.99)	877.923	1753.83	1754.84	2	0.001542	0.8787	118	132	gi|545507133
PREDICTED: LOW QUALITY PROTEIN: ubiquitin-like modifier activating enzyme 1 [Canis lupus familiaris]	gi|545557926	119835	0.993	1	1	1	6.22e-05	0.012	HQYYNQEWTLWDR	R	F	0.997	3.29	0.385	2			919.918	1837.82	1838.82	2	0.004359	2.371	967	979
PREDICTED: UPF0556 protein C19orf10 homolog [Canis lupus familiaris]	gi|73987359	18770.1	0.993	1	1	1	6.22e-05	0.0983	PGGVVHSFSQSVGPGDK	R	Y	0.997	2.76	0.515	1			827.913	1653.81	1654.82	2	0.0003492	0.211	44	60
PREDICTED: N-acetyl-D-glucosamine kinase [Canis lupus familiaris]	gi|359321659	37315.8	0.828	1	1	1	6.22e-05	0.0436	LQHSSALGGASLGAR	K	H	0.924	2.22	0.483	2			712.883	1423.75	1424.76	2	-0.001465	-1.028	307	321
PREDICTED: tubulin alpha-1C chain [Canis lupus familiaris]	gi|359323129	49909.6	0.564	0	0	1	6.22e-05	0.0312	VGEGmEEGEFSEAR	Y	E	0.976	2.98	0.39	1		m5: Oxidation (+15.99)	771.822	1541.63	1542.64	2	-0.001727	-1.12	409	422	gi|545542125,gi|545545619,gi|545556306,gi|545556308,gi|73995893,gi|73997851,gi|74005537
PREDICTED: CAD protein isoform X4 [Canis lupus familiaris]	gi|545527327	212155	0.998	1	1	1	6.22e-05	0.0103	NSVTGGTAAFEPSLDYcVVK	R	I	0.997	3.72	0.433	2		c17: Carbamidomethyl (+57.02)	1058.01	2114	2115.01	2	0.0002281	0.1078	720	739
PREDICTED: L-lactate dehydrogenase A chain isoformX1 [Canis lupus familiaris]	gi|545536992	39798.8	0.849	0	0	1	6.22e-05	0.0305	SVADLAESIMK	L	N	0.949	2.77	0.435	1			582.303	1162.59	1163.6	2	0.000324	0.2785	284	294	gi|73988675
PREDICTED: heat shock protein HSP 90-alpha, partial [Canis lupus familiaris]	gi|545508859	72929	0.999	1	1	1	6.22e-05	0.0238	HLEINPDHSIIETLR	K	Q	0.997	3.45	0.383	2			596.319	1785.94	1786.94	3	-0.001208	-0.6762	530	544
PREDICTED: phosphoglycerate kinase 1 isoform 2 [Canis lupus familiaris]	gi|74007807	44463.1	1	1	1	1	6.22e-05	0.024	GLDcGPESSK	M	K	0.949	2.69	0.46	1		c4: Carbamidomethyl (+57.02)	525.231	1048.45	1049.46	2	-0.00213	-2.029	313	322
PREDICTED: calumenin isoformX2 [Canis lupus familiaris]	gi|73975637	37078.6	0.626	0	0	1	6.22e-05	0.0413	DIVVQETmEDIDK	K	N	0.997	2.97	0.445	2		m8: Oxidation (+15.99)	775.866	1549.72	1550.73	2	-0.001959	-1.263	190	202	gi|545522117
PREDICTED: immunoglobulin lambda-like polypeptide 5-like isoform X3 [Canis lupus familiaris]	gi|545544685	24324.1	0.933	0	0	2	0.000124	0.104	GTHLTVLGQPK	G	A	0.935	2.3	0.487	1			575.833	1149.65	1150.66	2	-0.0002615	-0.2273	119	129	gi|545544683,gi|74009405
PREDICTED: immunoglobulin lambda-like polypeptide 5-like isoform X3 [Canis lupus familiaris]	gi|545544685	24324.1	0.933	0	0	2	0.000124	0.104	YAASSYLSLTPDK	K	W	0.997	3.05	0.465	2			708.357	1414.7	1415.71	2	0.0005121	0.3618	191	203	gi|545544681,gi|73995687,gi|545544683,gi|545544754,gi|74009405
PREDICTED: immunoglobulin lambda-like polypeptide 5-like isoform X2 [Canis lupus familiaris]	gi|545544683	24754.8	1	1	1	3	0.000187	0.163	GTHLTVLGQPK	G	A	0.935	2.3	0.487	1			575.833	1149.65	1150.66	2	-0.0002615	-0.2273	121	131	gi|545544685,gi|74009405
PREDICTED: immunoglobulin lambda-like polypeptide 5-like isoform X2 [Canis lupus familiaris]	gi|545544683	24754.8	1	1	1	3	0.000187	0.163	PGQAPVLIIYEDSK	K	R	0.997	2.97	0.505	1			765.414	1528.81	1529.82	2	-0.0001535	-0.1003	58	71
PREDICTED: immunoglobulin lambda-like polypeptide 5-like isoform X2 [Canis lupus familiaris]	gi|545544683	24754.8	1	1	1	3	0.000187	0.163	YAASSYLSLTPDK	K	W	0.997	3.05	0.465	2			708.357	1414.7	1415.71	2	0.0005121	0.3618	193	205	gi|545544681,gi|73995687,gi|545544685,gi|545544754,gi|74009405
PREDICTED: immunoglobulin lambda-like polypeptide 5-like isoform X1 [Canis lupus familiaris]	gi|545544681	24783.6	0.504	0	0	1	6.22e-05	0.0553	YAASSYLSLTPDK	K	W	0.997	3.05	0.465	2			708.357	1414.7	1415.71	2	0.0005121	0.3618	195	207	gi|73995687,gi|545544685,gi|545544683,gi|545544754,gi|74009405
PREDICTED: plastin-3 isoform X5 [Canis lupus familiaris]	gi|545559090	71789.1	0.606	0	0	1	6.22e-05	0.0188	ANDDIIVSWVNR	K	T	0.997	3.63	0.443	2			701.357	1400.7	1401.71	2	-0.0058	-4.138	528	539	gi|545559088
PREDICTED: plastin-3 isoform X4 [Canis lupus familiaris]	gi|545559088	70784.9	0.988	0	0	1	6.22e-05	0.019	ANDDIIVSWVNR	K	T	0.997	3.63	0.443	2			701.357	1400.7	1401.71	2	-0.0058	-4.138	519	530	gi|545559090
PREDICTED: fatty acid-binding protein, epidermal-like [Canis lupus familiaris]	gi|545560044	13459.9	0.119	0	0	1	6.22e-05	0.116	LVVEcVmNNVTcTR	K	I	0.997	3.69	0.505	2		c5: Carbamidomethyl (+57.02), m7: Oxidation (+15.99), c12: Carbamidomethyl (+57.02)	855.901	1709.79	1710.8	2	-0.0021	-1.228	102	115	gi|545548960
PREDICTED: heterogeneous nuclear ribonucleoprotein D0 isoformX2 [Canis lupus familiaris]	gi|74001695	32788.7	0.121	0	0	2	0.000124	0.141	AAAGSGAGTGGGTAAGGTEGGSAESEGAK	A	I	0.997	3.31	0.616	1			1147.51	2293	2294.01	2	-0.001524	-0.6643	39	67	gi|74001707
PREDICTED: heterogeneous nuclear ribonucleoprotein D0 isoformX2 [Canis lupus familiaris]	gi|74001695	32788.7	0.121	0	0	2	0.000124	0.141	IFVGGLSPDTPEEK	K	I	0.997	3.31	0.397	2			744.882	1487.75	1488.76	2	-0.0008521	-0.5724	184	197	gi|74001707
annexin A2 [Canis lupus familiaris]	gi|50950177	38656.1	0.838	1	1	1	6.22e-05	0.0324	SLYYYIQQDTK	K	G	0.929	2.85	0.414	2			711.352	1420.69	1421.69	2	0.002711	1.907	314	324
PREDICTED: alpha-2-macroglobulin-like 1 [Canis lupus familiaris]	gi|345791586	159539	1	2	2	2	0.000124	0.0181	cFGQAQEFIFIDDK	K	N	0.967	3.03	0.373	2		c1: Carbamidomethyl (+57.02)	859.398	1716.78	1717.79	2	-0.0002012	-0.1171	1029	1042
PREDICTED: alpha-2-macroglobulin-like 1 [Canis lupus familiaris]	gi|345791586	159539	1	2	2	2	0.000124	0.0181	YTYGKPmLGTAQ	R	V	0.997	2.89	0.425	1		m7: Oxidation (+15.99)	673.327	1344.64	1345.65	2	0.0005489	0.4079	245	256
desmoglein-1 precursor [Canis lupus familiaris]	gi|50950135	113858	1	1	1	5	0.000311	0.0579	GSDRDGGADGMSAEcEcNIK	R	I	0.976	2.86	0.422	2		c15: Carbamidomethyl (+57.02), c17: Carbamidomethyl (+57.02)	1064.92	2127.82	2128.83	2	-0.003051	-1.433	239	258	gi|545504021
desmoglein-1 precursor [Canis lupus familiaris]	gi|50950135	113858	1	1	1	5	0.000311	0.0579	GSDRDGGADGmSAEcEcNIK	R	I	0.997	3.57	0.508	2		m11: Oxidation (+15.99), c15: Carbamidomethyl (+57.02), c17: Carbamidomethyl (+57.02)	715.615	2143.82	2144.83	3	0.000861	0.4014	239	258	gi|545504021
desmoglein-1 precursor [Canis lupus familiaris]	gi|50950135	113858	1	1	1	5	0.000311	0.0579	GSDRDGGADGmSAEcEcNIK	R	I	0.997	3.67	0.559	2		m11: Oxidation (+15.99), c15: Carbamidomethyl (+57.02), c17: Carbamidomethyl (+57.02)	715.615	2143.82	2144.83	3	0.00196	0.9136	239	258	gi|545504021
desmoglein-1 precursor [Canis lupus familiaris]	gi|50950135	113858	1	1	1	5	0.000311	0.0579	VGDFVATDLDTGLASTTVR	K	Y	0.997	3.9	0.433	2			969.494	1936.97	1937.98	2	-0.0009855	-0.5085	404	422	gi|545504021
desmoglein-1 precursor [Canis lupus familiaris]	gi|50950135	113858	1	1	1	5	0.000311	0.0579	VTSSQNSGSSTGDSSGGTGGGG	K	R	0.997	3.13	0.526	1			922.38	1842.75	1843.75	2	-0.0001363	-0.07393	495	516
PREDICTED: GDP-mannose 4,6 dehydratase [Canis lupus familiaris]	gi|545554775	42730	0.889	1	1	1	6.22e-05	0.0318	FYQASTSELYGK	K	V	0.953	2.77	0.439	2			697.336	1392.66	1393.66	2	0.001641	1.177	124	135
PREDICTED: Na(+)/H(+) exchange regulatory cofactor NHE-RF1 [Canis lupus familiaris]	gi|359320259	39464.8	0.999	1	1	1	6.22e-05	0.0437	AQDGPGQAEPPAATEA	R	R	0.997	3.22	0.491	1			755.346	1508.68	1509.68	2	0.002528	1.674	113	128
PREDICTED: lysozyme C, milk isozyme-like [Canis lupus familiaris]	gi|73996855	16642.5	1	1	1	1	6.22e-05	0.101	SNGSSDYGIFQLNSK	N	W	0.997	3.38	0.417	1			808.88	1615.75	1616.76	2	-0.001803	-1.115	67	81
PREDICTED: serpin B5 isoform X1 [Canis lupus familiaris]	gi|545485140	42145.8	0.999	1	1	1	6.22e-05	0.04	DVPFGFQTVTSDVNK	K	L	0.997	3.23	0.425	2			827.409	1652.8	1653.81	2	-0.000475	-0.2872	65	79
PREDICTED: glyceraldehyde-3-phosphate dehydrogenase-like [Canis lupus familiaris]	gi|345807932	35869.7	0.977	0	0	2	0.000124	0.0631	WGDAGAEYVVESTGVFTTmEK	K	A	0.953	3.14	0.344	2		m19: Oxidation (+15.99)	765.016	2292.02	2293.03	3	-0.0009224	-0.4023	85	105	gi|50978862,gi|345798394,gi|345791297
PREDICTED: glyceraldehyde-3-phosphate dehydrogenase-like [Canis lupus familiaris]	gi|345807932	35869.7	0.977	0	0	2	0.000124	0.0631	WGDAGAEYVVESTGVFTTmEK	K	A	0.997	4.41	0.473	2		m19: Oxidation (+15.99)	1147.02	2292.02	2293.03	2	-0.001763	-0.769	85	105	gi|50978862,gi|345798394,gi|345791297
myosin-9 [Canis lupus familiaris]	gi|160425231	226474	0.995	1	1	1	6.22e-05	0.00714	NLPIYSEEIVEMYK	K	G	0.965	2.95	0.395	2			864.431	1726.85	1727.86	2	-0.001728	-1	126	139
PREDICTED: glucose-6-phosphate isomerase isoformX1 [Canis lupus familiaris]	gi|73947982	62839.3	0.901	0	0	1	6.22e-05	0.0269	FAAYFQQGDmESNGK	R	Y	0.997	3.19	0.486	2		m10: Oxidation (+15.99)	854.867	1707.72	1708.73	2	-0.0008951	-0.5238	348	362	gi|545489007
PREDICTED: peptidoglycan recognition protein 1 [Canis lupus familiaris]	gi|73948128	21670.6	0.995	1	1	1	6.22e-05	0.0714	AAQSLLAcGVAQGK	R	L	0.924	2.79	0.413	2		c8: Carbamidomethyl (+57.02)	687.363	1372.71	1373.72	2	-0.001059	-0.7711	148	161
PREDICTED: deleted in malignant brain tumors 1 protein isoform X1 [Canis lupus familiaris]	gi|545548194,gi|545548196	232981	1	4	4	5	0.000311	0.0302	cSGHESYLWScSHNGWNSH	R	N	0.95	2.82	0.418	1		c1: Carbamidomethyl (+57.02), c11: Carbamidomethyl (+57.02)	768.969	2303.89	2304.89	3	-0.0002981	-0.1293	1063	1081
PREDICTED: deleted in malignant brain tumors 1 protein isoform X1 [Canis lupus familiaris]	gi|545548194,gi|545548196	232981	1	4	4	5	0.000311	0.0302	cSGYESSLWScSHNGWK	R	V	0.997	2.63	0.562	2		c1: Carbamidomethyl (+57.02), c11: Carbamidomethyl (+57.02)	1022.92	2043.82	2044.83	2	0.001206	0.5899	407	423
PREDICTED: deleted in malignant brain tumors 1 protein isoform X1 [Canis lupus familiaris]	gi|545548194,gi|545548196	232981	1	4	4	5	0.000311	0.0302	FGQGSGPIVLDDLR	R	C	0.997	3.19	0.366	2			737.388	1472.76	1473.77	2	-0.0008554	-0.5804	1447	1460
PREDICTED: deleted in malignant brain tumors 1 protein isoform X1 [Canis lupus familiaris]	gi|545548194,gi|545548196	232981	1	4	4	5	0.000311	0.0302	FGQGSGPIVLDDLR	R	C	0.997	3.82	0.358	2			737.388	1472.76	1473.77	2	-0.001222	-0.8289	1447	1460
PREDICTED: deleted in malignant brain tumors 1 protein isoform X1 [Canis lupus familiaris]	gi|545548194,gi|545548196	232981	1	4	4	5	0.000311	0.0302	QLGcGLAVSAPGNAR	R	F	0.929	3.18	0.319	2		c4: Carbamidomethyl (+57.02)	735.878	1469.74	1470.75	2	-0.000461	-0.3134	256	270
PREDICTED: polyadenylate-binding protein 4 isoform X6 [Canis lupus familiaris]	gi|545523505	72304.4	0.382	0	0	1	6.22e-05	0.0257	SLGYAYVNFQQPADAER	R	A	0.997	3.37	0.393	2			964.96	1927.91	1928.91	2	-0.0009787	-0.5074	51	67	gi|545523503,gi|545520482,gi|73974130
PREDICTED: polyadenylate-binding protein 4 isoform X5 [Canis lupus familiaris]	gi|545523503	71751.8	0.124	0	0	1	6.22e-05	0.026	SLGYAYVNFQQPADAER	R	A	0.997	3.37	0.393	2			964.96	1927.91	1928.91	2	-0.0009787	-0.5074	51	67	gi|545520482,gi|545523505,gi|73974130
PREDICTED: programmed cell death 6-interacting protein isoformX1 [Canis lupus familiaris]	gi|73989664	96125.6	0.998	1	1	1	6.22e-05	0.015	LLDEEEATDNDLR	R	A	0.997	3.49	0.388	2			766.857	1531.7	1532.71	2	-0.001644	-1.072	457	469
PREDICTED: 14-3-3 protein zeta/delta isoform X3 [Canis lupus familiaris]	gi|545520485	27745.9	0.998	0	0	3	0.000187	0.0612	SVTEQGAELSNEER	K	N	0.997	3.93	0.392	2			774.861	1547.71	1548.71	2	0.0003908	0.2524	28	41	gi|359321774
PREDICTED: 14-3-3 protein zeta/delta isoform X3 [Canis lupus familiaris]	gi|545520485	27745.9	0.998	0	0	3	0.000187	0.0612	SVTEQGAELSNEER	K	N	0.997	4.25	0.469	2			774.859	1547.7	1548.71	2	-0.002783	-1.797	28	41	gi|359321774
PREDICTED: 14-3-3 protein zeta/delta isoform X3 [Canis lupus familiaris]	gi|545520485	27745.9	0.998	0	0	3	0.000187	0.0612	SVTEQGAELSNEERN	K	L	0.997	3.48	0.386	1			831.88	1661.75	1662.76	2	-0.003447	-2.073	28	42	gi|359321774
PREDICTED: cysteine-rich secretory protein 2 isoform X2 [Canis lupus familiaris]	gi|545519430	28815.6	0.945	0	0	2	0.000124	0.102	TNScEYEDNYSNcK	C	D	0.997	2.82	0.582	1		c4: Carbamidomethyl (+57.02), c13: Carbamidomethyl (+57.02)	892.331	1782.65	1783.65	2	0.001212	0.6795	213	226	gi|545519428
PREDICTED: cysteine-rich secretory protein 2 isoform X2 [Canis lupus familiaris]	gi|545519430	28815.6	0.945	0	0	2	0.000124	0.102	YYYVcQYcPAGN	K	L	0.997	3.16	0.374	1		c5: Carbamidomethyl (+57.02), c8: Carbamidomethyl (+57.02)	779.31	1556.61	1557.61	2	-0.000836	-0.5367	174	185	gi|545519428,gi|545519425
PREDICTED: cysteine-rich secretory protein 2 isoform X1 [Canis lupus familiaris]	gi|545519428	29676.7	0.629	0	0	2	0.000124	0.0996	TNScEYEDNYSNcK	C	D	0.997	2.82	0.582	1		c4: Carbamidomethyl (+57.02), c13: Carbamidomethyl (+57.02)	892.331	1782.65	1783.65	2	0.001212	0.6795	220	233	gi|545519430
PREDICTED: cysteine-rich secretory protein 2 isoform X1 [Canis lupus familiaris]	gi|545519428	29676.7	0.629	0	0	2	0.000124	0.0996	YYYVcQYcPAGN	K	L	0.997	3.16	0.374	1		c5: Carbamidomethyl (+57.02), c8: Carbamidomethyl (+57.02)	779.31	1556.61	1557.61	2	-0.000836	-0.5367	181	192	gi|545519425,gi|545519430
PREDICTED: pyruvate carboxylase, mitochondrial isoform X2 [Canis lupus familiaris]	gi|545530614	131862	1	1	1	1	6.22e-05	0.0142	GANAVGYTNYPDNVVFK	R	F	0.997	3.22	0.438	2			914.947	1827.88	1828.89	2	-0.00029	-0.1586	667	683
PREDICTED: serine/threonine-protein phosphatase 2B catalytic subunit beta isoform isoform X7 [Canis lupus familiaris]	gi|545495289	57987.3	0.586	0	0	1	6.22e-05	0.0233	LFEVGGSPANTR	K	Y	0.942	3.09	0.349	2			624.322	1246.63	1247.64	2	-0.0004472	-0.3585	110	121	gi|545551599,gi|345799116
PREDICTED: tubulin alpha-8 chain [Canis lupus familiaris]	gi|73997851	50021.4	0.557	0	0	1	6.22e-05	0.0312	VGEGmEEGEFSEAR	Y	E	0.976	2.98	0.39	1		m5: Oxidation (+15.99)	771.822	1541.63	1542.64	2	-0.001727	-1.12	409	422	gi|545542125,gi|545545619,gi|545556306,gi|545556308,gi|73995893,gi|359323129,gi|74005537
PREDICTED: inorganic pyrophosphatase 2, mitochondrial [Canis lupus familiaris]	gi|545552151	38793.1	0.993	1	1	1	6.22e-05	0.0379	IIAINVNDPEASK	K	F	0.997	3.1	0.475	2			692.377	1382.74	1383.75	2	-0.0004619	-0.3338	213	225
PREDICTED: 78 kDa glucose-regulated protein isoform 5 [Canis lupus familiaris]	gi|345806081	72284.6	1	1	1	1	6.22e-05	0.0183	DAGTIAGLNVMR	K	I	0.997	2.8	0.453	2			609.318	1216.62	1217.63	2	-0.00116	-0.9525	186	197
PREDICTED: serine/threonine-protein phosphatase 2B catalytic subunit alpha isoform isoform X2 [Canis lupus familiaris]	gi|545551599	52674	0.219	0	0	1	6.22e-05	0.0256	LFEVGGSPANTR	K	Y	0.942	3.09	0.349	2			624.322	1246.63	1247.64	2	-0.0004472	-0.3585	101	112	gi|545495289,gi|345799116
PREDICTED: adenylyl cyclase-associated protein 1 isoform X3 [Canis lupus familiaris]	gi|545523470	52047.6	0.998	1	1	1	6.22e-05	0.0334	ALLVTASQcQQPAGNK	R	L	0.997	2.87	0.439	2		c9: Carbamidomethyl (+57.02)	843.436	1684.86	1685.86	2	0.001537	0.9116	89	104
PREDICTED: 60S acidic ribosomal protein P2 [Canis lupus familiaris]	gi|73983454	11706.5	1	2	2	2	0.000124	0.391	LASVPAGGAVAVSAAPGSAAPAAGAAPAAAEEK	K	K	0.941	3.33	0.297	2			920.15	2757.43	2758.44	3	-0.0009767	-0.3541	62	94
PREDICTED: 60S acidic ribosomal protein P2 [Canis lupus familiaris]	gi|73983454	11706.5	1	2	2	2	0.000124	0.391	NIEDVIAQGIGK	K	L	0.997	3.37	0.385	2			628.847	1255.68	1256.68	2	0.001337	1.064	50	61
kallikrein-1 precursor [Canis lupus familiaris]	gi|55741639	28912.5	0.999	1	1	1	6.22e-05	0.0613	YNLFEHEDTAQFVQVR	R	E	0.997	4.13	0.466	2			998.48	1994.95	1995.96	2	-0.002651	-1.328	78	93
PREDICTED: coagulation factor V isoform X2 [Canis lupus familiaris]	gi|545504920	251881	0.993	1	1	1	6.22e-05	0.0054	AWAYYSAVNPEK	R	D	0.997	3.55	0.452	2			699.838	1397.66	1398.67	2	-0.0001193	-0.0853	1724	1735
polymeric immunoglobulin receptor precursor [Canis lupus familiaris]	gi|560891934	83193.7	1	5	5	5	0.000311	0.108	GcVTVIDSTGEVNSDYGGR	K	I	0.997	3.23	0.419	2		c2: Carbamidomethyl (+57.02)	993.446	1984.88	1985.89	2	-0.002298	-1.157	172	190
polymeric immunoglobulin receptor precursor [Canis lupus familiaris]	gi|560891934	83193.7	1	5	5	5	0.000311	0.108	GSVIFDcALGSDVENMAK	R	F	0.997	4.53	0.518	2		c7: Carbamidomethyl (+57.02)	956.94	1911.86	1912.88	2	-0.005871	-3.069	251	268
polymeric immunoglobulin receptor precursor [Canis lupus familiaris]	gi|560891934	83193.7	1	5	5	5	0.000311	0.108	KEDAGNYLcGAHSDGEPQK	R	G	0.985	3.16	0.354	2		c9: Carbamidomethyl (+57.02)	692.64	2074.9	2075.91	3	-0.002422	-1.167	316	334
polymeric immunoglobulin receptor precursor [Canis lupus familiaris]	gi|560891934	83193.7	1	5	5	5	0.000311	0.108	VESDGGVTEQYEGR	L	L	0.997	3.43	0.453	1			763.343	1524.67	1525.68	2	0.001624	1.065	398	411
polymeric immunoglobulin receptor precursor [Canis lupus familiaris]	gi|560891934	83193.7	1	5	5	5	0.000311	0.108	YGETMAVYVAVK	R	E	0.997	3.04	0.427	2			665.839	1329.66	1330.67	2	4.417e-05	0.03319	551	562
PREDICTED: NEDD8-activating enzyme E1 regulatory subunit [Canis lupus familiaris]	gi|359319592	60377.6	0.993	1	1	1	6.22e-05	0.0281	LLQSIGQAPESISEK	K	E	0.997	3.03	0.52	2			800.432	1598.85	1599.86	2	-0.002797	-1.748	364	378
major allergen Can f 1 precursor [Canis lupus familiaris]	gi|50978938	19248.5	0.947	1	1	1	6.22e-05	0.115	GLNQEILELAQSETcSPGGQ	K	-	0.978	2.77	0.444	2		c15: Carbamidomethyl (+57.02)	1066	2129.99	2131	2	-0.001126	-0.5283	155	174
rab GDP dissociation inhibitor alpha [Canis lupus familiaris]	gi|50978936	50522.3	0.723	0	0	1	6.22e-05	0.0246	KQNDVFGEADQ	R	-	0.997	3.45	0.412	2			625.786	1249.56	1250.56	2	4.3e-05	0.03438	437	447	gi|545557145
PREDICTED: actin, cytoplasmic 2 [Canis lupus familiaris]	gi|545509102	37002.4	0.984	0	0	1	6.22e-05	0.0571	RVAPEEHPVLLTEAPLNPK	L	T	0.997	3.72	0.367	1			704.06	2109.16	2110.17	3	0.0009752	0.4621	53	71	gi|307938303,gi|545500782
PREDICTED: LOW QUALITY PROTEIN: plexin-B2 [Canis lupus familiaris]	gi|345777068	205152	0.993	1	1	1	6.22e-05	0.00869	FEEPVSAQEPGTFFFR	K	T	0.997	3.26	0.362	2			944.448	1886.88	1887.89	2	-0.001794	-0.9503	711	726
PREDICTED: actin, cytoplasmic 1 isoform X1 [Canis lupus familiaris]	gi|545500782	44870.4	0.251	0	0	1	6.22e-05	0.0469	RVAPEEHPVLLTEAPLNPK	L	A	0.997	3.72	0.367	1			704.06	2109.16	2110.17	3	0.0009752	0.4621	95	113	gi|307938303,gi|545509102
hepatocyte growth factor activator precursor [Canis lupus familiaris]	gi|73532760	70243.7	0.424	0	0	1	6.22e-05	0.0245	SDAcQGDSGGPLAcEK	K	N	0.997	2.98	0.413	2		c4: Carbamidomethyl (+57.02), c14: Carbamidomethyl (+57.02)	826.341	1650.67	1651.67	2	0.005632	3.41	590	605	gi|545493155
PREDICTED: glyceraldehyde-3-phosphate dehydrogenase-like [Canis lupus familiaris]	gi|345791297	36033.3	0.804	0	0	2	0.000124	0.0631	WGDAGAEYVVESTGVFTTmEK	K	V	0.953	3.14	0.344	2		m19: Oxidation (+15.99)	765.016	2292.02	2293.03	3	-0.0009224	-0.4023	85	105	gi|50978862,gi|345798394,gi|345807932
PREDICTED: glyceraldehyde-3-phosphate dehydrogenase-like [Canis lupus familiaris]	gi|345791297	36033.3	0.804	0	0	2	0.000124	0.0631	WGDAGAEYVVESTGVFTTmEK	K	V	0.997	4.41	0.473	2		m19: Oxidation (+15.99)	1147.02	2292.02	2293.03	2	-0.001763	-0.769	85	105	gi|50978862,gi|345798394,gi|345807932
PREDICTED: heat shock protein 75 kDa, mitochondrial [Canis lupus familiaris]	gi|545502393	79772.4	0.993	1	1	1	6.22e-05	0.0214	AFLDALQNQAEASSK	K	I	0.997	2.98	0.415	2			796.9	1591.79	1592.79	2	0.001226	0.7698	180	194
PREDICTED: heat shock-related 70 kDa protein 2 isoform 1 [Canis lupus familiaris]	gi|57090217	69885.8	1	1	1	1	6.22e-05	0.0235	NQVAMNPTNTIFDAK	K	R	0.997	3.94	0.545	2			832.409	1662.8	1663.81	2	-0.0009619	-0.5781	58	72
PREDICTED: leukotriene A-4 hydrolase [Canis lupus familiaris]	gi|345781076	69198.4	0.993	1	1	1	6.22e-05	0.0295	VLTGTAALTVQSQEDNLR	R	S	0.997	3.14	0.448	2			958.506	1915	1916.01	2	-0.003127	-1.632	34	51
glyceraldehyde-3-phosphate dehydrogenase [Canis lupus familiaris]	gi|50978862	35861	0.125	0	0	2	0.000124	0.0631	WGDAGAEYVVESTGVFTTmEK	K	A	0.953	3.14	0.344	2		m19: Oxidation (+15.99)	765.016	2292.02	2293.03	3	-0.0009224	-0.4023	85	105	gi|345798394,gi|345807932,gi|345791297
glyceraldehyde-3-phosphate dehydrogenase [Canis lupus familiaris]	gi|50978862	35861	0.125	0	0	2	0.000124	0.0631	WGDAGAEYVVESTGVFTTmEK	K	A	0.997	4.41	0.473	2		m19: Oxidation (+15.99)	1147.02	2292.02	2293.03	2	-0.001763	-0.769	85	105	gi|345798394,gi|345807932,gi|345791297
copper transport protein ATOX1 [Canis lupus familiaris]	gi|50978826	7436.6	0.993	1	1	1	6.22e-05	0.191	LGGVEFDIDLPNK	K	K	0.997	3.63	0.377	2			708.872	1415.73	1416.74	2	-0.0009924	-0.7005	26	38
PREDICTED: CD109 antigen isoform 3 [Canis lupus familiaris]	gi|359321010	162235	1	1	1	1	6.22e-05	0.0118	ISVTQPDSTIGIVAVDK	R	S	0.997	3.06	0.405	2			871.982	1741.95	1742.95	2	0.003699	2.122	578	594
PREDICTED: histone H2B type 1-K-like [Canis lupus familiaris]	gi|545554634	15036.3	0.08	0	0	2	0.000124	0.111	AmGIMNSFVNDIFER	K	I	0.997	2.81	0.481	2		m2: Oxidation (+15.99)	880.411	1758.81	1759.81	2	-0.0002486	-0.1413	59	73	gi|74004182,gi|345779769,gi|545554810,gi|545528713,gi|74004007,gi|73975428
PREDICTED: histone H2B type 1-K-like [Canis lupus familiaris]	gi|545554634	15036.3	0.08	0	0	2	0.000124	0.111	AmGImNSFVNDIFER	K	I	0.997	3.05	0.429	2		m2: Oxidation (+15.99), m5: Oxidation (+15.99)	888.408	1774.8	1775.81	2	-0.001145	-0.6448	59	73	gi|74004182,gi|345779769,gi|545554810,gi|545528713,gi|74004007,gi|73975428
PREDICTED: nucleosome assembly protein 1-like 4 isoform X3 [Canis lupus familiaris]	gi|545530424	42681.8	0.547	0	0	1	6.22e-05	0.0453	LDNVAHTPSSYIETLPK	R	A	0.997	3.5	0.352	2			628.995	1883.96	1884.97	3	-0.0008294	-0.44	45	61	gi|545530422
PREDICTED: nucleosome assembly protein 1-like 4 isoform X1 [Canis lupus familiaris]	gi|545530422	43953.2	0.114	0	0	1	6.22e-05	0.044	LDNVAHTPSSYIETLPK	R	A	0.997	3.5	0.352	2			628.995	1883.96	1884.97	3	-0.0008294	-0.44	45	61	gi|545530424
PREDICTED: transketolase isoform X1 [Canis lupus familiaris]	gi|545533389	59028.8	0.562	0	0	1	6.22e-05	0.039	cESFGWHAVIVDGHSVEELcK	R	A	0.997	4.59	0.568	2		c1: Carbamidomethyl (+57.02), c20: Carbamidomethyl (+57.02)	820.375	2458.1	2459.11	3	-0.001713	-0.6966	121	141	gi|545533391
PREDICTED: coatomer subunit epsilon isoform X3 [Canis lupus familiaris]	gi|545534093	34529.6	0.993	1	2	2	0.000124	0.039	mFAEYLANDSQR	R	D	0.997	3.39	0.479	2		m1: Oxidation (+15.99)	730.828	1459.64	1460.65	2	0.0002917	0.1997	86	97
PREDICTED: coatomer subunit epsilon isoform X3 [Canis lupus familiaris]	gi|545534093	34529.6	0.993	1	2	2	0.000124	0.039	MFAEYLANDSQR	R	D	0.997	3.44	0.532	2			722.829	1443.64	1444.65	2	-0.001986	-1.375	86	97
PREDICTED: thioredoxin domain-containing protein 5-like [Canis lupus familiaris]	gi|73971948	24550.9	0.993	1	1	1	6.22e-05	0.0594	YAFQEALNSAGDK	Q	L	0.997	3.3	0.376	1			707.335	1412.65	1413.66	2	-0.002389	-1.69	123	135
PREDICTED: c-Jun-amino-terminal kinase-interacting protein 4 isoform X12 [Canis lupus familiaris]	gi|359320426	128571	0.89	0	0	1	6.22e-05	0.0153	ETDYPAGEELSESGQVDK	R	A	0.997	3.56	0.524	2			977.431	1952.85	1953.86	2	-0.001706	-0.8733	646	663	gi|73966442,gi|545511298
PREDICTED: 6-phosphogluconate dehydrogenase, decarboxylating isoform 1 [Canis lupus familiaris]	gi|73950940	53097.4	1	2	2	2	0.000124	0.0538	VGSGVSGGEEGAR	F	Y	0.997	3.3	0.34	1			581.278	1160.54	1161.55	2	-0.0006703	-0.5771	124	136
PREDICTED: 6-phosphogluconate dehydrogenase, decarboxylating isoform 1 [Canis lupus familiaris]	gi|73950940	53097.4	1	2	2	2	0.000124	0.0538	VVGAHSLEEmVSK	K	L	0.997	2.91	0.417	2		m10: Oxidation (+15.99)	701.356	1400.7	1401.7	2	0.0003764	0.2685	52	64
PREDICTED: dual specificity protein phosphatase 3 [Canis lupus familiaris]	gi|345805116	26145.4	0.993	1	1	1	6.22e-05	0.0583	IYVGNASVAQDIPK	R	L	0.997	3.41	0.367	2			737.899	1473.78	1474.79	2	0.0001848	0.1253	92	105
PREDICTED: inhibitor of carbonic anhydrase-like [Canis lupus familiaris]	gi|545538999	77247.8	0.999	1	1	1	6.22e-05	0.0186	cLQDGVGDVAFLR	K	H	0.997	3.58	0.294	2		c1: Carbamidomethyl (+57.02)	725.363	1448.71	1449.72	2	0.002476	1.708	218	230
PREDICTED: apolipoprotein A-I [Canis lupus familiaris]	gi|73955106	30181.9	0.993	1	1	1	6.22e-05	0.0489	DYVAQFEASALGK	R	Q	0.997	3.28	0.442	2			699.848	1397.68	1398.69	2	-0.001522	-1.088	51	63
PREDICTED: V-type proton ATPase catalytic subunit A isoform 1 [Canis lupus familiaris]	gi|57109638	68403.4	0.994	1	1	1	6.22e-05	0.0275	LAEmPADSGYPAYLGAR	R	L	0.937	2.84	0.406	2		m4: Oxidation (+15.99)	899.427	1796.84	1797.85	2	-0.001278	-0.7108	366	382
PREDICTED: proteasome subunit beta type-1 [Canis lupus familiaris]	gi|73974057	26400.1	0.993	1	1	1	6.22e-05	0.0581	GAVYSFDPVGSYQR	K	D	0.997	3.32	0.382	2			773.369	1544.72	1545.73	2	-0.002363	-1.529	147	160
PREDICTED: complement C5 [Canis lupus familiaris]	gi|345777920	180372	0.999	1	1	1	6.22e-05	0.0112	VFQALETSDLGcGAGGGR	R	N	0.997	4.37	0.504	2		c12: Carbamidomethyl (+57.02)	897.926	1793.84	1794.84	2	-4.75e-05	-0.02647	623	640
actin, cytoplasmic 1 [Canis lupus familiaris]	gi|307938303	41767.8	0.068	0	0	1	6.22e-05	0.0507	RVAPEEHPVLLTEAPLNPK	L	A	0.997	3.72	0.367	1			704.06	2109.16	2110.17	3	0.0009752	0.4621	95	113	gi|545509102,gi|545500782
PREDICTED: mucin-5B [Canis lupus familiaris]	gi|545530344	538706	1	1	2	4	0.000249	0.00548	HQEcGSPcADTcSNPER	R	S	0.997	2.75	0.475	2		c4: Carbamidomethyl (+57.02), c8: Carbamidomethyl (+57.02), c12: Carbamidomethyl (+57.02)	668.925	2003.75	2004.76	3	5.269e-05	0.02628	333	349
PREDICTED: mucin-5B [Canis lupus familiaris]	gi|545530344	538706	1	1	2	4	0.000249	0.00548	HQEcGSPcADTcSNPER	R	S	0.997	2.86	0.571	2		c4: Carbamidomethyl (+57.02), c8: Carbamidomethyl (+57.02), c12: Carbamidomethyl (+57.02)	1002.88	2003.75	2004.76	2	-0.00207	-1.033	333	349
PREDICTED: mucin-5B [Canis lupus familiaris]	gi|545530344	538706	1	1	2	4	0.000249	0.00548	VcSTWGDFHYK	R	T	0.997	3.24	0.34	2		c2: Carbamidomethyl (+57.02)	467.207	1398.6	1399.61	3	-0.002372	-1.695	74	84	gi|545531526
PREDICTED: mucin-5B [Canis lupus familiaris]	gi|545530344	538706	1	1	2	4	0.000249	0.00548	VcSTWGDFHYK	R	T	0.997	3.26	0.409	2		c2: Carbamidomethyl (+57.02)	700.309	1398.6	1399.61	2	0.0007541	0.5388	74	84	gi|545531526
major prion protein precursor [Canis lupus familiaris]	gi|165973348	27792.9	0.87	0	0	1	6.22e-05	0.0389	GENFTETDMK	K	I	0.924	2.81	0.409	2			586.25	1170.49	1171.49	2	-0.0007785	-0.6645	199	208	gi|545539662
PREDICTED: fructose-bisphosphate aldolase A isoform X3 [Canis lupus familiaris]	gi|545501672	45189.4	1	0	0	1	6.22e-05	0.0361	YSHEEIAmATVTALR	K	R	0.997	3.69	0.434	2		m8: Oxidation (+15.99)	854.422	1706.83	1707.84	2	-0.0009538	-0.5585	296	310	sp|ALDOA_RABIT|
PREDICTED: serine/threonine-protein phosphatase 2A 55 kDa regulatory subunit B alpha isoform isoform X1 [Canis lupus familiaris]	gi|345790534	53043.3	0.082	0	0	1	6.22e-05	0.0263	NAAQFLLSTNDK	K	T	0.997	2.54	0.529	2			661.342	1320.67	1321.67	2	0.001449	1.096	116	127	gi|545542417,gi|545542421
PREDICTED: cathepsin B [Canis lupus familiaris]	gi|345790427	37685.2	0.999	1	2	2	0.000124	0.0531	SGVYQHVTGEMMGGHAVR	K	I	0.997	3.11	0.416	2			639.301	1914.88	1915.89	3	-0.00154	-0.8038	264	281
PREDICTED: cathepsin B [Canis lupus familiaris]	gi|345790427	37685.2	0.999	1	2	2	0.000124	0.0531	SGVYQHVTGEmmGGHAVR	K	I	0.997	3.13	0.378	2		m11: Oxidation (+15.99), m12: Oxidation (+15.99)	649.965	1946.87	1947.88	3	-0.0006473	-0.3323	264	281
PREDICTED: long-chain specific acyl-CoA dehydrogenase, mitochondrial [Canis lupus familiaris]	gi|345797487	48905.1	0.935	1	1	1	6.22e-05	0.0458	cIGAIAmTEPGAGSDLQGIK	K	T	0.922	3.29	0.294	2		c1: Carbamidomethyl (+57.02), m7: Oxidation (+15.99)	1002.99	2003.97	2004.97	2	-0.0008666	-0.4322	173	192
PREDICTED: mitochondrial peptide methionine sulfoxide reductase isoform 3 [Canis lupus familiaris]	gi|345790503	26075	1	1	1	1	6.22e-05	0.0858	GVYSTQVGYAGGYTSNPTYK	K	E	0.997	3.02	0.397	2			1057	2111.98	2112.99	2	0.0004946	0.2341	85	104
PREDICTED: aspartic peptidase, retroviral-like 1 [Canis lupus familiaris]	gi|545516037	38437.2	0.993	1	1	1	6.22e-05	0.041	FEAIGDLNGWDPAAR	R	L	0.997	3.66	0.448	2			816.393	1630.77	1631.78	2	-0.001735	-1.063	151	165
PREDICTED: tubulin alpha-3 chain-like isoform 1 [Canis lupus familiaris]	gi|73995893	49959.6	0.39	0	0	1	6.22e-05	0.0311	VGEGmEEGEFSEAR	Y	E	0.976	2.98	0.39	1		m5: Oxidation (+15.99)	771.822	1541.63	1542.64	2	-0.001727	-1.12	409	422	gi|545542125,gi|545545619,gi|545556306,gi|545556308,gi|359323129,gi|73997851,gi|74005537
PREDICTED: allergen Fel d 4 isoform X1 [Canis lupus familiaris]	gi|545517938	23596.5	0.967	0	0	1	6.22e-05	0.0728	TEKDGEYDVVHDGYN	K	L	0.966	3.07	0.364	1			870.871	1739.73	1740.73	2	-0.0007676	-0.4409	92	106	gi|548923872
clusterin precursor [Canis lupus familiaris]	gi|50979240	51790.7	0.993	1	1	1	6.22e-05	0.027	LYDELLQSYQEK	K	M	0.997	3.14	0.41	2			764.879	1527.74	1528.75	2	-0.001511	-0.9887	336	347
PREDICTED: histone H2B type 3-B-like [Canis lupus familiaris]	gi|73975428	13938.6	0.083	0	0	2	0.000124	0.119	AmGIMNSFVNDIFER	K	I	0.997	2.81	0.481	2		m2: Oxidation (+15.99)	880.411	1758.81	1759.81	2	-0.0002486	-0.1413	59	73	gi|74004182,gi|345779769,gi|545554810,gi|545528713,gi|545554634,gi|74004007
PREDICTED: histone H2B type 3-B-like [Canis lupus familiaris]	gi|73975428	13938.6	0.083	0	0	2	0.000124	0.119	AmGImNSFVNDIFER	K	I	0.997	3.05	0.429	2		m2: Oxidation (+15.99), m5: Oxidation (+15.99)	888.408	1774.8	1775.81	2	-0.001145	-0.6448	59	73	gi|74004182,gi|345779769,gi|545554810,gi|545528713,gi|545554634,gi|74004007
zinc-alpha-2-glycoprotein precursor [Canis lupus familiaris]	gi|560879429	35855.7	0.992	1	2	2	0.00011	0.0508	EIPAWVPQDPAALNTK	K	K	0.997	3.2	0.374	2			583.977	1748.91	1749.92	3	-0.001929	-1.102	150	165
zinc-alpha-2-glycoprotein precursor [Canis lupus familiaris]	gi|560879429	35855.7	0.992	1	2	2	0.00011	0.0508	EIPAWVPQDPAALNTK	K	K	0.997	2.54	0.399	2			875.462	1748.91	1749.92	2	-0.001061	-0.6062	150	165
hypoxanthine-guanine phosphoribosyltransferase [Canis lupus familiaris]	gi|50979220	24439.1	1	1	1	1	5.51e-05	0.0642	NSDGSIPMTVDFIR	R	L	0.997	2.79	0.457	2			776.377	1550.74	1551.75	2	-0.001449	-0.9337	88	101
PREDICTED: LOW QUALITY PROTEIN: tubulin monoglycylase TTLL3 [Canis lupus familiaris]	gi|545532775	97931	0.978	1	1	1	5.51e-05	0.0129	VLIEGSINSVR	K	V	0.968	2.44	0.374	2			593.843	1185.67	1186.68	2	-0.0004095	-0.3451	48	58
PREDICTED: N-alpha-acetyltransferase 10 isoform X3 [Canis lupus familiaris]	gi|545559842	25107.4	0.599	0	0	1	5.51e-05	0.067	DLSEVSETTESTDVK	K	D	0.997	3.18	0.42	2			820.38	1638.74	1639.75	2	-0.002645	-1.613	200	214	gi|545559844,gi|74008789
PREDICTED: peptidyl-prolyl cis-trans isomerase A [Canis lupus familiaris]	gi|74009724	26057.3	0.801	0	0	4	0.000221	0.113	ANAGPNTNGSQFFIcTAK	M	T	0.919	2.22	0.375	1		c15: Carbamidomethyl (+57.02)	949.445	1896.88	1897.89	2	-0.002863	-1.508	176	193	sp|PPIA_HUMAN|
PREDICTED: peptidyl-prolyl cis-trans isomerase A [Canis lupus familiaris]	gi|74009724	26057.3	0.801	0	0	4	0.000221	0.113	HTGPGILSMANAGPN	K	T	0.997	2.76	0.449	1			718.852	1435.69	1436.7	2	0.001335	0.9291	167	181	sp|PPIA_HUMAN|
PREDICTED: peptidyl-prolyl cis-trans isomerase A [Canis lupus familiaris]	gi|74009724	26057.3	0.801	0	0	4	0.000221	0.113	HTGPGILSmANAGPN	K	T	0.997	3.25	0.351	1		m9: Oxidation (+15.99)	726.849	1451.68	1452.69	2	7.213e-05	0.04965	167	181	sp|PPIA_HUMAN|
PREDICTED: peptidyl-prolyl cis-trans isomerase A [Canis lupus familiaris]	gi|74009724	26057.3	0.801	0	0	4	0.000221	0.113	TNGSQFFIcTAK	N	T	0.997	2.91	0.434	1		c9: Carbamidomethyl (+57.02)	687.329	1372.64	1373.65	2	-0.001595	-1.161	182	193	sp|PPIA_HUMAN|
PREDICTED: mucin-19-like [Canis lupus familiaris]	gi|545547107	86480.3	1	6	9	13	0.000717	0.0813	cGTWSMPGFDENLPcK	K	A	0.997	2.93	0.5	2		c1: Carbamidomethyl (+57.02), c15: Carbamidomethyl (+57.02)	949.897	1897.78	1898.79	2	-0.0009741	-0.513	368	383
PREDICTED: mucin-19-like [Canis lupus familiaris]	gi|545547107	86480.3	1	6	9	13	0.000717	0.0813	HSTEAIGALEFGNSWK	R	T	0.968	3.19	0.303	2			582.952	1745.84	1746.84	3	-0.002205	-1.262	596	611
PREDICTED: mucin-19-like [Canis lupus familiaris]	gi|545547107	86480.3	1	6	9	13	0.000717	0.0813	HSTEAIGALEFGNSWK	R	T	0.997	4.04	0.371	2			582.953	1745.84	1746.84	3	-0.001106	-0.6331	596	611
PREDICTED: mucin-19-like [Canis lupus familiaris]	gi|545547107	86480.3	1	6	9	13	0.000717	0.0813	HSTEAIGALEFGNSWK	R	T	0.997	3.28	0.486	2			873.925	1745.84	1746.84	2	-0.001703	-0.9748	596	611
PREDICTED: mucin-19-like [Canis lupus familiaris]	gi|545547107	86480.3	1	6	9	13	0.000717	0.0813	STEAIGALEFGNSWK	H	T	0.974	2.82	0.345	1			805.397	1608.78	1609.79	2	0.001045	0.649	597	611
PREDICTED: mucin-19-like [Canis lupus familiaris]	gi|545547107	86480.3	1	6	9	13	0.000717	0.0813	TFADSWEMMPcPK	Q	G	0.939	2.55	0.34	1		c11: Carbamidomethyl (+57.02)	800.335	1598.66	1599.66	2	-0.0012	-0.7501	144	156
PREDICTED: mucin-19-like [Canis lupus familiaris]	gi|545547107	86480.3	1	6	9	13	0.000717	0.0813	TGLcDSScPSNLVFK	R	Y	0.942	3.2	0.282	2		c4: Carbamidomethyl (+57.02), c8: Carbamidomethyl (+57.02)	842.887	1683.76	1684.77	2	-0.0001833	-0.1088	240	254
PREDICTED: mucin-19-like [Canis lupus familiaris]	gi|545547107	86480.3	1	6	9	13	0.000717	0.0813	TPQTFADSWEMMPcPK	K	G	0.929	3.83	0.227	2		c14: Carbamidomethyl (+57.02)	642.612	1924.81	1925.82	3	-0.002232	-1.159	141	156
PREDICTED: mucin-19-like [Canis lupus familiaris]	gi|545547107	86480.3	1	6	9	13	0.000717	0.0813	TPQTFADSWEmmPcPK	K	G	0.997	2.35	0.416	2		m11: Oxidation (+15.99), m12: Oxidation (+15.99), c14: Carbamidomethyl (+57.02)	979.411	1956.81	1957.81	2	0.002214	1.131	141	156
PREDICTED: mucin-19-like [Canis lupus familiaris]	gi|545547107	86480.3	1	6	9	13	0.000717	0.0813	TPQTFADSWEMMPcPK	K	G	0.997	2.93	0.402	2		c14: Carbamidomethyl (+57.02)	963.414	1924.81	1925.82	2	-0.002097	-1.089	141	156
PREDICTED: mucin-19-like [Canis lupus familiaris]	gi|545547107	86480.3	1	6	9	13	0.000717	0.0813	TPQTFADSWEmMPcPK	K	G	0.997	2.94	0.469	2		m11: Oxidation (+15.99), c14: Carbamidomethyl (+57.02)	971.411	1940.81	1941.82	2	-0.002505	-1.29	141	156
PREDICTED: mucin-19-like [Canis lupus familiaris]	gi|545547107	86480.3	1	6	9	13	0.000717	0.0813	TPQTFADSWEMmPcPK	K	G	0.997	2.99	0.544	2		m12: Oxidation (+15.99), c14: Carbamidomethyl (+57.02)	971.411	1940.81	1941.82	2	-0.002993	-1.541	141	156
PREDICTED: mucin-19-like [Canis lupus familiaris]	gi|545547107	86480.3	1	6	9	13	0.000717	0.0813	TPQTFADSWEmmPcPK	K	G	0.997	3.05	0.563	2		m11: Oxidation (+15.99), m12: Oxidation (+15.99), c14: Carbamidomethyl (+57.02)	979.411	1956.81	1957.81	2	0.0009932	0.5073	141	156
PREDICTED: 4-trimethylaminobutyraldehyde dehydrogenase [Canis lupus familiaris]	gi|545556771	53996.6	1	1	1	1	5.51e-05	0.0223	VIATFTcSGEK	R	E	0.997	2.48	0.401	2		c7: Carbamidomethyl (+57.02)	606.8	1211.58	1212.59	2	-0.0009227	-0.7609	39	49
PREDICTED: glucosylceramidase isoform 2 [Canis lupus familiaris]	gi|73961599	59593.6	1	1	1	1	5.51e-05	0.0261	SYFSAEGIEYNIIR	K	V	0.997	2.65	0.457	2			831.412	1660.81	1661.82	2	-3.88e-06	-0.002335	146	159
PREDICTED: polypeptide N-acetylgalactosaminyltransferase 6 isoformX2 [Canis lupus familiaris]	gi|73996388	71352.7	0.977	1	1	1	5.51e-05	0.0177	ASGTcLTSEDK	R	K	0.943	2.41	0.36	2		c5: Carbamidomethyl (+57.02)	584.761	1167.51	1168.52	2	-2.699e-05	-0.0231	593	603
PREDICTED: ubiquitin carboxyl-terminal hydrolase 5 isoform 1 [Canis lupus familiaris]	gi|545546547	98822.4	0.998	1	1	1	5.51e-05	0.0213	IFQNAPTDPTQDFSTQVAK	K	L	0.997	2.97	0.441	2			1054.52	2107.02	2108.03	2	0.001307	0.6202	394	412
PREDICTED: cellular retinoic acid-binding protein 2 [Canis lupus familiaris]	gi|73961545	15678.8	0.999	1	1	2	0.00011	0.0942	VGEEFEEQTVDGR	K	P	0.955	2.81	0.342	1			747.84	1493.67	1494.67	2	0.001931	1.292	68	80
PREDICTED: cellular retinoic acid-binding protein 2 [Canis lupus familiaris]	gi|73961545	15678.8	0.999	1	1	2	0.00011	0.0942	VGEEFEEQTVDGR	K	P	0.997	3.96	0.456	1			747.839	1493.66	1494.67	2	-0.0009986	-0.6681	68	80
PREDICTED: double-headed protease inhibitor, submandibular gland-like [Canis lupus familiaris]	gi|545490619	15720.6	1	1	1	1	5.51e-05	0.105	TYSNEcMFcALTLNK	K	K	0.997	3.29	0.463	2		c6: Carbamidomethyl (+57.02), c9: Carbamidomethyl (+57.02)	926.406	1850.8	1851.81	2	-0.002009	-1.085	66	80
uncharacterized protein LOC481674 precursor [Canis lupus familiaris]	gi|548923872	21825.5	0.537	0	0	1	5.51e-05	0.0789	ISGDWYSILLASDIK	K	E	0.997	3.41	0.344	2			840.946	1679.88	1680.88	2	0.0002672	0.159	32	46	gi|545517938
endoplasmin precursor [Canis lupus familiaris]	gi|50979166	92516.8	0.999	1	1	1	5.51e-05	0.0174	NLLHVTDTGVGmTR	K	E	0.997	3.5	0.419	2		m12: Oxidation (+15.99)	510.596	1528.77	1529.77	3	-0.001156	-0.7554	143	156
PREDICTED: L-amino-acid oxidase-like [Canis lupus familiaris]	gi|545524998	58924.9	0.992	1	2	2	0.00011	0.0267	MIGTLMNEDSGYYK	K	S	0.997	2.39	0.414	2			811.366	1620.72	1621.72	2	0.0006889	0.4248	226	239
PREDICTED: L-amino-acid oxidase-like [Canis lupus familiaris]	gi|545524998	58924.9	0.992	1	2	2	0.00011	0.0267	mIGTLMNEDSGYYK	K	S	0.997	3.27	0.406	2		m1: Oxidation (+15.99)	819.362	1636.71	1637.72	2	-0.002039	-1.245	226	239
PREDICTED: actin-related protein 2/3 complex subunit 5 isoform X1 [Canis lupus familiaris]	gi|545504585	16598.9	0.156	0	0	1	5.51e-05	0.0779	ALAAGGVGSIVR	K	V	0.997	3.06	0.336	2			535.819	1069.62	1070.63	2	-0.0004728	-0.4416	135	146	gi|345803175
heat shock protein beta-1 [Canis lupus familiaris]	gi|50979116	22938.8	1	1	1	1	5.51e-05	0.0766	VSLDVNHFAPEELTVK	R	T	0.997	3.21	0.358	2			899.473	1796.93	1797.94	2	-0.0003322	-0.1848	101	116
PREDICTED: neutral alpha-glucosidase AB isoformX2 [Canis lupus familiaris]	gi|345783257	106380	0.918	0	0	1	5.51e-05	0.0127	SGGLERPFVLSR	R	A	0.997	3.05	0.345	2			439.913	1316.72	1317.73	3	-0.003016	-2.289	591	602	gi|545531205
PREDICTED: neutral alpha-glucosidase C isoform X2 [Canis lupus familiaris]	gi|545549568	108088	0.778	0	0	1	5.51e-05	0.0105	WNYEDEQDVK	R	A	0.997	2.72	0.385	2			663.287	1324.56	1325.56	2	0.001664	1.255	436	445	gi|74000259
PREDICTED: adenylosuccinate lyase isoform 1 [Canis lupus familiaris]	gi|545514747	55411.1	0.927	0	0	1	5.51e-05	0.0388	GTTGTQASFLQLFEGDEQK	K	V	0.923	2.69	0.344	2			1028.99	2055.97	2056.98	2	-0.006424	-3.123	206	224
PREDICTED: uridine phosphorylase 1 [Canis lupus familiaris]	gi|545529166	38331.7	1	1	1	1	5.51e-05	0.0508	ELmQcATDLPEFPTVLAK	K	T	0.997	2.8	0.397	2		m3: Oxidation (+15.99), c5: Carbamidomethyl (+57.02)	1040.01	2078	2079.01	2	-0.004701	-2.261	228	245
PREDICTED: sorbitol dehydrogenase [Canis lupus familiaris]	gi|74000494	38134.4	0.992	1	2	2	0.00011	0.0449	AmGAGQVLVTDLSASR	K	L	0.997	3.28	0.445	2		m2: Oxidation (+15.99)	796.41	1590.8	1591.81	2	0.0009762	0.6133	193	208
PREDICTED: sorbitol dehydrogenase [Canis lupus familiaris]	gi|74000494	38134.4	0.992	1	2	2	0.00011	0.0449	AMGAGQVLVTDLSASR	K	L	0.997	3.47	0.47	2			788.411	1574.81	1575.82	2	-0.001423	-0.9032	193	208
PREDICTED: BPI fold-containing family B member 1 isoform X2 [Canis lupus familiaris]	gi|545540364	53951.4	1	6	7	7	0.000386	0.188	AWGFEAAScFLTK	K	D	0.984	2.66	0.364	2		c9: Carbamidomethyl (+57.02)	744.352	1486.69	1487.7	2	-0.001254	-0.8429	473	485
PREDICTED: BPI fold-containing family B member 1 isoform X2 [Canis lupus familiaris]	gi|545540364	53951.4	1	6	7	7	0.000386	0.188	GHAHLVLADcSTSQGSLR	R	I	0.997	3.01	0.409	2		c10: Carbamidomethyl (+57.02)	954.971	1907.93	1908.93	2	6.6e-06	0.003457	169	186
PREDICTED: BPI fold-containing family B member 1 isoform X2 [Canis lupus familiaris]	gi|545540364	53951.4	1	6	7	7	0.000386	0.188	GHAHLVLADcSTSQGSLR	R	I	0.997	4.25	0.462	2		c10: Carbamidomethyl (+57.02)	636.982	1907.92	1908.93	3	-0.003364	-1.762	169	186
PREDICTED: BPI fold-containing family B member 1 isoform X2 [Canis lupus familiaris]	gi|545540364	53951.4	1	6	7	7	0.000386	0.188	ILQLQVEPSDEGQGLTVK	N	I	0.997	2.99	0.387	1			977.528	1953.04	1954.05	2	-0.001159	-0.5929	114	131
PREDICTED: BPI fold-containing family B member 1 isoform X2 [Canis lupus familiaris]	gi|545540364	53951.4	1	6	7	7	0.000386	0.188	ILTQETPELLLDQGSPK	K	V	0.997	4.39	0.44	2			941.514	1881.01	1882.02	2	0.002577	1.369	360	376
PREDICTED: BPI fold-containing family B member 1 isoform X2 [Canis lupus familiaris]	gi|545540364	53951.4	1	6	7	7	0.000386	0.188	LEFDPLSPAIK	R	G	0.924	2.92	0.291	2			615.342	1228.67	1229.68	2	-0.0005523	-0.4492	250	260
PREDICTED: BPI fold-containing family B member 1 isoform X2 [Canis lupus familiaris]	gi|545540364	53951.4	1	6	7	7	0.000386	0.188	VAQLIVLEVFATNEAR	K	R	0.997	2.7	0.387	2			886.998	1771.98	1772.99	2	-0.002705	-1.526	377	392
PREDICTED: trichohyalin-like 1 [Canis lupus familiaris]	gi|345782673	100358	0.992	1	1	1	5.51e-05	0.0144	LTADSEQTDSPTK	K	Q	0.997	2.9	0.373	2			696.828	1391.64	1392.65	2	-0.0005388	-0.3869	206	218
carbonic anhydrase 1 [Canis lupus familiaris]	gi|223556021	28995	0.999	1	1	1	5.51e-05	0.0536	DSIGISPEQLAQFR	K	S	0.997	3.28	0.321	2			780.904	1559.79	1560.8	2	-0.001139	-0.7299	215	228
PREDICTED: ladinin-1 [Canis lupus familiaris]	gi|545503983	52676.3	0.992	1	1	1	5.51e-05	0.0328	ALPDESPPSSAEQGEQ	R	R	0.997	2.85	0.447	1			821.365	1640.71	1641.72	2	-0.002197	-1.338	279	294
PREDICTED: peptidyl-prolyl cis-trans isomerase B isoform 2 [Canis lupus familiaris]	gi|74000476	23776	1	1	1	1	5.51e-05	0.0602	TVDNFVALATGEK	K	G	0.997	2.92	0.381	2			682.856	1363.7	1364.71	2	-0.001719	-1.26	72	84
PREDICTED: aldehyde dehydrogenase family 1 member A3 isoform 1 [Canis lupus familiaris]	gi|359319175	56355	0.999	1	1	1	5.51e-05	0.0215	LEcGGSAmEDR	K	G	0.997	2.87	0.486	2		c3: Carbamidomethyl (+57.02), m8: Oxidation (+15.99)	620.75	1239.49	1240.49	2	-9.259e-05	-0.07464	379	389
PREDICTED: fatty acid-binding protein, epidermal [Canis lupus familiaris]	gi|545548960	17295.7	0.523	0	0	1	5.51e-05	0.0667	LVVEcVMNNVT	K	C	0.917	2.43	0.332	1		c5: Carbamidomethyl (+57.02)	639.315	1276.62	1277.62	2	-0.0002051	-0.1605	146	156	gi|545560044
PREDICTED: mannose-6-phosphate isomerase isoform 1 [Canis lupus familiaris]	gi|545550512	59618.6	1	1	1	1	5.51e-05	0.0274	GDcVEcmAcSDNTVR	K	A	0.997	2.45	0.586	2		c3: Carbamidomethyl (+57.02), c6: Carbamidomethyl (+57.02), m7: Oxidation (+15.99), c9: Carbamidomethyl (+57.02)	895.334	1788.65	1789.66	2	0.0003456	0.1931	407	421
sp|K2C1_HUMAN|	sp|K2C1_HUMAN|	65888	1	1	1	2	0.00011	0.0498	FSScGGGGGSFGAGGGFGSR	R	S	0.997	2.92	0.531	2		c4: Carbamidomethyl (+57.02)	883.37	1764.73	1765.73	2	-0.002564	-1.452	45	64
sp|K2C1_HUMAN|	sp|K2C1_HUMAN|	65888	1	1	1	2	0.00011	0.0498	SLNNQFASFIDK	K	V	0.997	3.13	0.398	2			692.348	1382.68	1383.69	2	-0.001456	-1.052	185	196	gi|359323093,gi|50979272
PREDICTED: platelet-activating factor acetylhydrolase IB subunit alpha isoform X3 [Canis lupus familiaris]	gi|545512200	46669.6	0.999	1	1	1	5.51e-05	0.0293	LLAScSADMTIK	K	L	0.997	2.83	0.405	2		c5: Carbamidomethyl (+57.02)	655.332	1308.65	1309.65	2	0.006964	5.318	164	175
PREDICTED: family with sequence similarity 129, member B isoform X2 [Canis lupus familiaris]	gi|73968197	84326.6	1	2	2	2	0.00011	0.0174	FYEDQYGVALFH	R	S	0.997	3.07	0.46	1			744.844	1487.67	1488.68	2	0.0004112	0.2762	31	42
PREDICTED: family with sequence similarity 129, member B isoform X2 [Canis lupus familiaris]	gi|73968197	84326.6	1	2	2	2	0.00011	0.0174	FYEDQYGVALFHS	R	M	0.988	2.35	0.403	1			788.359	1574.7	1575.71	2	-9.47e-05	-0.0601	31	43
PREDICTED: alpha-1B-glycoprotein [Canis lupus familiaris]	gi|545487024	61300.3	0.992	1	1	1	5.51e-05	0.0301	VHHVLSPEGTEAcFQLR	R	D	0.997	2.98	0.371	2		c13: Carbamidomethyl (+57.02)	660.664	1978.97	1979.98	3	0.001923	0.9712	411	427
PREDICTED: LOW QUALITY PROTEIN: alpha-enolase isoform 1 [Canis lupus familiaris]	gi|345800677	48988.4	1	1	1	4	0.000221	0.141	AAVPSGASTGIYEALELR	R	D	0.997	2.96	0.479	2			902.975	1803.94	1804.94	2	-0.001127	-0.6246	33	50	gi|545497791,gi|359323048,gi|545497793
PREDICTED: LOW QUALITY PROTEIN: alpha-enolase isoform 1 [Canis lupus familiaris]	gi|345800677	48988.4	1	1	1	4	0.000221	0.141	FTASAGIQVVGDDLTVTNPK	K	R	0.919	2.86	0.323	2			1017.03	2032.05	2033.06	2	0.002785	1.37	320	339
PREDICTED: LOW QUALITY PROTEIN: alpha-enolase isoform 1 [Canis lupus familiaris]	gi|345800677	48988.4	1	1	1	4	0.000221	0.141	LAQSNGWGVM	K	V	0.985	2.35	0.399	1			531.755	1061.5	1062.5	2	-0.0008908	-0.8384	372	381	gi|545497791,gi|545497793
PREDICTED: LOW QUALITY PROTEIN: alpha-enolase isoform 1 [Canis lupus familiaris]	gi|345800677	48988.4	1	1	1	4	0.000221	0.141	VNQIGSVTESLQAcK	K	L	0.997	2.81	0.451	2		c14: Carbamidomethyl (+57.02)	817.414	1632.81	1633.82	2	-0.0004188	-0.2563	357	371	gi|545497791,gi|545497793
PREDICTED: carboxypeptidase D isoform 2 [Canis lupus familiaris]	gi|73967304	152937	1	1	1	1	5.51e-05	0.0116	SPDDAVFQQIALSYSK	K	E	0.997	3.46	0.468	2			884.942	1767.87	1768.88	2	0.002143	1.211	695	710
PREDICTED: reelin isoformX3 [Canis lupus familiaris]	gi|73981806	389573	0.999	0	0	1	5.51e-05	0.00403	FSYSDPSITMSYAK	R	N	0.997	2.68	0.496	2			798.864	1595.71	1596.73	2	-0.003563	-2.231	289	302	gi|73981808
PREDICTED: ovostatin homolog 2-like isoform X1 [Canis lupus familiaris]	gi|545546408	164008	1	3	3	3	0.000165	0.0364	ENFDYVGQAIIETVR	K	T	0.997	4.2	0.323	2			585.297	1752.87	1753.88	3	0.001891	1.078	717	731
PREDICTED: ovostatin homolog 2-like isoform X1 [Canis lupus familiaris]	gi|545546408	164008	1	3	3	3	0.000165	0.0364	FRPVEDLYPLITLQDPQNNR	K	I	0.982	3.84	0.259	2			810.092	2427.25	2428.26	3	-0.002141	-0.8817	147	166
PREDICTED: ovostatin homolog 2-like isoform X1 [Canis lupus familiaris]	gi|545546408	164008	1	3	3	3	0.000165	0.0364	SYLAPEEYAPIYSYAPSR	P	I	0.997	2.78	0.41	1			1039	2075.98	2076.99	2	-0.003405	-1.64	691	708
PREDICTED: complement C3 [Canis lupus familiaris]	gi|545535669	180300	1	1	1	1	5.51e-05	0.00686	SYQQIVNIPAK	K	S	0.952	2.3	0.379	2			630.851	1259.69	1260.69	2	-0.0002404	-0.1907	882	892
PREDICTED: gamma-glutamyl hydrolase [Canis lupus familiaris]	gi|359323312	35615	1	1	1	1	5.51e-05	0.0409	EFFNVLTTNTDGK	K	T	0.997	3.86	0.4	2			743.364	1484.71	1485.72	2	-0.001029	-0.6926	212	224
PREDICTED: fibrinogen beta chain isoform X3 [Canis lupus familiaris]	gi|545524893	56311.5	1	1	1	1	5.51e-05	0.0283	YcGLPGEYWLGNDK	K	I	0.997	3.09	0.431	2		c2: Carbamidomethyl (+57.02)	836.376	1670.74	1671.75	2	-0.002247	-1.344	319	332
PREDICTED: complement C5 [Canis lupus familiaris]	gi|345777920	180372	0.999	1	1	1	5.51e-05	0.0112	VFQALETSDLGcGAGGGR	R	N	0.997	5.04	0.526	2		c12: Carbamidomethyl (+57.02)	897.925	1793.84	1794.84	2	-0.001879	-1.047	623	640
PREDICTED: suprabasin isoform X1 [Canis lupus familiaris]	gi|545488886	83899.4	0.956	0	0	1	5.51e-05	0.0173	FVHGVNNAAGQVGK	K	E	0.997	3.52	0.464	2			699.367	1396.72	1397.73	2	-0.002202	-1.576	115	128	gi|345785124
PREDICTED: hydroxyacyl-coenzyme A dehydrogenase, mitochondrial isoform X2 [Canis lupus familiaris]	gi|345795823	35874.5	1	1	1	1	5.51e-05	0.055	ASNTSSLQITNIANATTR	F	Q	0.997	3.25	0.401	1			931.981	1861.95	1862.96	2	-0.002497	-1.34	143	160
PREDICTED: succinyl-CoA:3-ketoacid coenzyme A transferase 1, mitochondrial [Canis lupus familiaris]	gi|73954281	64746.7	0.797	1	1	1	5.51e-05	0.0152	VGENAEFER	Y	Q	0.916	2.94	0.3	1			525.747	1049.48	1050.49	2	0.001086	1.033	190	198
PREDICTED: nuclear transport factor 2-like [Canis lupus familiaris]	gi|345793337	14462.8	0.231	0	0	2	0.00011	0.11	NINDAWVcTNDmFR	K	L	0.997	3.01	0.376	2		c8: Carbamidomethyl (+57.02), m12: Oxidation (+15.99)	886.38	1770.75	1771.75	2	0.000373	0.2105	107	120	gi|57087201
PREDICTED: nuclear transport factor 2-like [Canis lupus familiaris]	gi|345793337	14462.8	0.231	0	0	2	0.00011	0.11	NINDAWVcTNDMFR	K	L	0.997	3.75	0.478	2		c8: Carbamidomethyl (+57.02)	878.383	1754.75	1755.76	2	0.0002929	0.1668	107	120	gi|57087201
PREDICTED: glutathione S-transferase P-like [Canis lupus familiaris]	gi|73992569	34818.1	0.421	0	0	1	5.51e-05	0.0503	FQDGDLTLYQSNAILR	K	H	0.997	3.81	0.436	2			927.474	1852.93	1853.94	2	0.0007871	0.4246	164	179	gi|356461051,gi|545530557
15-hydroxyprostaglandin dehydrogenase [Canis lupus familiaris]	gi|548923825	28920.9	0.979	0	0	1	5.51e-05	0.0526	SAAMAANLmNSGVR	R	L	0.997	3.36	0.455	2		m9: Oxidation (+15.99)	704.838	1407.66	1408.67	2	0.00242	1.718	164	177	gi|545542280
PREDICTED: metalloproteinase inhibitor 1 isoform X1 [Canis lupus familiaris]	gi|545557143	28470.8	0.992	1	1	1	5.51e-05	0.0739	LQSDTHcLWTDQFLTGSDK	K	G	0.997	3.94	0.321	2		c7: Carbamidomethyl (+57.02)	751.347	2251.02	2252.03	3	-0.002993	-1.329	212	230
PREDICTED: c-X-C motif chemokine 6 isoform X2 [Canis lupus familiaris]	gi|545521795	12395.3	0.992	1	1	1	5.51e-05	0.112	cVcLSTTPGIHPR	R	M	0.997	2.5	0.423	2		c1: Carbamidomethyl (+57.02), c3: Carbamidomethyl (+57.02)	749.37	1496.73	1497.73	2	0.002925	1.953	51	63
PREDICTED: oxidation resistance protein 1 isoformX1 [Canis lupus familiaris]	gi|345779036	94000.7	0.481	0	0	1	5.51e-05	0.0179	VVSSTSEEEEAFTEK	R	F	0.997	2.79	0.409	2			836.382	1670.75	1671.76	2	-0.003395	-2.031	192	206	gi|545520580,gi|545520571
PREDICTED: eukaryotic translation initiation factor 3 subunit A isoformX2 [Canis lupus familiaris]	gi|73998665	163040	0.999	1	1	1	5.51e-05	0.00963	TLSFGSDLNYATR	R	E	0.997	2.81	0.387	2			722.855	1443.7	1444.71	2	-0.003207	-2.22	490	502
PREDICTED: glycogen phosphorylase, liver form isoform 2 [Canis lupus familiaris]	gi|359320055	93457.7	0.997	0	0	1	5.51e-05	0.00979	DYFFALAH	R	T	0.99	2.69	0.403	1			492.234	982.454	983.462	2	-0.001161	-1.18	51	58	gi|345789118
PREDICTED: histone H2A.x-like [Canis lupus familiaris]	gi|545497152	15129.1	0.329	0	0	1	5.51e-05	0.203	VGAGAPVYLAAVLEYLTAEILELAGNAAR	R	D	0.986	2.91	0.347	2			972.531	2914.57	2915.59	3	-0.007917	-2.715	44	72	gi|545554686,gi|545554808,gi|545554691,gi|545554766,gi|545554812,gi|545554592,gi|545554806
PREDICTED: 26S protease regulatory subunit 10B [Canis lupus familiaris]	gi|73963837	45799.1	0.972	1	1	1	5.51e-05	0.0223	FSEGTSADR	R	E	0.956	2.55	0.355	2			485.217	968.42	969.427	2	-0.0004406	-0.4545	257	265
PREDICTED: LOW QUALITY PROTEIN: probable aminopeptidase NPEPL1 [Canis lupus familiaris]	gi|345790233	55912.8	0.977	1	1	1	5.51e-05	0.0249	DcGGAAAVLGAFR	R	A	0.916	2.95	0.3	2		c2: Carbamidomethyl (+57.02)	632.808	1263.6	1264.61	2	-0.001843	-1.458	283	295
PREDICTED: ERO1-like protein alpha [Canis lupus familiaris]	gi|73963815	54363.6	1	1	2	2	0.00011	0.0192	ImDcVGcFK	R	C	0.954	2.5	0.367	2		m2: Oxidation (+15.99), c4: Carbamidomethyl (+57.02), c7: Carbamidomethyl (+57.02)	573.242	1144.47	1145.48	2	-0.001527	-1.333	388	396
PREDICTED: ERO1-like protein alpha [Canis lupus familiaris]	gi|73963815	54363.6	1	1	2	2	0.00011	0.0192	IMDcVGcFK	R	C	0.997	2.73	0.401	2		c4: Carbamidomethyl (+57.02), c7: Carbamidomethyl (+57.02)	565.245	1128.48	1129.48	2	-0.0005085	-0.4502	388	396
PREDICTED: protein diaphanous homolog 1 isoform X2 [Canis lupus familiaris]	gi|545490423	140992	0.929	0	0	1	5.51e-05	0.0118	LHDEKEESAGSYDSR	R	N	0.985	2.66	0.365	2			574.924	1721.75	1722.76	3	-0.0006304	-0.3659	198	212	gi|359318966,gi|545490427
PREDICTED: staphylococcal nuclease domain-containing protein 1 [Canis lupus familiaris]	gi|345780013	101994	0.882	1	1	1	5.51e-05	0.0176	EADGSETPEPFAAEAK	R	F	0.954	2.8	0.328	2			824.87	1647.73	1648.73	2	-0.0007662	-0.4647	234	249
PREDICTED: antithrombin-III isoform 1 [Canis lupus familiaris]	gi|359320010	52467.6	0.992	1	1	1	5.51e-05	0.0301	LQDmGLVDLFNPEK	R	S	0.997	3.03	0.436	2		m4: Oxidation (+15.99)	817.909	1633.8	1634.81	2	0.00181	1.107	368	381
PREDICTED: actin, cytoplasmic 1 isoform X1 [Canis lupus familiaris]	gi|545500782	44870.4	0.397	0	0	8	0.000441	0.119	ANTVLSGGTTMYPGIADR	Y	M	0.939	2.46	0.349	1			912.451	1822.89	1823.9	2	-0.0006568	-0.3601	325	342	gi|55741585,gi|307938303,gi|545509102
PREDICTED: actin, cytoplasmic 1 isoform X1 [Canis lupus familiaris]	gi|545500782	44870.4	0.397	0	0	8	0.000441	0.119	ANTVLSGGTTmYPGIADR	Y	M	0.997	3.77	0.405	1		m11: Oxidation (+15.99)	920.448	1838.88	1839.89	2	-0.001553	-0.8442	325	342	gi|55741585,gi|307938303,gi|545509102
PREDICTED: actin, cytoplasmic 1 isoform X1 [Canis lupus familiaris]	gi|545500782	44870.4	0.397	0	0	8	0.000441	0.119	DLYANTVLSGGTTmYPGIADR	K	M	0.997	3.75	0.474	2		m14: Oxidation (+15.99)	1116.04	2230.06	2231.07	2	-0.001881	-0.8431	322	342	gi|55741585,gi|307938303,gi|545509102
PREDICTED: actin, cytoplasmic 1 isoform X1 [Canis lupus familiaris]	gi|545500782	44870.4	0.397	0	0	8	0.000441	0.119	KDLYANTVLSGGTTmYPGIADR	R	M	0.997	3.67	0.438	2		m15: Oxidation (+15.99)	787.058	2358.15	2359.16	3	-0.002046	-0.8672	321	342	gi|55741585,gi|307938303,gi|545509102
PREDICTED: actin, cytoplasmic 1 isoform X1 [Canis lupus familiaris]	gi|545500782	44870.4	0.397	0	0	8	0.000441	0.119	TTGIVmDSGDGVTHTVPIYEGYALPH	R	A	0.963	2.84	0.332	1		m6: Oxidation (+15.99)	916.105	2745.29	2746.3	3	-0.00269	-0.9794	148	173	gi|57043600,gi|55741585,gi|307938303,gi|545509102
PREDICTED: actin, cytoplasmic 1 isoform X1 [Canis lupus familiaris]	gi|545500782	44870.4	0.397	0	0	8	0.000441	0.119	TTGIVMDSGDGVTHTVPIYEGYALPH	R	A	0.997	3.31	0.411	1			910.776	2729.31	2730.31	3	0.004371	1.601	148	173	gi|57043600,gi|55741585,gi|307938303,gi|545509102
PREDICTED: actin, cytoplasmic 1 isoform X1 [Canis lupus familiaris]	gi|545500782	44870.4	0.397	0	0	8	0.000441	0.119	TVLSGGTTMYPGIADR	N	M	0.997	3.19	0.404	1			819.912	1637.81	1638.82	2	0.001218	0.7433	327	342	gi|55741585,gi|307938303,gi|545509102
PREDICTED: actin, cytoplasmic 1 isoform X1 [Canis lupus familiaris]	gi|545500782	44870.4	0.397	0	0	8	0.000441	0.119	TVLSGGTTmYPGIADR	N	M	0.997	3.34	0.402	1		m9: Oxidation (+15.99)	827.908	1653.8	1654.81	2	-0.001509	-0.9121	327	342	gi|55741585,gi|307938303,gi|545509102
PREDICTED: SUN domain-containing protein 1 isoform X7 [Canis lupus familiaris]	gi|545501305	98531.8	0.965	1	1	1	5.51e-05	0.0316	LSVHGESmcHLLVQmLQRIGASGWSVSK	Q	T	0.987	3.57	0.291	1		m8: Oxidation (+15.99), c9: Carbamidomethyl (+57.02), m15: Oxidation (+15.99)	786.37	3141.45	3142.56	4	-0.1015	-32.3	305	332
PREDICTED: transforming protein RhoA isoform X1 [Canis lupus familiaris]	gi|545533091	21768.4	0.992	1	1	1	5.51e-05	0.0622	IGAFGYMEcSAK	R	T	0.965	2.27	0.391	2		c9: Carbamidomethyl (+57.02)	667.299	1332.58	1333.59	2	-0.0009875	-0.7405	151	162
lactotransferrin precursor [Canis lupus familiaris]	gi|559767226	77296.3	1	2	2	3	0.000165	0.0593	cHLAmAPNHAVVSR	R	E	0.973	2.37	0.39	2		c1: Carbamidomethyl (+57.02), m5: Oxidation (+15.99)	789.885	1577.76	1578.76	2	0.0005049	0.3198	606	619	sp|TRFL_HUMAN|
lactotransferrin precursor [Canis lupus familiaris]	gi|559767226	77296.3	1	2	2	3	0.000165	0.0593	DKSSAFQLFGSPSGEK	K	D	0.997	3.48	0.437	2			842.914	1683.81	1684.82	2	0.002392	1.42	300	315
lactotransferrin precursor [Canis lupus familiaris]	gi|559767226	77296.3	1	2	2	3	0.000165	0.0593	SQNPSDVDcVDR	K	L	0.997	3.38	0.48	2		c9: Carbamidomethyl (+57.02)	696.296	1390.58	1391.59	2	-9.242e-05	-0.06642	436	447
PREDICTED: 78 kDa glucose-regulated protein isoform 5 [Canis lupus familiaris]	gi|345806081	72284.6	1	1	1	1	5.51e-05	0.0153	FEELNMDLFR	K	S	0.985	2.91	0.341	2			657.313	1312.61	1313.62	2	-0.0004799	-0.3653	327	336
PREDICTED: ubiquitin-conjugating enzyme E2 A isoform 2 [Canis lupus familiaris]	gi|345807964	17315.7	0.123	0	0	1	5.51e-05	0.112	AVIFGPEGTPFEDGTFK	N	L	0.997	3.16	0.465	1			906.445	1810.88	1811.89	2	-0.001631	-0.9004	38	54	gi|73970740
PREDICTED: BSD domain-containing protein 1 isoformX4 [Canis lupus familiaris]	gi|345794333	47104.9	0.992	1	1	1	5.51e-05	0.0279	LATEGSSGATEK	K	M	0.997	2.65	0.4	2			575.784	1149.55	1150.56	2	0.000994	0.8639	62	73
PREDICTED: T-complex protein 1 subunit alpha isoform X2 [Canis lupus familiaris]	gi|545485772	58934.6	0.47	0	0	1	5.51e-05	0.0221	GANDFMcDEmER	R	S	0.997	2.36	0.46	2		c7: Carbamidomethyl (+57.02), m10: Oxidation (+15.99)	745.772	1489.53	1490.53	2	0.001188	0.7969	366	377	gi|57032236
sp|ALBU_HUMAN|	sp|ALBU_HUMAN|	69366.9	0.757	0	0	1	5.51e-05	0.0246	KVPQVSTPTLVEVSR	K	N	0.997	3.08	0.363	2			547.317	1638.93	1639.94	3	-0.0002508	-0.1529	438	452	sp|ALBU_BOVIN|
PREDICTED: protein-glutamine gamma-glutamyltransferase E [Canis lupus familiaris]	gi|545540174	77693.2	1	3	4	4	0.000221	0.0749	LKPHASFGATSAR	K	H	0.98	2.67	0.364	2			448.246	1341.72	1342.72	3	0.001174	0.874	461	473
PREDICTED: protein-glutamine gamma-glutamyltransferase E [Canis lupus familiaris]	gi|545540174	77693.2	1	3	4	4	0.000221	0.0749	SLGTGESLGFVVSTGPQPSESAR	R	T	0.987	2.61	0.373	2			1132.06	2262.11	2263.12	2	-0.002034	-0.8989	47	69
PREDICTED: protein-glutamine gamma-glutamyltransferase E [Canis lupus familiaris]	gi|545540174	77693.2	1	3	4	4	0.000221	0.0749	SQGVFQcGPASVAAVR	R	E	0.997	2.67	0.448	2		c7: Carbamidomethyl (+57.02)	817.409	1632.8	1633.81	2	-0.0006727	-0.4117	362	377
PREDICTED: protein-glutamine gamma-glutamyltransferase E [Canis lupus familiaris]	gi|545540174	77693.2	1	3	4	4	0.000221	0.0749	SQGVFQcGPASVAAVR	R	E	0.997	4.02	0.507	2		c7: Carbamidomethyl (+57.02)	545.275	1632.8	1633.81	3	-0.000442	-0.2705	362	377
PREDICTED: pyruvate kinase PKM isoform X4 [Canis lupus familiaris]	gi|545550327,gi|545550331	62240.3	1	0	0	3	0.000165	0.0844	AATESFASDPILYRPVAV	R	A	0.997	3.65	0.531	1			953.998	1905.98	1906.99	2	-0.001274	-0.6683	131	148	gi|345795146,gi|545550325
PREDICTED: pyruvate kinase PKM isoform X4 [Canis lupus familiaris]	gi|545550327,gi|545550331	62240.3	1	0	0	3	0.000165	0.0844	GVNLPGAAVDLPAVSEK	K	D	0.965	2.36	0.394	2			818.95	1635.89	1636.89	2	0.002468	1.508	246	262	gi|345795146,gi|545550325
PREDICTED: pyruvate kinase PKM isoform X4 [Canis lupus familiaris]	gi|545550327,gi|545550331	62240.3	1	0	0	3	0.000165	0.0844	NTGIIcTIGPASR	R	S	0.997	2.89	0.396	2		c6: Carbamidomethyl (+57.02)	680.356	1358.7	1359.71	2	-0.0005959	-0.4383	82	94	gi|545550325
PREDICTED: pyruvate kinase PKM isoform X3 [Canis lupus familiaris]	gi|545550325	64377.5	0.841	0	0	4	0.000221	0.0998	AATESFASDPILYRPVAV	R	A	0.997	3.65	0.531	1			953.998	1905.98	1906.99	2	-0.001274	-0.6683	153	170	gi|345795146,gi|545550331,gi|545550327
PREDICTED: pyruvate kinase PKM isoform X3 [Canis lupus familiaris]	gi|545550325	64377.5	0.841	0	0	4	0.000221	0.0998	ccSGAIIVLTK	K	S	0.95	2.44	0.36	2		c1: Carbamidomethyl (+57.02), c2: Carbamidomethyl (+57.02)	611.32	1220.62	1221.63	2	-0.001049	-0.8586	483	493	gi|345795146
PREDICTED: pyruvate kinase PKM isoform X3 [Canis lupus familiaris]	gi|545550325	64377.5	0.841	0	0	4	0.000221	0.0998	GVNLPGAAVDLPAVSEK	K	D	0.965	2.36	0.394	2			818.95	1635.89	1636.89	2	0.002468	1.508	268	284	gi|345795146,gi|545550331,gi|545550327
PREDICTED: pyruvate kinase PKM isoform X3 [Canis lupus familiaris]	gi|545550325	64377.5	0.841	0	0	4	0.000221	0.0998	NTGIIcTIGPASR	R	S	0.997	2.89	0.396	2		c6: Carbamidomethyl (+57.02)	680.356	1358.7	1359.71	2	-0.0005959	-0.4383	104	116	gi|545550331,gi|545550327
PREDICTED: neutral alpha-glucosidase C isoform X5 [Canis lupus familiaris]	gi|74000259	104316	0.288	0	0	1	5.51e-05	0.0109	WNYEDEQDVK	R	A	0.997	2.72	0.385	2			663.287	1324.56	1325.56	2	0.001664	1.255	370	379	gi|545549568
PREDICTED: UDP-glucose:glycoprotein glucosyltransferase 1 [Canis lupus familiaris]	gi|545531873	175670	1	1	1	1	5.51e-05	0.0111	YVLEPEISFTPDNSFAK	R	G	0.997	3.13	0.38	2			978.983	1955.95	1956.96	2	0.000108	0.05521	1015	1031
PREDICTED: heat shock cognate 71 kDa protein-like isoform X3 [Canis lupus familiaris]	gi|545560509	70995.9	0.502	0	0	1	5.51e-05	0.0217	SQIHDIVLVGGSTR	K	I	0.997	2.89	0.464	2			741.409	1480.8	1481.81	2	0.003715	2.507	329	342	gi|74012289,gi|545497049
PREDICTED: immunoglobulin lambda-like polypeptide 5-like [Canis lupus familiaris]	gi|74009405	13213.5	0.482	0	0	15	0.000827	0.397	ASPSVTLFPPSSEELGANK	K	A	0.997	2.82	0.399	2			965.99	1929.97	1930.98	2	-0.00231	-1.196	25	43	gi|545544681,gi|73995687,gi|545544685,gi|545544683
PREDICTED: immunoglobulin lambda-like polypeptide 5-like [Canis lupus familiaris]	gi|74009405	13213.5	0.482	0	0	15	0.000827	0.397	SHSSFScLVTHEGSTVEK	K	K	0.997	2.42	0.443	2		c7: Carbamidomethyl (+57.02)	996.458	1990.9	1991.91	2	-0.003606	-1.81	101	118	gi|545544681,gi|73995687,gi|545544685,gi|545544683,gi|545544754
PREDICTED: immunoglobulin lambda-like polypeptide 5-like [Canis lupus familiaris]	gi|74009405	13213.5	0.482	0	0	15	0.000827	0.397	YAASSYLSLTPDK	K	W	0.919	2.52	0.325	2			708.356	1414.7	1415.71	2	-9.822e-05	-0.06938	86	98	gi|545544681,gi|73995687,gi|545544685,gi|545544683,gi|545544754
PREDICTED: immunoglobulin lambda-like polypeptide 5-like [Canis lupus familiaris]	gi|74009405	13213.5	0.482	0	0	15	0.000827	0.397	YAASSYLSLTPDK	K	W	0.935	2.79	0.314	2			708.356	1414.7	1415.71	2	2.385e-05	0.01685	86	98	gi|545544681,gi|73995687,gi|545544685,gi|545544683,gi|545544754
PREDICTED: immunoglobulin lambda-like polypeptide 5-like [Canis lupus familiaris]	gi|74009405	13213.5	0.482	0	0	15	0.000827	0.397	YAASSYLSLTPDK	K	W	0.948	2.55	0.358	2			708.357	1414.7	1415.71	2	0.0007563	0.5342	86	98	gi|545544681,gi|73995687,gi|545544685,gi|545544683,gi|545544754
PREDICTED: immunoglobulin lambda-like polypeptide 5-like [Canis lupus familiaris]	gi|74009405	13213.5	0.482	0	0	15	0.000827	0.397	YAASSYLSLTPDK	K	W	0.952	2.41	0.371	2			708.356	1414.7	1415.71	2	0.0001459	0.1031	86	98	gi|545544681,gi|73995687,gi|545544685,gi|545544683,gi|545544754
PREDICTED: immunoglobulin lambda-like polypeptide 5-like [Canis lupus familiaris]	gi|74009405	13213.5	0.482	0	0	15	0.000827	0.397	YAASSYLSLTPDK	K	W	0.995	2.6	0.38	2			708.356	1414.7	1415.71	2	-9.822e-05	-0.06938	86	98	gi|545544681,gi|73995687,gi|545544685,gi|545544683,gi|545544754
PREDICTED: immunoglobulin lambda-like polypeptide 5-like [Canis lupus familiaris]	gi|74009405	13213.5	0.482	0	0	15	0.000827	0.397	YAASSYLSLTPDK	K	W	0.997	2.74	0.462	2			708.356	1414.7	1415.71	2	-0.0003424	-0.2418	86	98	gi|545544681,gi|73995687,gi|545544685,gi|545544683,gi|545544754
PREDICTED: immunoglobulin lambda-like polypeptide 5-like [Canis lupus familiaris]	gi|74009405	13213.5	0.482	0	0	15	0.000827	0.397	YAASSYLSLTPDK	K	W	0.997	2.75	0.501	2			708.356	1414.7	1415.71	2	0.000268	0.1893	86	98	gi|545544681,gi|73995687,gi|545544685,gi|545544683,gi|545544754
PREDICTED: immunoglobulin lambda-like polypeptide 5-like [Canis lupus familiaris]	gi|74009405	13213.5	0.482	0	0	15	0.000827	0.397	YAASSYLSLTPDK	K	W	0.997	2.88	0.492	2			708.357	1414.7	1415.71	2	0.0007563	0.5342	86	98	gi|545544681,gi|73995687,gi|545544685,gi|545544683,gi|545544754
PREDICTED: immunoglobulin lambda-like polypeptide 5-like [Canis lupus familiaris]	gi|74009405	13213.5	0.482	0	0	15	0.000827	0.397	YAASSYLSLTPDK	K	W	0.997	2.94	0.422	2			708.358	1414.7	1415.71	2	0.002831	2	86	98	gi|545544681,gi|73995687,gi|545544685,gi|545544683,gi|545544754
PREDICTED: immunoglobulin lambda-like polypeptide 5-like [Canis lupus familiaris]	gi|74009405	13213.5	0.482	0	0	15	0.000827	0.397	YAASSYLSLTPDK	K	W	0.997	2.99	0.417	2			708.355	1414.7	1415.71	2	-0.001807	-1.277	86	98	gi|545544681,gi|73995687,gi|545544685,gi|545544683,gi|545544754
PREDICTED: immunoglobulin lambda-like polypeptide 5-like [Canis lupus familiaris]	gi|74009405	13213.5	0.482	0	0	15	0.000827	0.397	YAASSYLSLTPDK	K	W	0.997	3.02	0.441	2			708.356	1414.7	1415.71	2	-0.0005865	-0.4143	86	98	gi|545544681,gi|73995687,gi|545544685,gi|545544683,gi|545544754
PREDICTED: immunoglobulin lambda-like polypeptide 5-like [Canis lupus familiaris]	gi|74009405	13213.5	0.482	0	0	15	0.000827	0.397	YAASSYLSLTPDK	K	W	0.997	3.33	0.429	2			708.356	1414.7	1415.71	2	-0.0004644	-0.3281	86	98	gi|545544681,gi|73995687,gi|545544685,gi|545544683,gi|545544754
PREDICTED: immunoglobulin lambda-like polypeptide 5-like [Canis lupus familiaris]	gi|74009405	13213.5	0.482	0	0	15	0.000827	0.397	YAASSYLSLTPDK	K	W	0.997	3.5	0.406	2			708.356	1414.7	1415.71	2	-0.0002203	-0.1556	86	98	gi|545544681,gi|73995687,gi|545544685,gi|545544683,gi|545544754
PREDICTED: gelsolin [Canis lupus familiaris]	gi|545518174	94389.4	1	2	2	2	0.00011	0.0405	HTQVSVLPEGGETPLFK	K	Q	0.98	2.36	0.398	2			919.985	1837.95	1838.96	2	-0.00274	-1.49	372	388
PREDICTED: gelsolin [Canis lupus familiaris]	gi|545518174	94389.4	1	2	2	2	0.00011	0.0405	TPSAAYLWVGAGASEAEK	K	S	0.997	3.01	0.353	2			904.445	1806.88	1807.89	2	-0.002431	-1.345	681	698
PREDICTED: heat shock cognate 71 kDa protein [Canis lupus familiaris]	gi|545497049	70899.8	0.725	0	0	1	5.51e-05	0.0217	SQIHDIVLVGGSTR	K	I	0.997	2.89	0.464	2			741.409	1480.8	1481.81	2	0.003715	2.507	329	342	gi|74012289,gi|545560509
PREDICTED: PDZ domain-containing protein GIPC1 isoform X2 [Canis lupus familiaris]	gi|545534420	35933.4	0.882	0	0	1	5.51e-05	0.036	VDDLLESYMGIR	K	D	0.997	2.94	0.413	2			705.85	1409.69	1410.69	2	-0.0005052	-0.3582	268	279	gi|73987457
PREDICTED: malate dehydrogenase, mitochondrial-like [Canis lupus familiaris]	gi|545537962	43621.1	0.82	0	0	1	5.51e-05	0.0389	AGAGSATLSMAYAGAR	K	F	0.997	3.12	0.467	2			727.856	1453.7	1454.71	2	-0.0002761	-0.1898	315	330	gi|545500672
PREDICTED: glucosamine-6-phosphate isomerase 1 isoform X2 [Canis lupus familiaris]	gi|73949474	32604.5	0.404	0	0	1	5.51e-05	0.0415	TFNmDEYVGLPR	K	D	0.944	2.57	0.341	2		m4: Oxidation (+15.99)	729.34	1456.66	1457.67	2	-0.00126	-0.8647	68	79	gi|73974964
PREDICTED: RAC-beta serine/threonine-protein kinase isoform X7 [Canis lupus familiaris]	gi|545486282	55639	0.103	0	0	1	5.51e-05	0.0229	DEVAHTVTESR	K	V	0.997	2.53	0.394	2			622.299	1242.58	1243.59	2	-0.000356	-0.2863	192	202	gi|545486278,gi|59891401
PREDICTED: stress-70 protein, mitochondrial isoform 6 [Canis lupus familiaris]	gi|73970888	73665.5	0.998	1	1	1	5.51e-05	0.0236	VINEPTAAALAYGLDK	R	S	0.997	3.54	0.467	2			823.444	1644.87	1645.88	2	0.0004285	0.2604	219	234
PREDICTED: alpha-mannosidase 2 [Canis lupus familiaris]	gi|345798712	152828	0.836	1	1	1	5.51e-05	0.00964	LLAENNEIISNIR	R	D	0.934	2.65	0.34	2			749.914	1497.81	1498.82	2	-0.002696	-1.799	264	276
PREDICTED: RAC-beta serine/threonine-protein kinase isoform X5 [Canis lupus familiaris]	gi|545486278	63056.2	0.25	0	0	1	5.51e-05	0.0197	DEVAHTVTESR	K	V	0.997	2.53	0.394	2			622.299	1242.58	1243.59	2	-0.000356	-0.2863	192	202	gi|545486282,gi|59891401
PREDICTED: actin-related protein 2 isoform 2 [Canis lupus familiaris]	gi|73969818	45377.5	0.788	0	0	3	0.000165	0.0376	SMLEVNYPmENGIVR	R	N	0.915	2.48	0.325	2		m9: Oxidation (+15.99)	884.424	1766.83	1767.84	2	-8.139e-05	-0.04604	71	85	gi|57093381
PREDICTED: actin-related protein 2 isoform 2 [Canis lupus familiaris]	gi|73969818	45377.5	0.788	0	0	3	0.000165	0.0376	SmLEVNYPmENGIVR	R	N	0.997	3.18	0.456	2		m2: Oxidation (+15.99), m9: Oxidation (+15.99)	892.42	1782.83	1783.84	2	-0.002321	-1.301	71	85	gi|57093381
PREDICTED: actin-related protein 2 isoform 2 [Canis lupus familiaris]	gi|73969818	45377.5	0.788	0	0	3	0.000165	0.0376	SMLEVNYPMENGIVR	R	N	0.997	3.55	0.463	2			876.426	1750.84	1751.85	2	-0.0004056	-0.2315	71	85	gi|57093381
PREDICTED: NIF3-like protein 1 isoform X4 [Canis lupus familiaris]	gi|545555821,gi|545555826	36817.3	0.153	0	0	1	5.51e-05	0.0368	IADVSVTSFSTR	R	T	0.937	2.29	0.374	2			641.836	1281.66	1282.66	2	0.0003641	0.2839	189	200	gi|545555817
PREDICTED: NIF3-like protein 1 isoform X2 [Canis lupus familiaris]	gi|545555817	41812.6	0.683	0	0	1	5.51e-05	0.0318	IADVSVTSFSTR	R	T	0.937	2.29	0.374	2			641.836	1281.66	1282.66	2	0.0003641	0.2839	189	200	gi|545555826,gi|545555821
ezrin [Canis lupus familiaris]	gi|558757359	69424.7	0.998	1	1	1	5.51e-05	0.0222	QLMTLTSELSQAR	R	D	0.997	2.44	0.406	2			739.388	1476.76	1477.77	2	-0.0001761	-0.1192	530	542
PREDICTED: fructose-1,6-bisphosphatase 1 isoformX3 [Canis lupus familiaris]	gi|73946392	36846.6	0.996	0	0	1	5.51e-05	0.0296	LLYEcNPmAY	R	I	0.996	2.21	0.426	1		c5: Carbamidomethyl (+57.02), m8: Oxidation (+15.99)	645.28	1288.55	1289.55	2	-0.0006119	-0.4745	278	287	gi|545486387
PREDICTED: cullin-3 isoformX1 [Canis lupus familiaris]	gi|545542593	88921.7	0.999	1	1	1	5.51e-05	0.0156	SPEYLSLFIDDK	R	L	0.936	2.31	0.363	2			713.859	1425.7	1426.71	2	-0.0003595	-0.252	386	397
PREDICTED: LOW QUALITY PROTEIN: serotransferrin isoform 1 [Canis lupus familiaris]	gi|545539001	85170.4	1	1	1	3	0.000165	0.0284	SYLGAEYITAVAN	K	L	0.997	3.21	0.388	1			686.343	1370.67	1371.68	2	-0.0004095	-0.2986	726	738
PREDICTED: LOW QUALITY PROTEIN: serotransferrin isoform 1 [Canis lupus familiaris]	gi|545539001	85170.4	1	1	1	3	0.000165	0.0284	YYGYTGAFR	R	C	0.997	2.6	0.41	2			549.256	1096.5	1097.51	2	-0.000726	-0.6615	591	599	sp|TRFL_HUMAN|,sp|TRFE_HUMAN|
PREDICTED: LOW QUALITY PROTEIN: serotransferrin isoform 1 [Canis lupus familiaris]	gi|545539001	85170.4	1	1	1	3	0.000165	0.0284	YYGYTGAFR	R	C	0.997	2.74	0.491	2			549.256	1096.5	1097.51	2	-0.0004818	-0.439	591	599	sp|TRFL_HUMAN|,sp|TRFE_HUMAN|
PREDICTED: N-alpha-acetyltransferase 10 isoform X4 [Canis lupus familiaris]	gi|545559844,gi|74008789	24743.1	0.078	0	0	1	5.51e-05	0.0682	DLSEVSETTESTDVK	K	D	0.997	3.18	0.42	2			820.38	1638.74	1639.75	2	-0.002645	-1.613	196	210	gi|545559842
PREDICTED: fatty acid synthase [Canis lupus familiaris]	gi|545509598	269100	1	4	5	5	0.000276	0.0238	AAEQYTPQATYHGNVTLLR	R	A	0.986	2.75	0.365	2			1067.04	2132.07	2133.07	2	0.006947	3.257	2393	2411
PREDICTED: fatty acid synthase [Canis lupus familiaris]	gi|545509598	269100	1	4	5	5	0.000276	0.0238	DPETLLGYSmVGcQR	R	A	0.997	3.34	0.53	2		m10: Oxidation (+15.99), c13: Carbamidomethyl (+57.02)	871.4	1740.79	1741.79	2	0.003902	2.24	123	137
PREDICTED: fatty acid synthase [Canis lupus familiaris]	gi|545509598	269100	1	4	5	5	0.000276	0.0238	DPETLLGYSMVGcQR	R	A	0.997	4.11	0.509	2		c13: Carbamidomethyl (+57.02)	863.4	1724.79	1725.79	2	-0.0002067	-0.1198	123	137
PREDICTED: fatty acid synthase [Canis lupus familiaris]	gi|545509598	269100	1	4	5	5	0.000276	0.0238	FPQLSDTSFANSR	R	D	0.997	2.96	0.437	2			735.355	1468.7	1469.7	2	0.001715	1.167	1674	1686
PREDICTED: fatty acid synthase [Canis lupus familiaris]	gi|545509598	269100	1	4	5	5	0.000276	0.0238	MHIVEVLAGDGR	R	L	0.987	3.01	0.333	2			648.84	1295.67	1296.67	2	-0.0005131	-0.3957	1251	1262
PREDICTED: V-type proton ATPase subunit G 1-like [Canis lupus familiaris]	gi|57095176	14711.1	0.965	1	1	1	5.51e-05	0.0873	EEAQAEIEQYR	K	L	0.987	2.8	0.358	2			683.319	1364.62	1365.63	2	0.003005	2.201	46	56
sp|PPIA_HUMAN|	sp|PPIA_HUMAN|	17881.7	0.999	0	0	4	0.000221	0.165	ANAGPNTNGSQFFIcTAK	M	T	0.919	2.22	0.375	1		c15: Carbamidomethyl (+57.02)	949.445	1896.88	1897.89	2	-0.002863	-1.508	100	117	gi|74009724
sp|PPIA_HUMAN|	sp|PPIA_HUMAN|	17881.7	0.999	0	0	4	0.000221	0.165	HTGPGILSMANAGPN	K	T	0.997	2.76	0.449	1			718.852	1435.69	1436.7	2	0.001335	0.9291	91	105	gi|74009724
sp|PPIA_HUMAN|	sp|PPIA_HUMAN|	17881.7	0.999	0	0	4	0.000221	0.165	HTGPGILSmANAGPN	K	T	0.997	3.25	0.351	1		m9: Oxidation (+15.99)	726.849	1451.68	1452.69	2	7.213e-05	0.04965	91	105	gi|74009724
sp|PPIA_HUMAN|	sp|PPIA_HUMAN|	17881.7	0.999	0	0	4	0.000221	0.165	TNGSQFFIcTAK	N	T	0.997	2.91	0.434	1		c9: Carbamidomethyl (+57.02)	687.329	1372.64	1373.65	2	-0.001595	-1.161	106	117	gi|74009724
PREDICTED: LOW QUALITY PROTEIN: insulin-degrading enzyme [Canis lupus familiaris]	gi|345792504	118817	0.8	1	1	1	5.51e-05	0.00976	VEAFLITMEK	R	S	0.918	2.23	0.352	2			590.817	1179.62	1180.63	2	-0.0007349	-0.6225	869	878
PREDICTED: T-complex protein 1 subunit alpha isoformX1 [Canis lupus familiaris]	gi|57032236	60254.9	0.91	0	0	1	5.51e-05	0.0216	GANDFMcDEmER	R	S	0.997	2.36	0.46	2		c7: Carbamidomethyl (+57.02), m10: Oxidation (+15.99)	745.772	1489.53	1490.53	2	0.001188	0.7969	379	390	gi|545485772
glutamine synthetase isoform 1 [Canis lupus familiaris]	gi|648216199	46793.4	0.992	1	1	1	5.51e-05	0.0484	LTGFHETSNINDFSAGVANR	R	G	0.997	3.36	0.449	2			1075.52	2149.02	2150.03	2	-0.002661	-1.238	340	359
PREDICTED: disks large homolog 1 isoformX3 [Canis lupus familiaris]	gi|345796152	88630.3	0.076	0	0	1	5.51e-05	0.02	QIIEEQSGPYIWVPAK	K	E	0.997	3.31	0.393	2			929.49	1856.97	1857.97	2	-0.002042	-1.099	783	798	gi|545553221
PREDICTED: keratin, type II cytoskeletal 6A [Canis lupus familiaris]	gi|345791910	60622.5	0.275	0	0	1	5.51e-05	0.0298	ISIGGGScAISGGYGGR	R	V	0.968	2.51	0.379	2		c8: Carbamidomethyl (+57.02)	784.88	1567.74	1568.75	2	0.003189	2.033	69	85	gi|345791839,gi|545545386
PREDICTED: keratin, type II cytoskeletal 5 isoform X1 [Canis lupus familiaris]	gi|345791904,gi|545545378	62818.6	1	1	1	1	5.51e-05	0.0201	VDALMDEINFmK	K	M	0.997	3.36	0.328	2		m11: Oxidation (+15.99)	721.339	1440.66	1441.67	2	0.001195	0.8292	294	305
PREDICTED: 60 kDa heat shock protein, mitochondrial isoform X2 [Canis lupus familiaris]	gi|545555745	60996.7	0.999	1	1	1	5.51e-05	0.0209	VGGTSDVEVNEK	K	K	0.997	3.7	0.439	2			617.301	1232.59	1233.6	2	-0.001072	-0.8689	406	417
PREDICTED: plasma alpha-L-fucosidase [Canis lupus familiaris]	gi|545486146	57041.1	0.992	1	1	1	5.51e-05	0.022	YEDFGPLFTAK	K	F	0.99	2.22	0.419	2			644.316	1286.62	1287.63	2	-0.0004543	-0.3528	133	143
triosephosphate isomerase [Canis lupus familiaris]	gi|308082020	26714.2	0.992	1	2	3	0.000165	0.0803	VPADTEVVcAPPTAYIDFAR	K	Q	0.918	2.59	0.327	2		c9: Carbamidomethyl (+57.02)	1096.54	2191.06	2192.07	2	0.0004605	0.2101	34	53
triosephosphate isomerase [Canis lupus familiaris]	gi|308082020	26714.2	0.992	1	2	3	0.000165	0.0803	VPADTEVVcAPPTAYIDFAR	K	Q	0.997	3.34	0.44	2		c9: Carbamidomethyl (+57.02)	731.362	2191.06	2192.07	3	0.0007522	0.3432	34	53
triosephosphate isomerase [Canis lupus familiaris]	gi|308082020	26714.2	0.992	1	2	3	0.000165	0.0803	VPADTEVVcAPPTAYIDFAR	K	Q	0.997	3.93	0.526	2		c9: Carbamidomethyl (+57.02)	1096.54	2191.06	2192.07	2	-0.001248	-0.5695	34	53
PREDICTED: ubiquitin-conjugating enzyme E2 B isoform 2 [Canis lupus familiaris]	gi|73970740	17312.6	0.476	0	0	1	5.51e-05	0.112	AVIFGPEGTPFEDGTFK	N	L	0.997	3.16	0.465	1			906.445	1810.88	1811.89	2	-0.001631	-0.9004	38	54	gi|345807964
PREDICTED: serum albumin isoform X1 [Canis lupus familiaris]	gi|545520919	68606.9	0.982	0	0	8	0.000441	0.105	DKYGDmADccEK	R	Q	0.988	2.24	0.415	2		m6: Oxidation (+15.99), c9: Carbamidomethyl (+57.02), c10: Carbamidomethyl (+57.02)	754.278	1506.54	1507.55	2	-0.0006055	-0.4017	106	117	gi|55742764
PREDICTED: serum albumin isoform X1 [Canis lupus familiaris]	gi|545520919	68606.9	0.982	0	0	8	0.000441	0.105	DKYGDMADccEK	R	Q	0.997	2.34	0.414	2		c9: Carbamidomethyl (+57.02), c10: Carbamidomethyl (+57.02)	746.281	1490.55	1491.56	2	-0.001418	-0.9507	106	117	gi|55742764
PREDICTED: serum albumin isoform X1 [Canis lupus familiaris]	gi|545520919	68606.9	0.982	0	0	8	0.000441	0.105	KAPQVSTPTLVEVSR	K	K	0.997	3.27	0.359	2			537.973	1610.9	1611.91	3	-0.001849	-1.147	438	452	gi|55742764
PREDICTED: serum albumin isoform X1 [Canis lupus familiaris]	gi|545520919	68606.9	0.982	0	0	8	0.000441	0.105	LGEYGFQNALLVR	K	Y	0.997	2.82	0.391	2			740.401	1478.79	1479.8	2	-0.0006986	-0.4721	422	434	gi|55742764,sp|ALBU_BOVIN|
PREDICTED: serum albumin isoform X1 [Canis lupus familiaris]	gi|545520919	68606.9	0.982	0	0	8	0.000441	0.105	LGEYGFQNALLVR	K	Y	0.997	2.91	0.439	2			740.402	1478.79	1479.8	2	0.001865	1.26	422	434	gi|55742764,sp|ALBU_BOVIN|
PREDICTED: serum albumin isoform X1 [Canis lupus familiaris]	gi|545520919	68606.9	0.982	0	0	8	0.000441	0.105	TVmGDFGAFVEK	K	C	0.942	2.88	0.311	2		m3: Oxidation (+15.99)	658.813	1315.61	1316.62	2	-7.279e-05	-0.05529	570	581	gi|55742764
PREDICTED: serum albumin isoform X1 [Canis lupus familiaris]	gi|545520919	68606.9	0.982	0	0	8	0.000441	0.105	YGDMADccEK	K	Q	0.997	2.28	0.504	2		c7: Carbamidomethyl (+57.02), c8: Carbamidomethyl (+57.02)	624.72	1247.42	1248.43	2	-0.001366	-1.094	108	117	gi|55742764,sp|ALBU_BOVIN|
PREDICTED: serum albumin isoform X1 [Canis lupus familiaris]	gi|545520919	68606.9	0.982	0	0	8	0.000441	0.105	YmcENQDSISTK	K	L	0.981	2.24	0.411	2		m2: Oxidation (+15.99), c3: Carbamidomethyl (+57.02)	746.309	1490.6	1491.61	2	0.0006625	0.4441	287	298	gi|55742764
cadherin-1 precursor [Canis lupus familiaris]	gi|560186539	97755.9	1	1	1	1	5.51e-05	0.0203	DAAGWLEVNPESGAIFTR	R	A	0.997	3.2	0.333	2			966.973	1931.93	1932.95	2	-0.006744	-3.489	530	547
PREDICTED: coatomer subunit beta isoform X2 [Canis lupus familiaris]	gi|345787834	107182	0.999	1	1	1	5.51e-05	0.0147	TNNVSEHEDTDKYR	K	Q	0.997	2.87	0.393	2			569.924	1706.75	1707.76	3	-0.000198	-0.1159	367	380
lysozyme precursor [Canis lupus familiaris]	gi|665505916	16521.1	1	1	1	7	0.000386	0.142	ATNYNPGSKSTDYGIFQINSR	R	Y	0.997	4.15	0.452	2			778.374	2332.1	2333.12	3	-0.006947	-2.978	60	80
lysozyme precursor [Canis lupus familiaris]	gi|665505916	16521.1	1	1	1	7	0.000386	0.142	STDYGIFQINSR	K	Y	0.92	2.57	0.337	2			700.844	1399.67	1400.68	2	0.001142	0.8155	69	80	sp|LYSC_HUMAN|
lysozyme precursor [Canis lupus familiaris]	gi|665505916	16521.1	1	1	1	7	0.000386	0.142	STDYGIFQINSR	K	Y	0.939	2.5	0.345	2			700.844	1399.67	1400.68	2	-0.0008109	-0.5789	69	80	sp|LYSC_HUMAN|
lysozyme precursor [Canis lupus familiaris]	gi|665505916	16521.1	1	1	1	7	0.000386	0.142	STDYGIFQINSR	K	Y	0.972	2.73	0.347	2			700.844	1399.67	1400.68	2	4.358e-05	0.03111	69	80	sp|LYSC_HUMAN|
lysozyme precursor [Canis lupus familiaris]	gi|665505916	16521.1	1	1	1	7	0.000386	0.142	STDYGIFQINSR	K	Y	0.977	2.34	0.393	2			700.844	1399.67	1400.68	2	-0.0008109	-0.5789	69	80	sp|LYSC_HUMAN|
lysozyme precursor [Canis lupus familiaris]	gi|665505916	16521.1	1	1	1	7	0.000386	0.142	STDYGIFQINSR	K	Y	0.997	2.65	0.46	2			700.844	1399.67	1400.68	2	0.0004098	0.2926	69	80	sp|LYSC_HUMAN|
lysozyme precursor [Canis lupus familiaris]	gi|665505916	16521.1	1	1	1	7	0.000386	0.142	STDYGIFQINSR	K	Y	0.997	3	0.364	2			700.844	1399.67	1400.68	2	-7.849e-05	-0.05604	69	80	sp|LYSC_HUMAN|
PREDICTED: disks large homolog 1 isoform X6 [Canis lupus familiaris]	gi|545553221	104552	0.89	0	0	1	5.51e-05	0.0171	QIIEEQSGPYIWVPAK	K	E	0.997	3.31	0.393	2			929.49	1856.97	1857.97	2	-0.002042	-1.099	920	935	gi|345796152
serum albumin precursor [Canis lupus familiaris]	gi|55742764	68604.9	1	0	0	8	0.000441	0.105	DKYGDmADccEK	R	Q	0.988	2.24	0.415	2		m6: Oxidation (+15.99), c9: Carbamidomethyl (+57.02), c10: Carbamidomethyl (+57.02)	754.278	1506.54	1507.55	2	-0.0006055	-0.4017	106	117	gi|545520919
serum albumin precursor [Canis lupus familiaris]	gi|55742764	68604.9	1	0	0	8	0.000441	0.105	DKYGDMADccEK	R	Q	0.997	2.34	0.414	2		c9: Carbamidomethyl (+57.02), c10: Carbamidomethyl (+57.02)	746.281	1490.55	1491.56	2	-0.001418	-0.9507	106	117	gi|545520919
serum albumin precursor [Canis lupus familiaris]	gi|55742764	68604.9	1	0	0	8	0.000441	0.105	KAPQVSTPTLVEVSR	K	K	0.997	3.27	0.359	2			537.973	1610.9	1611.91	3	-0.001849	-1.147	438	452	gi|545520919
serum albumin precursor [Canis lupus familiaris]	gi|55742764	68604.9	1	0	0	8	0.000441	0.105	LGEYGFQNALLVR	K	Y	0.997	2.82	0.391	2			740.401	1478.79	1479.8	2	-0.0006986	-0.4721	422	434	gi|545520919,sp|ALBU_BOVIN|
serum albumin precursor [Canis lupus familiaris]	gi|55742764	68604.9	1	0	0	8	0.000441	0.105	LGEYGFQNALLVR	K	Y	0.997	2.91	0.439	2			740.402	1478.79	1479.8	2	0.001865	1.26	422	434	gi|545520919,sp|ALBU_BOVIN|
serum albumin precursor [Canis lupus familiaris]	gi|55742764	68604.9	1	0	0	8	0.000441	0.105	TVmGDFGAFVEK	K	C	0.942	2.88	0.311	2		m3: Oxidation (+15.99)	658.813	1315.61	1316.62	2	-7.279e-05	-0.05529	570	581	gi|545520919
serum albumin precursor [Canis lupus familiaris]	gi|55742764	68604.9	1	0	0	8	0.000441	0.105	YGDMADccEK	K	Q	0.997	2.28	0.504	2		c7: Carbamidomethyl (+57.02), c8: Carbamidomethyl (+57.02)	624.72	1247.42	1248.43	2	-0.001366	-1.094	108	117	gi|545520919,sp|ALBU_BOVIN|
serum albumin precursor [Canis lupus familiaris]	gi|55742764	68604.9	1	0	0	8	0.000441	0.105	YmcENQDSISTK	K	L	0.981	2.24	0.411	2		m2: Oxidation (+15.99), c3: Carbamidomethyl (+57.02)	746.309	1490.6	1491.61	2	0.0006625	0.4441	287	298	gi|545520919
PREDICTED: synaptic vesicle membrane protein VAT-1 homolog [Canis lupus familiaris]	gi|57091463	42542.3	1	1	1	1	5.51e-05	0.03	AcGLNFADLmAR	R	Q	0.997	2.88	0.438	2		c2: Carbamidomethyl (+57.02), m10: Oxidation (+15.99)	677.815	1353.62	1354.62	2	-0.0009877	-0.7291	92	103
PREDICTED: angiopoietin-related protein 5-like [Canis lupus familiaris]	gi|545514351	22408.4	1	3	4	10	0.000551	0.155	LTLGLYSGNAGDAFR	R	G	0.997	3.85	0.48	2			777.899	1553.78	1554.79	2	-0.001281	-0.8242	91	105
PREDICTED: angiopoietin-related protein 5-like [Canis lupus familiaris]	gi|545514351	22408.4	1	3	4	10	0.000551	0.155	TLGLYSGNAGDAFR	L	G	0.997	3.33	0.536	1			721.356	1440.7	1441.71	2	-0.002509	-1.74	92	105
PREDICTED: angiopoietin-related protein 5-like [Canis lupus familiaris]	gi|545514351	22408.4	1	3	4	10	0.000551	0.155	WAAGDQQPTLSSSVLR	R	L	0.953	2.93	0.322	2			858.438	1714.86	1715.87	2	-0.002546	-1.484	176	191
PREDICTED: angiopoietin-related protein 5-like [Canis lupus familiaris]	gi|545514351	22408.4	1	3	4	10	0.000551	0.155	WAAGDQQPTLSSSVLR	R	L	0.974	3.39	0.293	2			858.438	1714.86	1715.87	2	-0.003156	-1.84	176	191
PREDICTED: angiopoietin-related protein 5-like [Canis lupus familiaris]	gi|545514351	22408.4	1	3	4	10	0.000551	0.155	WAAGDQQPTLSSSVLR	R	L	0.994	3.12	0.328	2			858.439	1714.86	1715.87	2	-0.0008371	-0.4878	176	191
PREDICTED: angiopoietin-related protein 5-like [Canis lupus familiaris]	gi|545514351	22408.4	1	3	4	10	0.000551	0.155	WAAGDQQPTLSSSVLR	R	L	0.997	3.34	0.461	2			572.628	1714.86	1715.87	3	-0.001278	-0.7447	176	191
PREDICTED: angiopoietin-related protein 5-like [Canis lupus familiaris]	gi|545514351	22408.4	1	3	4	10	0.000551	0.155	WAAGDQQPTLSSSVLR	R	L	0.997	2.99	0.37	2			858.439	1714.86	1715.87	2	0.0003836	0.2236	176	191
PREDICTED: angiopoietin-related protein 5-like [Canis lupus familiaris]	gi|545514351	22408.4	1	3	4	10	0.000551	0.155	WAAGDQQPTLSSSVLR	R	L	0.997	3.3	0.331	2			858.439	1714.86	1715.87	2	0.0001395	0.08129	176	191
PREDICTED: angiopoietin-related protein 5-like [Canis lupus familiaris]	gi|545514351	22408.4	1	3	4	10	0.000551	0.155	WAAGDQQPTLSSSVLR	R	L	0.997	3.38	0.365	2			858.439	1714.86	1715.87	2	-0.0005929	-0.3456	176	191
PREDICTED: angiopoietin-related protein 5-like [Canis lupus familiaris]	gi|545514351	22408.4	1	3	4	10	0.000551	0.155	WAAGDQQPTLSSSVLR	R	L	0.997	3.45	0.335	2			858.439	1714.86	1715.87	2	0.0001395	0.08129	176	191
PREDICTED: clathrin heavy chain 1 isoformX1 [Canis lupus familiaris]	gi|73966629	191635	1	2	2	3	0.000165	0.0245	IVLDNSVFSEHR	K	N	0.997	2.88	0.354	2			708.367	1414.72	1415.73	2	-0.0004035	-0.285	1011	1022	gi|545544836,gi|545544840
PREDICTED: clathrin heavy chain 1 isoformX1 [Canis lupus familiaris]	gi|73966629	191635	1	2	2	3	0.000165	0.0245	VIQcFAETGQVQK	K	I	0.997	3.23	0.42	2		c4: Carbamidomethyl (+57.02)	754.381	1506.75	1507.76	2	-0.001848	-1.226	488	500
PREDICTED: clathrin heavy chain 1 isoformX1 [Canis lupus familiaris]	gi|73966629	191635	1	2	2	3	0.000165	0.0245	VSQPIEGHAASFAQFK	K	M	0.997	2.48	0.443	2			858.938	1715.86	1716.87	2	-0.001502	-0.8748	190	205
dihydrolipoyl dehydrogenase, mitochondrial precursor [Canis lupus familiaris]	gi|55742732	54153.2	0.97	1	1	1	5.51e-05	0.0196	TNADTDGmVK	K	I	0.948	2.45	0.358	2		m8: Oxidation (+15.99)	534.237	1066.46	1067.47	2	-0.0004724	-0.4425	431	440
PREDICTED: folate receptor alpha isoform X2 [Canis lupus familiaris]	gi|73988199	29100.8	0.418	0	0	3	0.000165	0.0754	cIQmWFDPAQGNPNEEVAR	R	F	0.997	3.01	0.435	2		c1: Carbamidomethyl (+57.02), m4: Oxidation (+15.99)	1139.5	2276.99	2278	2	3.026e-05	0.01328	204	222	gi|545536499,gi|345788357
PREDICTED: folate receptor alpha isoform X2 [Canis lupus familiaris]	gi|73988199	29100.8	0.418	0	0	3	0.000165	0.0754	cIQMWFDPAQGNPNEEVAR	R	F	0.997	5.13	0.412	2		c1: Carbamidomethyl (+57.02)	754.677	2261.01	2262.01	3	0.01037	4.586	204	222	gi|545536499,gi|345788357
PREDICTED: folate receptor alpha isoform X2 [Canis lupus familiaris]	gi|73988199	29100.8	0.418	0	0	3	0.000165	0.0754	cIQMWFDPAQGNPNEEVAR	R	F	0.997	4.06	0.461	2		c1: Carbamidomethyl (+57.02)	1131.5	2260.99	2262.01	2	-0.004566	-2.019	204	222	gi|545536499,gi|345788357
alkaline phosphatase, tissue-nonspecific isozyme [Canis lupus familiaris]	gi|308199470,gi|545490188	57274.9	0.992	1	1	1	5.51e-05	0.0211	DIAYQLMHNVK	K	D	0.997	2.83	0.389	2			666.343	1330.67	1331.68	2	0.0005242	0.3937	200	210
PREDICTED: collagen alpha-1(II) chain-like [Canis lupus familiaris]	gi|545509651	89414.6	0.963	1	1	1	5.51e-05	0.0253	EPRGPGGGASGGDAGSScPDSE	R	A	0.954	2.66	0.365	1		c18: Carbamidomethyl (+57.02)	668.583	2002.73	2003.8	3	-0.06636	-33.12	157	178
PREDICTED: vacuolar protein sorting-associated protein VTA1 homolog isoform 2 [Canis lupus familiaris]	gi|73945621	33777.8	0.966	1	1	1	5.51e-05	0.0654	YAGSALQYEDVSTAVQNLQK	K	A	0.942	2.74	0.331	2			1093.04	2184.07	2185.08	2	0.0009266	0.4241	277	296
PREDICTED: folate receptor beta isoform X2 [Canis lupus familiaris]	gi|345788357,gi|545536499	29668.9	0.718	0	0	3	0.000165	0.0745	cIQmWFDPAQGNPNEEVAR	R	F	0.997	3.01	0.435	2		c1: Carbamidomethyl (+57.02), m4: Oxidation (+15.99)	1139.5	2276.99	2278	2	3.026e-05	0.01328	203	221	gi|73988199
PREDICTED: folate receptor beta isoform X2 [Canis lupus familiaris]	gi|345788357,gi|545536499	29668.9	0.718	0	0	3	0.000165	0.0745	cIQMWFDPAQGNPNEEVAR	R	F	0.997	5.13	0.412	2		c1: Carbamidomethyl (+57.02)	754.677	2261.01	2262.01	3	0.01037	4.586	203	221	gi|73988199
PREDICTED: folate receptor beta isoform X2 [Canis lupus familiaris]	gi|345788357,gi|545536499	29668.9	0.718	0	0	3	0.000165	0.0745	cIQMWFDPAQGNPNEEVAR	R	F	0.997	4.06	0.461	2		c1: Carbamidomethyl (+57.02)	1131.5	2260.99	2262.01	2	-0.004566	-2.019	203	221	gi|73988199
PREDICTED: keratin, type II cytoskeletal 6A isoformX2 [Canis lupus familiaris]	gi|345791839	62871.9	0.118	0	0	1	5.51e-05	0.0285	ISIGGGScAISGGYGGR	R	V	0.968	2.51	0.379	2		c8: Carbamidomethyl (+57.02)	784.88	1567.74	1568.75	2	0.003189	2.033	69	85	gi|345791910,gi|545545386
PREDICTED: LOW QUALITY PROTEIN: IgGFc-binding protein [Canis lupus familiaris]	gi|545488517	316415	1	12	12	13	0.000717	0.049	DDFQKPDGSQAGSS	K	T	0.997	2.89	0.426	1			719.807	1437.6	1438.61	2	-0.002341	-1.628	1391	1404
PREDICTED: LOW QUALITY PROTEIN: IgGFc-binding protein [Canis lupus familiaris]	gi|545488517	316415	1	12	12	13	0.000717	0.049	GPGFcGPLAPDSGGPFAAc	K	H	0.997	2.46	0.441	1		c5: Carbamidomethyl (+57.02), c19: Carbamidomethyl (+57.02)	917.897	1833.78	1834.79	2	-0.001675	-0.9132	1865	1883
PREDICTED: LOW QUALITY PROTEIN: IgGFc-binding protein [Canis lupus familiaris]	gi|545488517	316415	1	12	12	13	0.000717	0.049	GPGFcGPLAPDSGGPFAAcH	K	A	0.997	3.25	0.349	1		c5: Carbamidomethyl (+57.02), c19: Carbamidomethyl (+57.02)	986.426	1970.84	1971.85	2	-0.002592	-1.315	1865	1884
PREDICTED: LOW QUALITY PROTEIN: IgGFc-binding protein [Canis lupus familiaris]	gi|545488517	316415	1	12	12	13	0.000717	0.049	GPGFcGPLAPDSGGPFAAcH	K	A	0.997	3.64	0.5	1		c5: Carbamidomethyl (+57.02), c19: Carbamidomethyl (+57.02)	986.426	1970.84	1971.85	2	-0.003935	-1.996	1865	1884
PREDICTED: LOW QUALITY PROTEIN: IgGFc-binding protein [Canis lupus familiaris]	gi|545488517	316415	1	12	12	13	0.000717	0.049	GPGFcGPLAPDSGGPFAAcHAH	K	V	0.997	4.51	0.574	1		c5: Carbamidomethyl (+57.02), c19: Carbamidomethyl (+57.02)	727.319	2178.94	2179.94	3	-0.0008883	-0.4075	1865	1886
PREDICTED: LOW QUALITY PROTEIN: IgGFc-binding protein [Canis lupus familiaris]	gi|545488517	316415	1	12	12	13	0.000717	0.049	LcTcNGATGQVScK	R	D	0.997	3.23	0.497	2		c2: Carbamidomethyl (+57.02), c4: Carbamidomethyl (+57.02), c13: Carbamidomethyl (+57.02)	778.338	1554.66	1555.67	2	0.001797	1.155	815	828
PREDICTED: LOW QUALITY PROTEIN: IgGFc-binding protein [Canis lupus familiaris]	gi|545488517	316415	1	12	12	13	0.000717	0.049	NcWTPQGLcSLSVDAN	R	L	0.997	2.97	0.376	1		c2: Carbamidomethyl (+57.02), c9: Carbamidomethyl (+57.02)	911.398	1820.78	1821.79	2	-0.0001003	-0.05506	2816	2831
PREDICTED: LOW QUALITY PROTEIN: IgGFc-binding protein [Canis lupus familiaris]	gi|545488517	316415	1	12	12	13	0.000717	0.049	PLANcPLScPANSR	R	Y	0.997	3.31	0.554	1		c5: Carbamidomethyl (+57.02), c9: Carbamidomethyl (+57.02)	778.869	1555.72	1556.73	2	-0.0007265	-0.4667	729	742
PREDICTED: LOW QUALITY PROTEIN: IgGFc-binding protein [Canis lupus familiaris]	gi|545488517	316415	1	12	12	13	0.000717	0.049	SPVAVFSGHScAQK	S	H	0.997	2.68	0.389	1		c11: Carbamidomethyl (+57.02)	737.86	1473.7	1474.71	2	0.001494	1.013	210	223
PREDICTED: LOW QUALITY PROTEIN: IgGFc-binding protein [Canis lupus familiaris]	gi|545488517	316415	1	12	12	13	0.000717	0.049	SYVGLVNVR	V	A	0.915	2.61	0.312	1			503.788	1005.56	1006.57	2	-2.732e-05	-0.02714	518	526
PREDICTED: LOW QUALITY PROTEIN: IgGFc-binding protein [Canis lupus familiaris]	gi|545488517	316415	1	12	12	13	0.000717	0.049	VAVcQAAGAQLGEWR	Y	R	0.958	2.89	0.321	1		c4: Carbamidomethyl (+57.02)	808.404	1614.79	1615.8	2	-0.001159	-0.7173	2305	2319
PREDICTED: LOW QUALITY PROTEIN: IgGFc-binding protein [Canis lupus familiaris]	gi|545488517	316415	1	12	12	13	0.000717	0.049	VEVTLPSSYHGQVSGLcGN	R	M	0.997	2.53	0.455	1		c17: Carbamidomethyl (+57.02)	1002.48	2002.94	2003.95	2	5.504e-05	0.02746	1790	1808
PREDICTED: LOW QUALITY PROTEIN: IgGFc-binding protein [Canis lupus familiaris]	gi|545488517	316415	1	12	12	13	0.000717	0.049	VEVTLPSSYHGQVSGLcGNMDQNISNDR	R	V	0.997	3.06	0.365	2		c17: Carbamidomethyl (+57.02)	1026.47	3076.4	3077.41	3	-6.476e-05	-0.02104	1790	1817
PREDICTED: proteasome subunit alpha type-6 isoform X3 [Canis lupus familiaris]	gi|545507133	25189.1	0.198	0	0	1	5.51e-05	0.0529	YGYEIPVDMLcK	K	R	0.918	2.84	0.292	2		c11: Carbamidomethyl (+57.02)	744.349	1486.68	1487.69	2	-0.000512	-0.3441	86	97	gi|73962756
PREDICTED: xanthine dehydrogenase/oxidase isoform X2 [Canis lupus familiaris]	gi|545527502	147095	1	2	2	2	0.00011	0.0188	LVVGNTEIGIEmK	K	F	0.966	3.07	0.312	2		m12: Oxidation (+15.99)	709.881	1417.75	1418.76	2	-0.001719	-1.212	258	270
PREDICTED: xanthine dehydrogenase/oxidase isoform X2 [Canis lupus familiaris]	gi|545527502	147095	1	2	2	2	0.00011	0.0188	TADELVFFVNGK	M	K	0.997	2.89	0.461	1			670.349	1338.68	1339.69	2	0.001253	0.9355	2	13
sp|TRFL_HUMAN|	sp|TRFL_HUMAN|	78182.3	0.081	0	0	3	0.000165	0.0324	cHLAmAPNHAVVSR	S	M	0.973	2.37	0.39	1		c1: Carbamidomethyl (+57.02), m5: Oxidation (+15.99)	789.885	1577.76	1578.76	2	0.0005049	0.3198	608	621	gi|559767226
sp|TRFL_HUMAN|	sp|TRFL_HUMAN|	78182.3	0.081	0	0	3	0.000165	0.0324	YYGYTGAFR	R	C	0.997	2.6	0.41	2			549.256	1096.5	1097.51	2	-0.000726	-0.6615	544	552	gi|545539001,sp|TRFE_HUMAN|
sp|TRFL_HUMAN|	sp|TRFL_HUMAN|	78182.3	0.081	0	0	3	0.000165	0.0324	YYGYTGAFR	R	C	0.997	2.74	0.491	2			549.256	1096.5	1097.51	2	-0.0004818	-0.439	544	552	gi|545539001,sp|TRFE_HUMAN|
PREDICTED: guanine deaminase isoform X2 [Canis lupus familiaris]	gi|345785211	50699.9	0.828	0	0	1	5.51e-05	0.0286	GcYLSAEELQVFK	H	E	0.997	2.54	0.417	1		c2: Carbamidomethyl (+57.02)	772.379	1542.74	1543.75	2	0.00408	2.643	280	292	gi|545486562
PREDICTED: glucose-6-phosphate 1-dehydrogenase isoform X2 [Canis lupus familiaris]	gi|74009187	62722.3	0.835	0	0	1	5.51e-05	0.0367	KPGMFFNPEESELDLTYGNR	K	Y	0.997	3.25	0.332	2			782.035	2343.08	2344.09	3	-0.0007305	-0.3116	438	457	gi|545559938
PREDICTED: myosin regulatory light chain 12B isoform 1 [Canis lupus familiaris]	gi|57089773	19794.3	0.464	0	0	1	5.51e-05	0.105	ATSNVFAmFDQSQIQEFK	R	E	0.997	2.72	0.472	2		m8: Oxidation (+15.99)	1053.99	2105.97	2106.98	2	-0.000133	-0.0631	18	35	gi|345803346,gi|73961895,gi|356461048,gi|545539672
PREDICTED: desmoglein-1 isoform X3 [Canis lupus familiaris]	gi|545504021	112674	0.924	0	0	4	0.000221	0.0327	DGGADGmSAEcEcNIK	R	I	0.997	2.4	0.512	2		m7: Oxidation (+15.99), c11: Carbamidomethyl (+57.02), c13: Carbamidomethyl (+57.02)	865.327	1728.64	1729.65	2	-0.0004479	-0.259	243	258	gi|50950135
PREDICTED: desmoglein-1 isoform X3 [Canis lupus familiaris]	gi|545504021	112674	0.924	0	0	4	0.000221	0.0327	GSDRDGGADGMSAEcEcNIK	R	I	0.997	3.19	0.437	2		c15: Carbamidomethyl (+57.02), c17: Carbamidomethyl (+57.02)	710.282	2127.82	2128.83	3	-0.002881	-1.353	239	258	gi|50950135
PREDICTED: desmoglein-1 isoform X3 [Canis lupus familiaris]	gi|545504021	112674	0.924	0	0	4	0.000221	0.0327	GSDRDGGADGmSAEcEcNIK	R	I	0.997	4.2	0.56	2		m11: Oxidation (+15.99), c15: Carbamidomethyl (+57.02), c17: Carbamidomethyl (+57.02)	715.616	2143.82	2144.83	3	0.004157	1.938	239	258	gi|50950135
PREDICTED: desmoglein-1 isoform X3 [Canis lupus familiaris]	gi|545504021	112674	0.924	0	0	4	0.000221	0.0327	YQGTILSIDDALQR	K	T	0.997	2.48	0.411	2			796.917	1591.82	1592.83	2	-0.00095	-0.5964	460	473	gi|50950135
PREDICTED: prominin-1 isoform X4 [Canis lupus familiaris]	gi|545493995	96159.7	0.866	0	0	1	5.51e-05	0.0152	VNLLSFADDLDTK	K	A	0.932	2.63	0.329	2			725.874	1449.73	1450.74	2	-0.00151	-1.041	646	658	gi|545493997
PREDICTED: prominin-1 isoform X5 [Canis lupus familiaris]	gi|545493997	95771.6	0.057	0	0	1	5.51e-05	0.0153	VNLLSFADDLDTK	K	A	0.932	2.63	0.329	2			725.874	1449.73	1450.74	2	-0.00151	-1.041	649	661	gi|545493995
PREDICTED: cytoplasmic dynein 1 heavy chain 1 isoform 1 [Canis lupus familiaris]	gi|73964009	532391	0.999	1	1	1	5.51e-05	0.00237	YTGEDFDEDLR	K	T	0.956	2.56	0.356	2			680.288	1358.56	1359.57	2	-0.001739	-1.279	2967	2977
PREDICTED: ubiquitin carboxyl-terminal hydrolase 14 isoformX2 [Canis lupus familiaris]	gi|73961834	61480.9	0.803	0	0	2	0.00011	0.0294	ASGEmASAQYITAALR	R	D	0.997	3.03	0.363	2		m5: Oxidation (+15.99)	828.41	1654.81	1655.81	2	0.006909	4.172	193	208	gi|345803473
PREDICTED: ubiquitin carboxyl-terminal hydrolase 14 isoformX2 [Canis lupus familiaris]	gi|73961834	61480.9	0.803	0	0	2	0.00011	0.0294	ASGEMASAQYITAALR	R	D	0.997	3.05	0.371	2			820.409	1638.8	1639.81	2	-0.0008619	-0.5256	193	208	gi|345803473
PREDICTED: BPI fold-containing family A member 2 isoform 1 [Canis lupus familiaris]	gi|73991578	27040.4	1	5	6	10	0.000551	0.173	DDTLGLNIINSR	K	I	0.934	2.74	0.33	2			665.852	1329.69	1330.7	2	0.001089	0.8186	97	108
PREDICTED: BPI fold-containing family A member 2 isoform 1 [Canis lupus familiaris]	gi|73991578	27040.4	1	5	6	10	0.000551	0.173	DDTLGLNIINSR	K	I	0.997	2.96	0.411	2			665.852	1329.69	1330.7	2	-0.0003756	-0.2822	97	108
PREDICTED: BPI fold-containing family A member 2 isoform 1 [Canis lupus familiaris]	gi|73991578	27040.4	1	5	6	10	0.000551	0.173	GDDLNNVVDK	L	L	0.94	2.66	0.337	1			544.765	1087.52	1088.52	2	0.0003405	0.3128	26	35
PREDICTED: BPI fold-containing family A member 2 isoform 1 [Canis lupus familiaris]	gi|73991578	27040.4	1	5	6	10	0.000551	0.173	GDDLNNVVDK	L	L	0.997	3.14	0.396	1			544.765	1087.52	1088.52	2	0.0004625	0.4249	26	35
PREDICTED: BPI fold-containing family A member 2 isoform 1 [Canis lupus familiaris]	gi|73991578	27040.4	1	5	6	10	0.000551	0.173	GLETVDNTLESVLQK	K	L	0.953	2.59	0.348	2			823.435	1644.86	1645.86	2	-0.001339	-0.8137	43	57
PREDICTED: BPI fold-containing family A member 2 isoform 1 [Canis lupus familiaris]	gi|73991578	27040.4	1	5	6	10	0.000551	0.173	GLETVDNTLESVLQK	K	L	0.986	3.25	0.31	2			549.293	1644.86	1645.86	3	-0.0003761	-0.2285	43	57
PREDICTED: BPI fold-containing family A member 2 isoform 1 [Canis lupus familiaris]	gi|73991578	27040.4	1	5	6	10	0.000551	0.173	GLETVDNTLESVLQK	K	L	0.995	2.42	0.4	2			823.436	1644.86	1645.86	2	-0.0007289	-0.4429	43	57
PREDICTED: BPI fold-containing family A member 2 isoform 1 [Canis lupus familiaris]	gi|73991578	27040.4	1	5	6	10	0.000551	0.173	LLGNLGDDLNNVVDK	S	L	0.959	2.64	0.348	1			799.923	1597.83	1598.84	2	-0.0008078	-0.5052	21	35
PREDICTED: BPI fold-containing family A member 2 isoform 1 [Canis lupus familiaris]	gi|73991578	27040.4	1	5	6	10	0.000551	0.173	SLLGNLGDDLNNVVDK	A	L	0.997	2.96	0.391	1			843.439	1684.86	1685.87	2	0.0006395	0.3793	20	35
PREDICTED: BPI fold-containing family A member 2 isoform 1 [Canis lupus familiaris]	gi|73991578	27040.4	1	5	6	10	0.000551	0.173	SLLGNLGDDLNNVVDK	A	L	0.997	3.36	0.446	1			843.438	1684.86	1685.87	2	-0.00107	-0.6344	20	35
PREDICTED: creatine kinase S-type, mitochondrial isoform X1 [Canis lupus familiaris]	gi|545492510	47327.3	0.191	0	0	1	5.51e-05	0.0215	GWEFMWNER	R	L	0.947	2.61	0.341	2			627.771	1253.53	1254.54	2	-0.000476	-0.3794	302	310	gi|57108147
PREDICTED: NADP-dependent malic enzyme [Canis lupus familiaris]	gi|545519773	61051	0.999	1	1	1	5.51e-05	0.0219	DmAAFNERPIIF	K	A	0.997	2.87	0.423	1		m2: Oxidation (+15.99)	720.353	1438.69	1439.7	2	-0.0003271	-0.2272	368	379
PREDICTED: tRNA methyltransferase 112 homolog isoform X1 [Canis lupus familiaris]	gi|545530996	12859	0.489	0	0	1	5.51e-05	0.0973	GPIEGYEHDEK	K	F	0.944	2.35	0.377	2			637.289	1272.56	1273.57	2	0.001102	0.8656	57	67
PREDICTED: glucose-6-phosphate isomerase isoform X2 [Canis lupus familiaris]	gi|545489007	59881.8	0.797	0	0	3	0.000165	0.0491	FAAYFQQGDmESNGK	R	Y	0.992	2.33	0.411	2		m10: Oxidation (+15.99)	854.866	1707.72	1708.73	2	-0.002726	-1.595	320	334	gi|73947982
PREDICTED: glucose-6-phosphate isomerase isoform X2 [Canis lupus familiaris]	gi|545489007	59881.8	0.797	0	0	3	0.000165	0.0491	HFVALSTNTTK	K	V	0.921	2.25	0.36	2			609.827	1217.64	1218.65	2	-0.001336	-1.096	214	224	gi|73947982
PREDICTED: glucose-6-phosphate isomerase isoform X2 [Canis lupus familiaris]	gi|545489007	59881.8	0.797	0	0	3	0.000165	0.0491	HFVALSTNTTK	K	V	0.952	2.33	0.375	2			609.827	1217.64	1218.65	2	-0.0001154	-0.0947	214	224	gi|73947982
PREDICTED: nuclear transport factor 2 isoform 1 [Canis lupus familiaris]	gi|57087201	14478.9	0.297	0	0	2	0.00011	0.11	NINDAWVcTNDmFR	K	L	0.997	3.01	0.376	2		c8: Carbamidomethyl (+57.02), m12: Oxidation (+15.99)	886.38	1770.75	1771.75	2	0.000373	0.2105	107	120	gi|345793337
PREDICTED: nuclear transport factor 2 isoform 1 [Canis lupus familiaris]	gi|57087201	14478.9	0.297	0	0	2	0.00011	0.11	NINDAWVcTNDMFR	K	L	0.997	3.75	0.478	2		c8: Carbamidomethyl (+57.02)	878.383	1754.75	1755.76	2	0.0002929	0.1668	107	120	gi|345793337
PREDICTED: macrophage-capping protein isoform X2 [Canis lupus familiaris]	gi|545528000	38827.5	0.999	1	2	2	0.00011	0.0458	EVQGNESDLFmSYFPR	R	G	0.996	2.65	0.377	2		m11: Oxidation (+15.99)	967.933	1933.85	1934.86	2	0.0002174	0.1124	97	112
PREDICTED: macrophage-capping protein isoform X2 [Canis lupus familiaris]	gi|545528000	38827.5	0.999	1	2	2	0.00011	0.0458	EVQGNESDLFmSYFPR	R	G	0.997	2.86	0.428	2		m11: Oxidation (+15.99)	645.624	1933.85	1934.86	3	-0.0007115	-0.3677	97	112
PREDICTED: bifunctional glutamate/proline--tRNA ligase isoform X3 [Canis lupus familiaris]	gi|545556719,gi|74006036	170675	0.887	1	1	1	5.51e-05	0.00726	LTVADNEAETK	K	L	0.956	2.34	0.376	2			595.798	1189.58	1190.59	2	-0.0008871	-0.7451	1394	1404
PREDICTED: keratin, type II cytoskeletal 6A isoform X3 [Canis lupus familiaris]	gi|545545386	60584.5	0.074	0	0	1	5.51e-05	0.0298	ISIGGGScAISGGYGGR	R	V	0.968	2.51	0.379	2		c8: Carbamidomethyl (+57.02)	784.88	1567.74	1568.75	2	0.003189	2.033	69	85	gi|345791910,gi|345791839
PREDICTED: purine nucleoside phosphorylase isoform 1 [Canis lupus familiaris]	gi|73977271	32301.8	1	1	1	1	5.51e-05	0.0519	VDTLVVTNAAGGLNR	G	E	0.997	2.96	0.349	1			750.413	1498.81	1499.82	2	5.061e-05	0.03375	108	122
PREDICTED: eukaryotic translation initiation factor 4B isoform X15 [Canis lupus familiaris]	gi|545545361	69190.9	0.248	0	0	1	5.51e-05	0.0261	TGSESSQTGTSATTGR	R	N	0.997	2.57	0.486	2			764.348	1526.68	1527.69	2	0.0001561	0.1022	420	435	gi|545545359
PREDICTED: eukaryotic translation initiation factor 4B isoform X14 [Canis lupus familiaris]	gi|545545359	69666.4	0.278	0	0	1	5.51e-05	0.026	TGSESSQTGTSATTGR	R	S	0.997	2.57	0.486	2			764.348	1526.68	1527.69	2	0.0001561	0.1022	420	435	gi|545545361
PREDICTED: immunoglobulin lambda-like polypeptide 5-like [Canis lupus familiaris]	gi|545544754	22230.2	0.52	0	0	14	0.000772	0.146	SHSSFScLVTHEGSTVEK	K	K	0.997	2.42	0.443	2		c7: Carbamidomethyl (+57.02)	996.458	1990.9	1991.91	2	-0.003606	-1.81	187	204	gi|545544681,gi|73995687,gi|545544685,gi|545544683,gi|74009405
PREDICTED: immunoglobulin lambda-like polypeptide 5-like [Canis lupus familiaris]	gi|545544754	22230.2	0.52	0	0	14	0.000772	0.146	YAASSYLSLTPDK	K	W	0.919	2.52	0.325	2			708.356	1414.7	1415.71	2	-9.822e-05	-0.06938	172	184	gi|545544681,gi|73995687,gi|545544685,gi|545544683,gi|74009405
PREDICTED: immunoglobulin lambda-like polypeptide 5-like [Canis lupus familiaris]	gi|545544754	22230.2	0.52	0	0	14	0.000772	0.146	YAASSYLSLTPDK	K	W	0.935	2.79	0.314	2			708.356	1414.7	1415.71	2	2.385e-05	0.01685	172	184	gi|545544681,gi|73995687,gi|545544685,gi|545544683,gi|74009405
PREDICTED: immunoglobulin lambda-like polypeptide 5-like [Canis lupus familiaris]	gi|545544754	22230.2	0.52	0	0	14	0.000772	0.146	YAASSYLSLTPDK	K	W	0.948	2.55	0.358	2			708.357	1414.7	1415.71	2	0.0007563	0.5342	172	184	gi|545544681,gi|73995687,gi|545544685,gi|545544683,gi|74009405
PREDICTED: immunoglobulin lambda-like polypeptide 5-like [Canis lupus familiaris]	gi|545544754	22230.2	0.52	0	0	14	0.000772	0.146	YAASSYLSLTPDK	K	W	0.952	2.41	0.371	2			708.356	1414.7	1415.71	2	0.0001459	0.1031	172	184	gi|545544681,gi|73995687,gi|545544685,gi|545544683,gi|74009405
PREDICTED: immunoglobulin lambda-like polypeptide 5-like [Canis lupus familiaris]	gi|545544754	22230.2	0.52	0	0	14	0.000772	0.146	YAASSYLSLTPDK	K	W	0.995	2.6	0.38	2			708.356	1414.7	1415.71	2	-9.822e-05	-0.06938	172	184	gi|545544681,gi|73995687,gi|545544685,gi|545544683,gi|74009405
PREDICTED: immunoglobulin lambda-like polypeptide 5-like [Canis lupus familiaris]	gi|545544754	22230.2	0.52	0	0	14	0.000772	0.146	YAASSYLSLTPDK	K	W	0.997	2.74	0.462	2			708.356	1414.7	1415.71	2	-0.0003424	-0.2418	172	184	gi|545544681,gi|73995687,gi|545544685,gi|545544683,gi|74009405
PREDICTED: immunoglobulin lambda-like polypeptide 5-like [Canis lupus familiaris]	gi|545544754	22230.2	0.52	0	0	14	0.000772	0.146	YAASSYLSLTPDK	K	W	0.997	2.75	0.501	2			708.356	1414.7	1415.71	2	0.000268	0.1893	172	184	gi|545544681,gi|73995687,gi|545544685,gi|545544683,gi|74009405
PREDICTED: immunoglobulin lambda-like polypeptide 5-like [Canis lupus familiaris]	gi|545544754	22230.2	0.52	0	0	14	0.000772	0.146	YAASSYLSLTPDK	K	W	0.997	2.88	0.492	2			708.357	1414.7	1415.71	2	0.0007563	0.5342	172	184	gi|545544681,gi|73995687,gi|545544685,gi|545544683,gi|74009405
PREDICTED: immunoglobulin lambda-like polypeptide 5-like [Canis lupus familiaris]	gi|545544754	22230.2	0.52	0	0	14	0.000772	0.146	YAASSYLSLTPDK	K	W	0.997	2.94	0.422	2			708.358	1414.7	1415.71	2	0.002831	2	172	184	gi|545544681,gi|73995687,gi|545544685,gi|545544683,gi|74009405
PREDICTED: immunoglobulin lambda-like polypeptide 5-like [Canis lupus familiaris]	gi|545544754	22230.2	0.52	0	0	14	0.000772	0.146	YAASSYLSLTPDK	K	W	0.997	2.99	0.417	2			708.355	1414.7	1415.71	2	-0.001807	-1.277	172	184	gi|545544681,gi|73995687,gi|545544685,gi|545544683,gi|74009405
PREDICTED: immunoglobulin lambda-like polypeptide 5-like [Canis lupus familiaris]	gi|545544754	22230.2	0.52	0	0	14	0.000772	0.146	YAASSYLSLTPDK	K	W	0.997	3.02	0.441	2			708.356	1414.7	1415.71	2	-0.0005865	-0.4143	172	184	gi|545544681,gi|73995687,gi|545544685,gi|545544683,gi|74009405
PREDICTED: immunoglobulin lambda-like polypeptide 5-like [Canis lupus familiaris]	gi|545544754	22230.2	0.52	0	0	14	0.000772	0.146	YAASSYLSLTPDK	K	W	0.997	3.33	0.429	2			708.356	1414.7	1415.71	2	-0.0004644	-0.3281	172	184	gi|545544681,gi|73995687,gi|545544685,gi|545544683,gi|74009405
PREDICTED: immunoglobulin lambda-like polypeptide 5-like [Canis lupus familiaris]	gi|545544754	22230.2	0.52	0	0	14	0.000772	0.146	YAASSYLSLTPDK	K	W	0.997	3.5	0.406	2			708.356	1414.7	1415.71	2	-0.0002203	-0.1556	172	184	gi|545544681,gi|73995687,gi|545544685,gi|545544683,gi|74009405
PREDICTED: uncharacterized protein LOC607427 [Canis lupus familiaris]	gi|545508906	36725.6	1	1	1	1	5.51e-05	0.0455	DNAKNTLYLQmNSLR	R	A	0.997	2.46	0.414	2		m11: Oxidation (+15.99)	898.937	1795.86	1796.9	2	-0.02956	-16.45	157	171
PREDICTED: glucose-6-phosphate isomerase isoformX1 [Canis lupus familiaris]	gi|73947982	62839.3	0.95	0	0	3	0.000165	0.0466	FAAYFQQGDmESNGK	R	Y	0.992	2.33	0.411	2		m10: Oxidation (+15.99)	854.866	1707.72	1708.73	2	-0.002726	-1.595	348	362	gi|545489007
PREDICTED: glucose-6-phosphate isomerase isoformX1 [Canis lupus familiaris]	gi|73947982	62839.3	0.95	0	0	3	0.000165	0.0466	HFVALSTNTTK	K	V	0.921	2.25	0.36	2			609.827	1217.64	1218.65	2	-0.001336	-1.096	242	252	gi|545489007
PREDICTED: glucose-6-phosphate isomerase isoformX1 [Canis lupus familiaris]	gi|73947982	62839.3	0.95	0	0	3	0.000165	0.0466	HFVALSTNTTK	K	V	0.952	2.33	0.375	2			609.827	1217.64	1218.65	2	-0.0001154	-0.0947	242	252	gi|545489007
PREDICTED: actin-related protein 2/3 complex subunit 5 isoform X2 [Canis lupus familiaris]	gi|345803175	16288.5	0.407	0	0	1	5.51e-05	0.0795	ALAAGGVGSIVR	K	V	0.997	3.06	0.336	2			535.819	1069.62	1070.63	2	-0.0004728	-0.4416	132	143	gi|545504585
PREDICTED: TAR DNA-binding protein 43 isoform X1 [Canis lupus familiaris]	gi|545492450	64366.2	0.998	1	1	1	5.51e-05	0.0297	FGGNPGGFGNQGGFGNSR	R	G	0.997	2.68	0.382	2			863.888	1725.76	1726.77	2	-0.0003761	-0.2178	469	486
PREDICTED: carbonic anhydrase 6 isoform X1 [Canis lupus familiaris]	gi|545499121	36719	1	2	2	2	0.00011	0.0531	VVETNFVNLPSQGSEF	R	Q	0.968	2.99	0.319	1			883.933	1765.85	1766.86	2	-0.0007338	-0.4153	273	288
PREDICTED: carbonic anhydrase 6 isoform X1 [Canis lupus familiaris]	gi|545499121	36719	1	2	2	2	0.00011	0.0531	VVETNFVNLPSQGSEFQ	R	F	0.937	2.4	0.358	1			947.962	1893.91	1894.92	2	-0.002205	-1.164	273	289
PREDICTED: serpin B8 isoformX1 [Canis lupus familiaris]	gi|73945419	42399.2	0.429	0	0	1	5.51e-05	0.0401	GNTAAQmSQALcLSR	K	D	0.997	3.39	0.336	2		m7: Oxidation (+15.99), c12: Carbamidomethyl (+57.02)	812.381	1622.75	1623.76	2	-0.002774	-1.708	48	62	gi|545485119
PREDICTED: T-complex protein 1 subunit gamma isoform 6 [Canis lupus familiaris]	gi|345802577	55769.2	0.121	0	0	1	5.51e-05	0.026	IGDEYFTFITEcK	K	D	0.997	2.85	0.456	2		c12: Carbamidomethyl (+57.02)	811.872	1621.73	1622.74	2	-0.004536	-2.795	310	322	gi|345802573
PREDICTED: T-complex protein 1 subunit gamma isoform 1 [Canis lupus familiaris]	gi|345802573	60629	0.48	0	0	1	5.51e-05	0.0239	IGDEYFTFITEcK	K	D	0.997	2.85	0.456	2		c12: Carbamidomethyl (+57.02)	811.872	1621.73	1622.74	2	-0.004536	-2.795	355	367	gi|345802577
PREDICTED: protein disulfide-isomerase A4 isoform 3 [Canis lupus familiaris]	gi|359321459	72397.3	0.992	1	1	1	5.51e-05	0.0171	FHHTFSTEIAK	K	F	0.997	3.18	0.352	2			439.891	1316.65	1317.66	3	-0.00105	-0.7966	333	343
PREDICTED: allograft inflammatory factor 1-like isoform X3 [Canis lupus familiaris]	gi|545512953	10501.8	0.797	0	0	1	5.51e-05	0.17	mISEVTGGVSDTISYR	K	D	0.997	3.95	0.51	2		m1: Oxidation (+15.99)	865.916	1729.82	1730.83	2	-0.002883	-1.666	35	50	gi|545512949
PREDICTED: allograft inflammatory factor 1-like isoform X1 [Canis lupus familiaris]	gi|545512949	17048.7	0.402	0	0	1	5.51e-05	0.107	mISEVTGGVSDTISYR	K	D	0.997	3.95	0.51	2		m1: Oxidation (+15.99)	865.916	1729.82	1730.83	2	-0.002883	-1.666	91	106	gi|545512953
PREDICTED: CD59 glycoprotein isoform X3 [Canis lupus familiaris]	gi|545529835	13792.8	0.992	1	1	1	5.51e-05	0.114	DcNYQYISNSFQIK	K	K	0.997	3.67	0.38	2		c2: Carbamidomethyl (+57.02)	890.403	1778.79	1779.8	2	-0.001714	-0.9628	70	83
desmoglein-3 precursor [Canis lupus familiaris]	gi|50950209	107553	0.992	1	1	1	5.51e-05	0.0151	YTGPYTFSLEEQSLK	K	L	0.997	3.09	0.539	2			881.93	1761.84	1762.85	2	-0.001326	-0.7519	519	533
PREDICTED: proteasome subunit alpha type-6 isoformX2 [Canis lupus familiaris]	gi|73962756	27385.5	0.896	0	0	1	5.51e-05	0.0488	YGYEIPVDMLcK	K	R	0.918	2.84	0.292	2		c11: Carbamidomethyl (+57.02)	744.349	1486.68	1487.69	2	-0.000512	-0.3441	105	116	gi|545507133
sp|EGF_HUMAN|	sp|EGF_HUMAN|	133946	0.112	0	0	1	5.51e-05	0.00911	ITAVSLDVLDK	K	R	0.967	2.4	0.379	2			587.34	1172.67	1173.67	2	-0.0004572	-0.3895	202	212	gi|50978782
PREDICTED: annexin A6 isoform X3 [Canis lupus familiaris]	gi|545496027	75893.5	0.951	1	1	1	5.51e-05	0.0193	TNEQIHQLVAAYK	R	D	0.982	2.8	0.348	2			757.902	1513.79	1514.8	2	-0.000422	-0.2786	122	134
PREDICTED: phosphoglycerate kinase 1 isoform 2 [Canis lupus familiaris]	gi|74007807	44463.1	1	2	2	2	0.00011	0.0839	AcADPAAGSVILLENLR	K	F	0.997	3.13	0.346	2		c2: Carbamidomethyl (+57.02)	885.464	1768.91	1769.92	2	-0.000177	-0.1	107	123
PREDICTED: phosphoglycerate kinase 1 isoform 2 [Canis lupus familiaris]	gi|74007807	44463.1	1	2	2	2	0.00011	0.0839	VLNNMEIGTSLFDEEGAK	K	I	0.997	2.84	0.36	2			983.974	1965.93	1966.94	2	-0.001514	-0.7698	247	264
PREDICTED: immunoglobulin lambda-like polypeptide 5-like isoform X3 [Canis lupus familiaris]	gi|545544685	24324.1	1	1	1	16	0.000882	0.273	ASPSVTLFPPSSEELGANK	K	A	0.997	2.82	0.399	2			965.99	1929.97	1930.98	2	-0.00231	-1.196	130	148	gi|545544681,gi|73995687,gi|545544683,gi|74009405
PREDICTED: immunoglobulin lambda-like polypeptide 5-like isoform X3 [Canis lupus familiaris]	gi|545544685	24324.1	1	1	1	16	0.000882	0.273	QNPGQAPVVIIYK	Q	D	0.997	2.56	0.482	1			713.906	1425.8	1426.81	2	-0.0004668	-0.3271	56	68
PREDICTED: immunoglobulin lambda-like polypeptide 5-like isoform X3 [Canis lupus familiaris]	gi|545544685	24324.1	1	1	1	16	0.000882	0.273	SHSSFScLVTHEGSTVEK	K	K	0.997	2.42	0.443	2		c7: Carbamidomethyl (+57.02)	996.458	1990.9	1991.91	2	-0.003606	-1.81	206	223	gi|545544681,gi|73995687,gi|545544683,gi|545544754,gi|74009405
PREDICTED: immunoglobulin lambda-like polypeptide 5-like isoform X3 [Canis lupus familiaris]	gi|545544685	24324.1	1	1	1	16	0.000882	0.273	YAASSYLSLTPDK	K	W	0.919	2.52	0.325	2			708.356	1414.7	1415.71	2	-9.822e-05	-0.06938	191	203	gi|545544681,gi|73995687,gi|545544683,gi|545544754,gi|74009405
PREDICTED: immunoglobulin lambda-like polypeptide 5-like isoform X3 [Canis lupus familiaris]	gi|545544685	24324.1	1	1	1	16	0.000882	0.273	YAASSYLSLTPDK	K	W	0.935	2.79	0.314	2			708.356	1414.7	1415.71	2	2.385e-05	0.01685	191	203	gi|545544681,gi|73995687,gi|545544683,gi|545544754,gi|74009405
PREDICTED: immunoglobulin lambda-like polypeptide 5-like isoform X3 [Canis lupus familiaris]	gi|545544685	24324.1	1	1	1	16	0.000882	0.273	YAASSYLSLTPDK	K	W	0.948	2.55	0.358	2			708.357	1414.7	1415.71	2	0.0007563	0.5342	191	203	gi|545544681,gi|73995687,gi|545544683,gi|545544754,gi|74009405
PREDICTED: immunoglobulin lambda-like polypeptide 5-like isoform X3 [Canis lupus familiaris]	gi|545544685	24324.1	1	1	1	16	0.000882	0.273	YAASSYLSLTPDK	K	W	0.952	2.41	0.371	2			708.356	1414.7	1415.71	2	0.0001459	0.1031	191	203	gi|545544681,gi|73995687,gi|545544683,gi|545544754,gi|74009405
PREDICTED: immunoglobulin lambda-like polypeptide 5-like isoform X3 [Canis lupus familiaris]	gi|545544685	24324.1	1	1	1	16	0.000882	0.273	YAASSYLSLTPDK	K	W	0.995	2.6	0.38	2			708.356	1414.7	1415.71	2	-9.822e-05	-0.06938	191	203	gi|545544681,gi|73995687,gi|545544683,gi|545544754,gi|74009405
PREDICTED: immunoglobulin lambda-like polypeptide 5-like isoform X3 [Canis lupus familiaris]	gi|545544685	24324.1	1	1	1	16	0.000882	0.273	YAASSYLSLTPDK	K	W	0.997	2.74	0.462	2			708.356	1414.7	1415.71	2	-0.0003424	-0.2418	191	203	gi|545544681,gi|73995687,gi|545544683,gi|545544754,gi|74009405
PREDICTED: immunoglobulin lambda-like polypeptide 5-like isoform X3 [Canis lupus familiaris]	gi|545544685	24324.1	1	1	1	16	0.000882	0.273	YAASSYLSLTPDK	K	W	0.997	2.75	0.501	2			708.356	1414.7	1415.71	2	0.000268	0.1893	191	203	gi|545544681,gi|73995687,gi|545544683,gi|545544754,gi|74009405
PREDICTED: immunoglobulin lambda-like polypeptide 5-like isoform X3 [Canis lupus familiaris]	gi|545544685	24324.1	1	1	1	16	0.000882	0.273	YAASSYLSLTPDK	K	W	0.997	2.88	0.492	2			708.357	1414.7	1415.71	2	0.0007563	0.5342	191	203	gi|545544681,gi|73995687,gi|545544683,gi|545544754,gi|74009405
PREDICTED: immunoglobulin lambda-like polypeptide 5-like isoform X3 [Canis lupus familiaris]	gi|545544685	24324.1	1	1	1	16	0.000882	0.273	YAASSYLSLTPDK	K	W	0.997	2.94	0.422	2			708.358	1414.7	1415.71	2	0.002831	2	191	203	gi|545544681,gi|73995687,gi|545544683,gi|545544754,gi|74009405
PREDICTED: immunoglobulin lambda-like polypeptide 5-like isoform X3 [Canis lupus familiaris]	gi|545544685	24324.1	1	1	1	16	0.000882	0.273	YAASSYLSLTPDK	K	W	0.997	2.99	0.417	2			708.355	1414.7	1415.71	2	-0.001807	-1.277	191	203	gi|545544681,gi|73995687,gi|545544683,gi|545544754,gi|74009405
PREDICTED: immunoglobulin lambda-like polypeptide 5-like isoform X3 [Canis lupus familiaris]	gi|545544685	24324.1	1	1	1	16	0.000882	0.273	YAASSYLSLTPDK	K	W	0.997	3.02	0.441	2			708.356	1414.7	1415.71	2	-0.0005865	-0.4143	191	203	gi|545544681,gi|73995687,gi|545544683,gi|545544754,gi|74009405
PREDICTED: immunoglobulin lambda-like polypeptide 5-like isoform X3 [Canis lupus familiaris]	gi|545544685	24324.1	1	1	1	16	0.000882	0.273	YAASSYLSLTPDK	K	W	0.997	3.33	0.429	2			708.356	1414.7	1415.71	2	-0.0004644	-0.3281	191	203	gi|545544681,gi|73995687,gi|545544683,gi|545544754,gi|74009405
PREDICTED: immunoglobulin lambda-like polypeptide 5-like isoform X3 [Canis lupus familiaris]	gi|545544685	24324.1	1	1	1	16	0.000882	0.273	YAASSYLSLTPDK	K	W	0.997	3.5	0.406	2			708.356	1414.7	1415.71	2	-0.0002203	-0.1556	191	203	gi|545544681,gi|73995687,gi|545544683,gi|545544754,gi|74009405
PREDICTED: immunoglobulin lambda-like polypeptide 5-like isoform X2 [Canis lupus familiaris]	gi|545544683	24754.8	1	1	1	16	0.000882	0.292	ASPSVTLFPPSSEELGANK	K	A	0.997	2.82	0.399	2			965.99	1929.97	1930.98	2	-0.00231	-1.196	132	150	gi|545544681,gi|73995687,gi|545544685,gi|74009405
PREDICTED: immunoglobulin lambda-like polypeptide 5-like isoform X2 [Canis lupus familiaris]	gi|545544683	24754.8	1	1	1	16	0.000882	0.292	FSGSNSGNTATLTISGAR	R	A	0.997	3.01	0.443	2			870.93	1739.85	1740.85	2	0.001441	0.8276	80	97
PREDICTED: immunoglobulin lambda-like polypeptide 5-like isoform X2 [Canis lupus familiaris]	gi|545544683	24754.8	1	1	1	16	0.000882	0.292	SHSSFScLVTHEGSTVEK	K	K	0.997	2.42	0.443	2		c7: Carbamidomethyl (+57.02)	996.458	1990.9	1991.91	2	-0.003606	-1.81	208	225	gi|545544681,gi|73995687,gi|545544685,gi|545544754,gi|74009405
PREDICTED: immunoglobulin lambda-like polypeptide 5-like isoform X2 [Canis lupus familiaris]	gi|545544683	24754.8	1	1	1	16	0.000882	0.292	YAASSYLSLTPDK	K	W	0.919	2.52	0.325	2			708.356	1414.7	1415.71	2	-9.822e-05	-0.06938	193	205	gi|545544681,gi|73995687,gi|545544685,gi|545544754,gi|74009405
PREDICTED: immunoglobulin lambda-like polypeptide 5-like isoform X2 [Canis lupus familiaris]	gi|545544683	24754.8	1	1	1	16	0.000882	0.292	YAASSYLSLTPDK	K	W	0.935	2.79	0.314	2			708.356	1414.7	1415.71	2	2.385e-05	0.01685	193	205	gi|545544681,gi|73995687,gi|545544685,gi|545544754,gi|74009405
PREDICTED: immunoglobulin lambda-like polypeptide 5-like isoform X2 [Canis lupus familiaris]	gi|545544683	24754.8	1	1	1	16	0.000882	0.292	YAASSYLSLTPDK	K	W	0.948	2.55	0.358	2			708.357	1414.7	1415.71	2	0.0007563	0.5342	193	205	gi|545544681,gi|73995687,gi|545544685,gi|545544754,gi|74009405
PREDICTED: immunoglobulin lambda-like polypeptide 5-like isoform X2 [Canis lupus familiaris]	gi|545544683	24754.8	1	1	1	16	0.000882	0.292	YAASSYLSLTPDK	K	W	0.952	2.41	0.371	2			708.356	1414.7	1415.71	2	0.0001459	0.1031	193	205	gi|545544681,gi|73995687,gi|545544685,gi|545544754,gi|74009405
PREDICTED: immunoglobulin lambda-like polypeptide 5-like isoform X2 [Canis lupus familiaris]	gi|545544683	24754.8	1	1	1	16	0.000882	0.292	YAASSYLSLTPDK	K	W	0.995	2.6	0.38	2			708.356	1414.7	1415.71	2	-9.822e-05	-0.06938	193	205	gi|545544681,gi|73995687,gi|545544685,gi|545544754,gi|74009405
PREDICTED: immunoglobulin lambda-like polypeptide 5-like isoform X2 [Canis lupus familiaris]	gi|545544683	24754.8	1	1	1	16	0.000882	0.292	YAASSYLSLTPDK	K	W	0.997	2.74	0.462	2			708.356	1414.7	1415.71	2	-0.0003424	-0.2418	193	205	gi|545544681,gi|73995687,gi|545544685,gi|545544754,gi|74009405
PREDICTED: immunoglobulin lambda-like polypeptide 5-like isoform X2 [Canis lupus familiaris]	gi|545544683	24754.8	1	1	1	16	0.000882	0.292	YAASSYLSLTPDK	K	W	0.997	2.75	0.501	2			708.356	1414.7	1415.71	2	0.000268	0.1893	193	205	gi|545544681,gi|73995687,gi|545544685,gi|545544754,gi|74009405
PREDICTED: immunoglobulin lambda-like polypeptide 5-like isoform X2 [Canis lupus familiaris]	gi|545544683	24754.8	1	1	1	16	0.000882	0.292	YAASSYLSLTPDK	K	W	0.997	2.88	0.492	2			708.357	1414.7	1415.71	2	0.0007563	0.5342	193	205	gi|545544681,gi|73995687,gi|545544685,gi|545544754,gi|74009405
PREDICTED: immunoglobulin lambda-like polypeptide 5-like isoform X2 [Canis lupus familiaris]	gi|545544683	24754.8	1	1	1	16	0.000882	0.292	YAASSYLSLTPDK	K	W	0.997	2.94	0.422	2			708.358	1414.7	1415.71	2	0.002831	2	193	205	gi|545544681,gi|73995687,gi|545544685,gi|545544754,gi|74009405
PREDICTED: immunoglobulin lambda-like polypeptide 5-like isoform X2 [Canis lupus familiaris]	gi|545544683	24754.8	1	1	1	16	0.000882	0.292	YAASSYLSLTPDK	K	W	0.997	2.99	0.417	2			708.355	1414.7	1415.71	2	-0.001807	-1.277	193	205	gi|545544681,gi|73995687,gi|545544685,gi|545544754,gi|74009405
PREDICTED: immunoglobulin lambda-like polypeptide 5-like isoform X2 [Canis lupus familiaris]	gi|545544683	24754.8	1	1	1	16	0.000882	0.292	YAASSYLSLTPDK	K	W	0.997	3.02	0.441	2			708.356	1414.7	1415.71	2	-0.0005865	-0.4143	193	205	gi|545544681,gi|73995687,gi|545544685,gi|545544754,gi|74009405
PREDICTED: immunoglobulin lambda-like polypeptide 5-like isoform X2 [Canis lupus familiaris]	gi|545544683	24754.8	1	1	1	16	0.000882	0.292	YAASSYLSLTPDK	K	W	0.997	3.33	0.429	2			708.356	1414.7	1415.71	2	-0.0004644	-0.3281	193	205	gi|545544681,gi|73995687,gi|545544685,gi|545544754,gi|74009405
PREDICTED: immunoglobulin lambda-like polypeptide 5-like isoform X2 [Canis lupus familiaris]	gi|545544683	24754.8	1	1	1	16	0.000882	0.292	YAASSYLSLTPDK	K	W	0.997	3.5	0.406	2			708.356	1414.7	1415.71	2	-0.0002203	-0.1556	193	205	gi|545544681,gi|73995687,gi|545544685,gi|545544754,gi|74009405
PREDICTED: immunoglobulin lambda-like polypeptide 5-like isoform X1 [Canis lupus familiaris]	gi|545544681	24783.6	0.735	0	0	15	0.000827	0.213	ASPSVTLFPPSSEELGANK	K	A	0.997	2.82	0.399	2			965.99	1929.97	1930.98	2	-0.00231	-1.196	134	152	gi|73995687,gi|545544685,gi|545544683,gi|74009405
PREDICTED: immunoglobulin lambda-like polypeptide 5-like isoform X1 [Canis lupus familiaris]	gi|545544681	24783.6	0.735	0	0	15	0.000827	0.213	SHSSFScLVTHEGSTVEK	K	K	0.997	2.42	0.443	2		c7: Carbamidomethyl (+57.02)	996.458	1990.9	1991.91	2	-0.003606	-1.81	210	227	gi|73995687,gi|545544685,gi|545544683,gi|545544754,gi|74009405
PREDICTED: immunoglobulin lambda-like polypeptide 5-like isoform X1 [Canis lupus familiaris]	gi|545544681	24783.6	0.735	0	0	15	0.000827	0.213	YAASSYLSLTPDK	K	W	0.919	2.52	0.325	2			708.356	1414.7	1415.71	2	-9.822e-05	-0.06938	195	207	gi|73995687,gi|545544685,gi|545544683,gi|545544754,gi|74009405
PREDICTED: immunoglobulin lambda-like polypeptide 5-like isoform X1 [Canis lupus familiaris]	gi|545544681	24783.6	0.735	0	0	15	0.000827	0.213	YAASSYLSLTPDK	K	W	0.935	2.79	0.314	2			708.356	1414.7	1415.71	2	2.385e-05	0.01685	195	207	gi|73995687,gi|545544685,gi|545544683,gi|545544754,gi|74009405
PREDICTED: immunoglobulin lambda-like polypeptide 5-like isoform X1 [Canis lupus familiaris]	gi|545544681	24783.6	0.735	0	0	15	0.000827	0.213	YAASSYLSLTPDK	K	W	0.948	2.55	0.358	2			708.357	1414.7	1415.71	2	0.0007563	0.5342	195	207	gi|73995687,gi|545544685,gi|545544683,gi|545544754,gi|74009405
PREDICTED: immunoglobulin lambda-like polypeptide 5-like isoform X1 [Canis lupus familiaris]	gi|545544681	24783.6	0.735	0	0	15	0.000827	0.213	YAASSYLSLTPDK	K	W	0.952	2.41	0.371	2			708.356	1414.7	1415.71	2	0.0001459	0.1031	195	207	gi|73995687,gi|545544685,gi|545544683,gi|545544754,gi|74009405
PREDICTED: immunoglobulin lambda-like polypeptide 5-like isoform X1 [Canis lupus familiaris]	gi|545544681	24783.6	0.735	0	0	15	0.000827	0.213	YAASSYLSLTPDK	K	W	0.995	2.6	0.38	2			708.356	1414.7	1415.71	2	-9.822e-05	-0.06938	195	207	gi|73995687,gi|545544685,gi|545544683,gi|545544754,gi|74009405
PREDICTED: immunoglobulin lambda-like polypeptide 5-like isoform X1 [Canis lupus familiaris]	gi|545544681	24783.6	0.735	0	0	15	0.000827	0.213	YAASSYLSLTPDK	K	W	0.997	2.74	0.462	2			708.356	1414.7	1415.71	2	-0.0003424	-0.2418	195	207	gi|73995687,gi|545544685,gi|545544683,gi|545544754,gi|74009405
PREDICTED: immunoglobulin lambda-like polypeptide 5-like isoform X1 [Canis lupus familiaris]	gi|545544681	24783.6	0.735	0	0	15	0.000827	0.213	YAASSYLSLTPDK	K	W	0.997	2.75	0.501	2			708.356	1414.7	1415.71	2	0.000268	0.1893	195	207	gi|73995687,gi|545544685,gi|545544683,gi|545544754,gi|74009405
PREDICTED: immunoglobulin lambda-like polypeptide 5-like isoform X1 [Canis lupus familiaris]	gi|545544681	24783.6	0.735	0	0	15	0.000827	0.213	YAASSYLSLTPDK	K	W	0.997	2.88	0.492	2			708.357	1414.7	1415.71	2	0.0007563	0.5342	195	207	gi|73995687,gi|545544685,gi|545544683,gi|545544754,gi|74009405
PREDICTED: immunoglobulin lambda-like polypeptide 5-like isoform X1 [Canis lupus familiaris]	gi|545544681	24783.6	0.735	0	0	15	0.000827	0.213	YAASSYLSLTPDK	K	W	0.997	2.94	0.422	2			708.358	1414.7	1415.71	2	0.002831	2	195	207	gi|73995687,gi|545544685,gi|545544683,gi|545544754,gi|74009405
PREDICTED: immunoglobulin lambda-like polypeptide 5-like isoform X1 [Canis lupus familiaris]	gi|545544681	24783.6	0.735	0	0	15	0.000827	0.213	YAASSYLSLTPDK	K	W	0.997	2.99	0.417	2			708.355	1414.7	1415.71	2	-0.001807	-1.277	195	207	gi|73995687,gi|545544685,gi|545544683,gi|545544754,gi|74009405
PREDICTED: immunoglobulin lambda-like polypeptide 5-like isoform X1 [Canis lupus familiaris]	gi|545544681	24783.6	0.735	0	0	15	0.000827	0.213	YAASSYLSLTPDK	K	W	0.997	3.02	0.441	2			708.356	1414.7	1415.71	2	-0.0005865	-0.4143	195	207	gi|73995687,gi|545544685,gi|545544683,gi|545544754,gi|74009405
PREDICTED: immunoglobulin lambda-like polypeptide 5-like isoform X1 [Canis lupus familiaris]	gi|545544681	24783.6	0.735	0	0	15	0.000827	0.213	YAASSYLSLTPDK	K	W	0.997	3.33	0.429	2			708.356	1414.7	1415.71	2	-0.0004644	-0.3281	195	207	gi|73995687,gi|545544685,gi|545544683,gi|545544754,gi|74009405
PREDICTED: immunoglobulin lambda-like polypeptide 5-like isoform X1 [Canis lupus familiaris]	gi|545544681	24783.6	0.735	0	0	15	0.000827	0.213	YAASSYLSLTPDK	K	W	0.997	3.5	0.406	2			708.356	1414.7	1415.71	2	-0.0002203	-0.1556	195	207	gi|73995687,gi|545544685,gi|545544683,gi|545544754,gi|74009405
gi|359320705|ref|XP_538573.3| PREDICTED: metabotropic glutamate receptor 6 [Canis lupus familiaris]	gi|359320705|ref|XP_538573.3| PREDICTED: metabotropic glutamate receptor 6 [Canis lupus familiaris]-DECOY	0	0.978	1	1	1	5.51e-05	0	AVMLFTIAYILFIGTLLVYSLERGSARVIPTNNHR	?	?	0.972	3.91	0.252	2			790.642	3948.18	3949.19	5	-0.005472	-1.386	0	0
PREDICTED: plastin-3 isoform X5 [Canis lupus familiaris]	gi|545559090	71789.1	0.174	0	0	1	5.51e-05	0.0219	VYALPEDLVEVKPK	R	M	0.95	2.37	0.378	2			800.454	1598.89	1599.9	2	0.001603	1.002	609	622	gi|545559088
PREDICTED: plastin-3 isoform X4 [Canis lupus familiaris]	gi|545559088	70784.9	0.86	0	0	1	5.51e-05	0.0222	VYALPEDLVEVKPK	R	M	0.95	2.37	0.378	2			800.454	1598.89	1599.9	2	0.001603	1.002	600	613	gi|545559090
PREDICTED: Ig lambda chain V-I region BL2 [Canis lupus familiaris]	gi|545544658	15480.4	0.97	1	1	1	5.51e-05	0.109	SVLTQPTSVSGSLGQR	Q	V	0.924	2.21	0.364	1			808.934	1615.85	1616.86	2	-0.0003131	-0.1936	25	40
PREDICTED: T-complex protein 1 subunit beta isoform X2 [Canis lupus familiaris]	gi|545514075	61592.3	0.745	0	0	1	5.51e-05	0.0157	HGINcFINR	K	Q	0.94	2.37	0.367	2		c5: Carbamidomethyl (+57.02)	565.78	1129.55	1130.55	2	0.0002486	0.2199	285	293	gi|73968673
PREDICTED: LOW QUALITY PROTEIN: asparagine--tRNA ligase, cytoplasmic isoform 1 [Canis lupus familiaris]	gi|545485232	71591.5	0.842	1	1	1	5.51e-05	0.0193	IWDSEEILAGYK	R	R	0.937	2.65	0.341	2			712.358	1422.7	1423.71	2	-0.002124	-1.492	490	501
PREDICTED: myosin regulatory light polypeptide 9-like isoform X2 [Canis lupus familiaris]	gi|345803346,gi|73961895	19866.3	0.826	0	0	1	5.51e-05	0.105	ATSNVFAmFDQSQIQEFK	R	E	0.997	2.72	0.472	2		m8: Oxidation (+15.99)	1053.99	2105.97	2106.98	2	-0.000133	-0.0631	18	35	gi|57089773,gi|356461048,gi|545539672
PREDICTED: histone H2B type 1-J-like [Canis lupus familiaris]	gi|545554810	24487.3	0.143	0	0	3	0.000165	0.0701	AMGIMNSFVNDIFER	K	I	0.963	2.58	0.356	2			872.413	1742.81	1743.82	2	-0.0004508	-0.2585	126	140	gi|74004182,gi|345779769,gi|545528713,gi|545554634,gi|74004007,gi|73975428
PREDICTED: histone H2B type 1-J-like [Canis lupus familiaris]	gi|545554810	24487.3	0.143	0	0	3	0.000165	0.0701	AmGIMNSFVNDIFER	K	I	0.997	2.64	0.431	2		m2: Oxidation (+15.99)	880.41	1758.81	1759.81	2	-0.001591	-0.9043	126	140	gi|74004182,gi|345779769,gi|545528713,gi|545554634,gi|74004007,gi|73975428
PREDICTED: histone H2B type 1-J-like [Canis lupus familiaris]	gi|545554810	24487.3	0.143	0	0	3	0.000165	0.0701	AmGImNSFVNDIFER	K	I	0.997	3.44	0.476	2		m2: Oxidation (+15.99), m5: Oxidation (+15.99)	888.408	1774.8	1775.81	2	0.0004419	0.2488	126	140	gi|74004182,gi|345779769,gi|545528713,gi|545554634,gi|74004007,gi|73975428
PREDICTED: uncharacterized protein LOC100856160 [Canis lupus familiaris]	gi|545554808	63652.4	0.462	0	0	1	5.51e-05	0.0487	VGAGAPVYLAAVLEYLTAEILELAGNAAR	R	D	0.986	2.91	0.347	2			972.531	2914.57	2915.59	3	-0.007917	-2.715	44	72	gi|545554686,gi|545554691,gi|545554766,gi|545554812,gi|545497152,gi|545554592,gi|545554806
PREDICTED: uncharacterized protein LOC611082 [Canis lupus familiaris]	gi|545554806	43623	0.433	0	0	1	5.51e-05	0.0723	VGAGAPVYLAAVLEYLTAEILELAGNAAR	R	D	0.986	2.91	0.347	2			972.531	2914.57	2915.59	3	-0.007917	-2.715	44	72	gi|545554686,gi|545554808,gi|545554691,gi|545554766,gi|545554812,gi|545497152,gi|545554592
PREDICTED: proteasome subunit beta type-1 [Canis lupus familiaris]	gi|73974057	26400.1	0.992	1	1	1	5.51e-05	0.0581	YVYNIIGGLDEEGK	Y	G	0.997	3.47	0.352	1			785.393	1568.77	1569.78	2	-0.0008898	-0.5668	133	146
PREDICTED: probable ubiquitin carboxyl-terminal hydrolase FAF-X [Canis lupus familiaris]	gi|545560046	220994	0.986	1	1	1	5.51e-05	0.00564	DHEDYDPQTVR	R	L	0.941	2.49	0.348	2			687.799	1373.58	1374.59	2	-0.0008898	-0.6473	633	643
PREDICTED: fatty acid-binding protein, epidermal-like [Canis lupus familiaris]	gi|545560044	13459.9	0.065	0	0	1	5.51e-05	0.0909	LVVEcVMNNVT	K	C	0.917	2.43	0.332	1		c5: Carbamidomethyl (+57.02)	639.315	1276.62	1277.62	2	-0.0002051	-0.1605	102	112	gi|545548960
glutathione S-transferase pi 1 [Canis lupus familiaris]	gi|356461051	23530.1	0.433	0	0	1	5.51e-05	0.0762	FQDGDLTLYQSNAILR	K	H	0.997	3.81	0.436	2			927.474	1852.93	1853.94	2	0.0007871	0.4246	56	71	gi|73992569,gi|545530557
myosin, light chain 9, regulatory [Canis lupus familiaris]	gi|356461048	19828.1	0.154	0	0	1	5.51e-05	0.105	ATSNVFAmFDQSQIQEFK	R	E	0.997	2.72	0.472	2		m8: Oxidation (+15.99)	1053.99	2105.97	2106.98	2	-0.000133	-0.0631	18	35	gi|345803346,gi|57089773,gi|73961895,gi|545539672
PREDICTED: creatine kinase U-type, mitochondrial isoform 1 [Canis lupus familiaris]	gi|57108147	47076.9	0.966	0	0	1	5.51e-05	0.0216	GWEFMWNER	R	L	0.947	2.61	0.341	2			627.771	1253.53	1254.54	2	-0.000476	-0.3794	301	309	gi|545492510
PREDICTED: bifunctional ATP-dependent dihydroxyacetone kinase/FAD-AMP lyase (cyclizing) isoform X6 [Canis lupus familiaris]	gi|545531358	52368	0.455	0	0	2	0.00011	0.0315	LDQPDPGAVAAAAILR	K	T	0.933	3.23	0.271	2			526.626	1576.86	1577.86	3	-0.001286	-0.8153	482	497	gi|545531348
PREDICTED: bifunctional ATP-dependent dihydroxyacetone kinase/FAD-AMP lyase (cyclizing) isoform X6 [Canis lupus familiaris]	gi|545531358	52368	0.455	0	0	2	0.00011	0.0315	LDQPDPGAVAAAAILR	K	T	0.956	2.74	0.336	2			789.436	1576.86	1577.86	2	-0.0004185	-0.2652	482	497	gi|545531348
PREDICTED: bifunctional ATP-dependent dihydroxyacetone kinase/FAD-AMP lyase (cyclizing) isoform X1 [Canis lupus familiaris]	gi|545531348	59457.2	0.894	0	0	2	0.00011	0.0277	LDQPDPGAVAAAAILR	K	T	0.933	3.23	0.271	2			526.626	1576.86	1577.86	3	-0.001286	-0.8153	552	567	gi|545531358
PREDICTED: bifunctional ATP-dependent dihydroxyacetone kinase/FAD-AMP lyase (cyclizing) isoform X1 [Canis lupus familiaris]	gi|545531348	59457.2	0.894	0	0	2	0.00011	0.0277	LDQPDPGAVAAAAILR	K	T	0.956	2.74	0.336	2			789.436	1576.86	1577.86	2	-0.0004185	-0.2652	552	567	gi|545531358
60S ribosomal protein L3 [Canis lupus familiaris]	gi|356461025	46094.4	0.992	1	1	1	5.51e-05	0.0298	NNASTDYDLSDK	K	S	0.997	2.28	0.498	2			671.792	1341.57	1342.58	2	-0.0001148	-0.08552	301	312
PREDICTED: alpha-2-macroglobulin-like 1 [Canis lupus familiaris]	gi|345791586	159539	1	3	3	3	0.000165	0.0306	EGTNQLLLQQPLVK	K	K	0.997	3.5	0.351	2			790.954	1579.89	1580.9	2	-0.0002636	-0.1668	1364	1377
PREDICTED: alpha-2-macroglobulin-like 1 [Canis lupus familiaris]	gi|345791586	159539	1	3	3	3	0.000165	0.0306	SSSSSSLQSEDSQVR	P	Q	0.997	3.04	0.353	1			792.361	1582.71	1583.71	2	0.001012	0.6387	701	715
PREDICTED: alpha-2-macroglobulin-like 1 [Canis lupus familiaris]	gi|345791586	159539	1	3	3	3	0.000165	0.0306	SSTQDTVVALQALAK	F	Y	0.997	2.95	0.411	1			766.419	1530.82	1531.83	2	-0.002132	-1.392	1221	1235
PREDICTED: platelet-activating factor acetylhydrolase isoform X1 [Canis lupus familiaris]	gi|545518207	53256	0.738	0	0	1	5.51e-05	0.0336	SFGGATVLQALSEDQR	H	F	0.997	3.45	0.447	1			839.923	1677.83	1678.84	2	-0.001097	-0.6537	306	321	gi|50978958
PREDICTED: GDP-L-fucose synthase isoform X1 [Canis lupus familiaris]	gi|545521121	35764.4	0.999	1	1	1	5.51e-05	0.0344	DADLTDAAQTR	K	A	0.997	2.85	0.377	2			588.778	1175.54	1176.55	2	-0.0008365	-0.711	45	55
desmoglein-1 precursor [Canis lupus familiaris]	gi|50950135	113858	0.98	0	0	4	0.000221	0.0323	DGGADGmSAEcEcNIK	R	I	0.997	2.4	0.512	2		m7: Oxidation (+15.99), c11: Carbamidomethyl (+57.02), c13: Carbamidomethyl (+57.02)	865.327	1728.64	1729.65	2	-0.0004479	-0.259	243	258	gi|545504021
desmoglein-1 precursor [Canis lupus familiaris]	gi|50950135	113858	0.98	0	0	4	0.000221	0.0323	GSDRDGGADGMSAEcEcNIK	R	I	0.997	3.19	0.437	2		c15: Carbamidomethyl (+57.02), c17: Carbamidomethyl (+57.02)	710.282	2127.82	2128.83	3	-0.002881	-1.353	239	258	gi|545504021
desmoglein-1 precursor [Canis lupus familiaris]	gi|50950135	113858	0.98	0	0	4	0.000221	0.0323	GSDRDGGADGmSAEcEcNIK	R	I	0.997	4.2	0.56	2		m11: Oxidation (+15.99), c15: Carbamidomethyl (+57.02), c17: Carbamidomethyl (+57.02)	715.616	2143.82	2144.83	3	0.004157	1.938	239	258	gi|545504021
desmoglein-1 precursor [Canis lupus familiaris]	gi|50950135	113858	0.98	0	0	4	0.000221	0.0323	YQGTILSIDDALQR	K	T	0.997	2.48	0.411	2			796.917	1591.82	1592.83	2	-0.00095	-0.5964	460	473	gi|545504021
PREDICTED: UMP-CMP kinase isoform 1 [Canis lupus familiaris]	gi|359321358	20195.9	0.37	0	0	1	5.51e-05	0.0615	PIIDLYEEMGK	K	V	0.986	2.6	0.372	1			654.331	1306.65	1307.66	2	-0.0004912	-0.3756	144	154	gi|359321356
PREDICTED: UMP-CMP kinase isoform 2 [Canis lupus familiaris]	gi|359321356	25812.9	0.967	0	0	1	5.51e-05	0.0482	PIIDLYEEMGK	K	V	0.986	2.6	0.372	1			654.331	1306.65	1307.66	2	-0.0004912	-0.3756	193	203	gi|359321358
PREDICTED: oxidation resistance protein 1 isoform X8 [Canis lupus familiaris]	gi|545520580	95864.9	0.441	0	0	1	5.51e-05	0.0176	VVSSTSEEEEAFTEK	R	F	0.997	2.79	0.409	2			836.382	1670.75	1671.76	2	-0.003395	-2.031	180	194	gi|345779036,gi|545520571
PREDICTED: oxidation resistance protein 1 isoform X4 [Canis lupus familiaris]	gi|545520571	103818	0.375	0	0	1	5.51e-05	0.0164	VVSSTSEEEEAFTEK	R	F	0.997	2.79	0.409	2			836.382	1670.75	1671.76	2	-0.003395	-2.031	243	257	gi|545520580,gi|345779036
PREDICTED: inositol monophosphatase 1 isoformX2 [Canis lupus familiaris]	gi|57107809	30244.2	0.998	1	1	1	5.51e-05	0.0397	SLLVTEFGSSR	K	A	0.997	2.86	0.513	2			598.319	1194.62	1195.63	2	-0.001449	-1.212	157	167
PREDICTED: cofilin-1 isoform X2 [Canis lupus familiaris]	gi|545530743	19500.3	0.979	0	0	1	5.51e-05	0.0632	KAVLFcLSEDK	K	K	0.971	2.74	0.351	2		c6: Carbamidomethyl (+57.02)	655.345	1308.68	1309.68	2	0.001186	0.9055	42	52	gi|545504191
PREDICTED: 1-phosphatidylinositol 4,5-bisphosphate phosphodiesterase delta-1 isoform 1 [Canis lupus familiaris]	gi|73989722	88281.6	0.925	1	1	1	5.51e-05	0.0193	EEAAGPALALSLIER	R	Y	0.928	2.44	0.351	2			770.423	1538.83	1539.84	2	0.0007026	0.4563	264	278
PREDICTED: transmembrane protease serine 9 [Canis lupus familiaris]	gi|545508770	57748.4	0.985	1	1	1	5.51e-05	0.023	IAVTLGAHDVGR	R	R	0.956	2.5	0.374	2			604.842	1207.67	1208.67	2	0.002304	1.906	340	351
PREDICTED: phosphoglucomutase-2 [Canis lupus familiaris]	gi|73951890	68475.7	0.987	1	1	1	5.51e-05	0.0211	DLTTGYDDSQPDK	R	K	0.948	2.93	0.313	2			727.817	1453.62	1454.63	2	-0.001667	-1.146	523	535
PREDICTED: putative V-set and immunoglobulin domain-containing-like protein IGHV4OR15-8-like [Canis lupus familiaris]	gi|545508756	22154	0.992	1	1	1	5.51e-05	0.069	WTGSTNYNPAFQGR	Y	I	0.997	2.8	0.399	1			799.87	1597.73	1598.73	2	-0.002054	-1.285	71	84
PREDICTED: rho GDP-dissociation inhibitor 2 [Canis lupus familiaris]	gi|57106959	22831.3	0.997	1	1	1	5.51e-05	0.105	TLLGDGPVVADPTAPNVTVTR	K	L	0.987	2.84	0.35	2			698.38	2092.12	2093.12	3	0.0004999	0.2388	50	70
PREDICTED: uncharacterized protein LOC488289 [Canis lupus familiaris]	gi|545554766	46483.4	0.056	0	0	1	5.51e-05	0.0686	VGAGAPVYLAAVLEYLTAEILELAGNAAR	R	D	0.986	2.91	0.347	2			972.531	2914.57	2915.59	3	-0.007917	-2.715	44	72	gi|545554686,gi|545554808,gi|545554691,gi|545554812,gi|545497152,gi|545554592,gi|545554806
PREDICTED: pyruvate kinase PKM isoform X1 [Canis lupus familiaris]	gi|345795146	56074.8	0.628	0	0	3	0.000165	0.0891	AATESFASDPILYRPVAV	R	A	0.997	3.65	0.531	1			953.998	1905.98	1906.99	2	-0.001274	-0.6683	78	95	gi|545550331,gi|545550327,gi|545550325
PREDICTED: pyruvate kinase PKM isoform X1 [Canis lupus familiaris]	gi|345795146	56074.8	0.628	0	0	3	0.000165	0.0891	ccSGAIIVLTK	K	S	0.95	2.44	0.36	2		c1: Carbamidomethyl (+57.02), c2: Carbamidomethyl (+57.02)	611.32	1220.62	1221.63	2	-0.001049	-0.8586	408	418	gi|545550325
PREDICTED: pyruvate kinase PKM isoform X1 [Canis lupus familiaris]	gi|345795146	56074.8	0.628	0	0	3	0.000165	0.0891	GVNLPGAAVDLPAVSEK	K	D	0.965	2.36	0.394	2			818.95	1635.89	1636.89	2	0.002468	1.508	193	209	gi|545550331,gi|545550327,gi|545550325
PREDICTED: hydroxysteroid dehydrogenase like 2 isoform X2 [Canis lupus familiaris]	gi|545516452	37365.9	0.076	0	0	1	5.51e-05	0.0319	DEQQISNAVEK	R	A	0.98	3.25	0.305	2			630.807	1259.6	1260.61	2	-0.000131	-0.1039	77	87	gi|312283574
RAC-beta serine/threonine-protein kinase [Canis lupus familiaris]	gi|59891401	48358.4	0.119	0	0	1	5.51e-05	0.0263	DEVAHTVTESR	K	V	0.997	2.53	0.394	2			622.299	1242.58	1243.59	2	-0.000356	-0.2863	130	140	gi|545486282,gi|545486278
PREDICTED: serpin B8 isoform X2 [Canis lupus familiaris]	gi|545485119	42398.2	0.826	0	0	1	5.51e-05	0.04	GNTAAQmSQALcLSR	K	D	0.997	3.39	0.336	2		m7: Oxidation (+15.99), c12: Carbamidomethyl (+57.02)	812.381	1622.75	1623.76	2	-0.002774	-1.708	48	62	gi|73945419
PREDICTED: complement factor I isoform X5 [Canis lupus familiaris]	gi|545552244	66215.4	0.753	0	0	1	5.51e-05	0.0271	EmVcAGTDDGSIDAcK	K	G	0.997	3.09	0.376	2		m2: Oxidation (+15.99), c4: Carbamidomethyl (+57.02), c15: Carbamidomethyl (+57.02)	872.845	1743.67	1744.68	2	-0.0004151	-0.2379	515	530	gi|74002140,gi|545552242
PREDICTED: complement factor I isoform X4 [Canis lupus familiaris]	gi|545552242	67097.4	0.528	0	0	1	5.51e-05	0.0267	EmVcAGTDDGSIDAcK	K	G	0.997	3.09	0.376	2		m2: Oxidation (+15.99), c4: Carbamidomethyl (+57.02), c15: Carbamidomethyl (+57.02)	872.845	1743.67	1744.68	2	-0.0004151	-0.2379	523	538	gi|74002140,gi|545552244
PREDICTED: deleted in malignant brain tumors 1 protein isoform X1 [Canis lupus familiaris]	gi|545548194,gi|545548196	232981	1	4	4	4	0.000221	0.0251	FGQGSGPIVLDDLR	R	C	0.941	2.84	0.313	2			737.388	1472.76	1473.77	2	-0.0007334	-0.4976	1447	1460
PREDICTED: deleted in malignant brain tumors 1 protein isoform X1 [Canis lupus familiaris]	gi|545548194,gi|545548196	232981	1	4	4	4	0.000221	0.0251	QLGcGWATSAPGNAR	R	F	0.918	2.59	0.315	2		c4: Carbamidomethyl (+57.02)	773.364	1544.71	1545.72	2	-0.001328	-0.8593	1034	1048
PREDICTED: deleted in malignant brain tumors 1 protein isoform X1 [Canis lupus familiaris]	gi|545548194,gi|545548196	232981	1	4	4	4	0.000221	0.0251	QLGcGWATSAPGYAR	R	F	0.997	3.2	0.524	2		c4: Carbamidomethyl (+57.02)	797.874	1593.73	1594.74	2	-0.003051	-1.913	496	510
PREDICTED: deleted in malignant brain tumors 1 protein isoform X1 [Canis lupus familiaris]	gi|545548194,gi|545548196	232981	1	4	4	4	0.000221	0.0251	VGGSNQcQGR	L	V	0.957	2.63	0.355	1		c7: Carbamidomethyl (+57.02)	531.74	1061.47	1062.47	2	-0.001419	-1.336	219	228
PREDICTED: complement factor I isoformX3 [Canis lupus familiaris]	gi|74002140	66844.3	0.445	0	0	1	5.51e-05	0.0268	EmVcAGTDDGSIDAcK	K	G	0.997	3.09	0.376	2		m2: Oxidation (+15.99), c4: Carbamidomethyl (+57.02), c15: Carbamidomethyl (+57.02)	872.845	1743.67	1744.68	2	-0.0004151	-0.2379	521	536	gi|545552242,gi|545552244
WD repeat domain 1 [Canis lupus familiaris]	gi|195546936	66364.3	1	2	2	2	0.00011	0.0578	LATGSDDNcAAFFEGPPFK	R	F	0.997	3.47	0.511	2		c9: Carbamidomethyl (+57.02)	1022.46	2042.9	2043.91	2	-0.001952	-0.9548	162	180
WD repeat domain 1 [Canis lupus familiaris]	gi|195546936	66364.3	1	2	2	2	0.00011	0.0578	YAPSGFYIASGDVSGK	K	L	0.997	3.44	0.563	2			809.891	1617.77	1618.77	2	-0.0008726	-0.5391	66	81
PREDICTED: tetratricopeptide repeat protein 1 [Canis lupus familiaris]	gi|73954111	33717.1	0.992	1	1	1	5.51e-05	0.0819	GKLKDLGNLVLRPFGLSTENFQIK	L	Q	0.997	3	0.365	1			896.543	2686.61	2687.52	3	0.08997	33.48	250	273
PREDICTED: T-complex protein 1 subunit beta isoformX1 [Canis lupus familiaris]	gi|73968673	57432.6	0.117	0	0	1	5.51e-05	0.0168	HGINcFINR	K	Q	0.94	2.37	0.367	2		c5: Carbamidomethyl (+57.02)	565.78	1129.55	1130.55	2	0.0002486	0.2199	285	293	gi|545514075
PREDICTED: dihydropyrimidine dehydrogenase [NADP(+)] [Canis lupus familiaris]	gi|545503113	108754	1	1	2	2	0.00011	0.02	EGGADGVTATNTVSGLmGLK	K	A	0.997	3.47	0.475	2		m17: Oxidation (+15.99)	947.464	1892.91	1893.92	2	-0.0008826	-0.466	700	719
PREDICTED: dihydropyrimidine dehydrogenase [NADP(+)] [Canis lupus familiaris]	gi|545503113	108754	1	1	2	2	0.00011	0.02	EGGADGVTATNTVSGLMGLK	K	A	0.997	3.5	0.467	2			939.467	1876.92	1877.93	2	-0.001085	-0.5776	700	719
glutathione peroxidase 2 [Canis lupus familiaris]	gi|169636441	21954.8	1	2	2	2	0.00011	0.168	DKLPYPYDDPLSLMTDPK	K	F	0.997	3.36	0.42	2			703.346	2107.02	2108.03	3	-0.001759	-0.8344	121	138
glutathione peroxidase 2 [Canis lupus familiaris]	gi|169636441	21954.8	1	2	2	2	0.00011	0.168	SFYDLSAISLDGEK	K	V	0.997	2.98	0.38	2			772.879	1543.74	1544.75	2	0.0031	2.007	7	20
PREDICTED: 14-3-3 protein sigma [Canis lupus familiaris]	gi|545491676	27833.9	1	2	2	2	0.00011	0.137	KSAVEKGEELScEER	M	N	0.997	2.89	0.452	1		c12: Carbamidomethyl (+57.02)	584.282	1749.82	1750.83	3	0.003866	2.208	27	41
PREDICTED: 14-3-3 protein sigma [Canis lupus familiaris]	gi|545491676	27833.9	1	2	2	2	0.00011	0.137	SVFHYEIANSPEEAISLAK	F	T	0.997	3.06	0.386	1			1053.03	2104.05	2105.05	2	0.00101	0.4797	177	195
PREDICTED: dipeptidyl peptidase 3 isoform X7 [Canis lupus familiaris]	gi|545530684	81344.3	0.79	0	0	1	5.51e-05	0.0165	GEFEGFVAMVNK	R	A	0.997	3.03	0.386	2			664.321	1326.63	1327.64	2	0.0002776	0.2091	316	327	gi|545530678,gi|545530682
PREDICTED: neutral alpha-glucosidase AB isoform X3 [Canis lupus familiaris]	gi|545531205	96171	0.235	0	0	1	5.51e-05	0.0141	SGGLERPFVLSR	R	A	0.997	3.05	0.345	2			439.913	1316.72	1317.73	3	-0.003016	-2.289	499	510	gi|345783257
PREDICTED: programmed cell death 6-interacting protein isoformX1 [Canis lupus familiaris]	gi|73989664	96125.6	1	1	1	1	5.51e-05	0.0161	LANQAADYFGDAFK	K	Q	0.997	2.7	0.388	2			765.865	1529.71	1530.72	2	-0.0004746	-0.31	216	229
PREDICTED: dipeptidyl peptidase 3 isoform X4 [Canis lupus familiaris]	gi|545530678	84569.2	0.476	0	0	1	5.51e-05	0.0159	GEFEGFVAMVNK	R	A	0.997	3.03	0.386	2			664.321	1326.63	1327.64	2	0.0002776	0.2091	345	356	gi|545530682,gi|545530684
PREDICTED: NAD(P)H dehydrogenase [quinone] 1 [Canis lupus familiaris]	gi|545500084	30659.4	1	1	1	1	5.51e-05	0.0586	DPGNFQYPAEAALAYK	K	E	0.997	3.31	0.355	2			877.922	1753.83	1754.84	2	-0.002683	-1.529	61	76
PREDICTED: synaptotagmin-like 1 isoformX2 [Canis lupus familiaris]	gi|545491625	68979.3	0.584	0	0	1	5.51e-05	0.0206	VHVIQcQGLAAAR	R	R	0.997	3.59	0.387	2		c6: Carbamidomethyl (+57.02)	474.926	1421.76	1422.76	3	-0.0005377	-0.3779	353	365	gi|545491623
PREDICTED: synaptotagmin-like 1 isoform X3 [Canis lupus familiaris]	gi|545491623	70508	0.083	0	0	1	5.51e-05	0.0202	VHVIQcQGLAAAR	R	R	0.997	3.59	0.387	2		c6: Carbamidomethyl (+57.02)	474.926	1421.76	1422.76	3	-0.0005377	-0.3779	367	379	gi|545491625
PREDICTED: submaxillary gland androgen regulated protein 3A isoformX3 [Canis lupus familiaris]	gi|345779658	30117.2	0.992	1	1	1	5.51e-05	0.0417	IPPPPPPYGPGR	R	I	0.997	2.92	0.359	2			415.564	1243.67	1244.68	3	-0.0005976	-0.4802	58	69
PREDICTED: bifunctional 3'-phosphoadenosine 5'-phosphosulfate synthase 2 [Canis lupus familiaris]	gi|545545052	86641.7	0.992	1	1	1	5.51e-05	0.0141	GIHELFVPENK	K	L	0.997	2.7	0.423	2			641.842	1281.67	1282.68	2	-0.001486	-1.159	382	392
hydroxysteroid dehydrogenase-like protein 2 [Canis lupus familiaris]	gi|312283574	45517	0.578	0	0	1	5.51e-05	0.0263	DEQQISNAVEK	R	A	0.98	3.25	0.305	2			630.807	1259.6	1260.61	2	-0.000131	-0.1039	77	87	gi|545516452
PREDICTED: importin subunit beta-1 isoform X2 [Canis lupus familiaris]	gi|545511024,gi|73966186	97414.5	0.999	1	1	1	5.51e-05	0.0137	SSAYESLMEIVK	R	N	0.986	2.89	0.344	2			678.839	1355.66	1356.67	2	-0.0001117	-0.08233	526	537
PREDICTED: myosin light polypeptide 6 isoform 3 [Canis lupus familiaris]	gi|345776592	16929.8	0.857	0	0	2	0.00011	0.0728	ILYSQcGDVmR	K	A	0.997	2.52	0.408	2		c6: Carbamidomethyl (+57.02), m10: Oxidation (+15.99)	679.315	1356.62	1357.62	2	-0.0005656	-0.4166	27	37	gi|345776590
PREDICTED: myosin light polypeptide 6 isoform 3 [Canis lupus familiaris]	gi|345776592	16929.8	0.857	0	0	2	0.00011	0.0728	ILYSQcGDVMR	K	A	0.997	2.95	0.384	2		c6: Carbamidomethyl (+57.02)	671.318	1340.62	1341.63	2	-0.0005237	-0.3903	27	37	gi|345776590
PREDICTED: myosin light polypeptide 6 isoform 1 [Canis lupus familiaris]	gi|345776590	16960.8	0.184	0	0	2	0.00011	0.0728	ILYSQcGDVmR	K	A	0.997	2.52	0.408	2		c6: Carbamidomethyl (+57.02), m10: Oxidation (+15.99)	679.315	1356.62	1357.62	2	-0.0005656	-0.4166	27	37	gi|345776592
PREDICTED: myosin light polypeptide 6 isoform 1 [Canis lupus familiaris]	gi|345776590	16960.8	0.184	0	0	2	0.00011	0.0728	ILYSQcGDVMR	K	A	0.997	2.95	0.384	2		c6: Carbamidomethyl (+57.02)	671.318	1340.62	1341.63	2	-0.0005237	-0.3903	27	37	gi|345776592
PREDICTED: histone H2B type 1-K-like [Canis lupus familiaris]	gi|545554634	15036.3	0.401	0	0	3	0.000165	0.111	AMGIMNSFVNDIFER	K	I	0.963	2.58	0.356	2			872.413	1742.81	1743.82	2	-0.0004508	-0.2585	59	73	gi|74004182,gi|345779769,gi|545554810,gi|545528713,gi|74004007,gi|73975428
PREDICTED: histone H2B type 1-K-like [Canis lupus familiaris]	gi|545554634	15036.3	0.401	0	0	3	0.000165	0.111	AmGIMNSFVNDIFER	K	I	0.997	2.64	0.431	2		m2: Oxidation (+15.99)	880.41	1758.81	1759.81	2	-0.001591	-0.9043	59	73	gi|74004182,gi|345779769,gi|545554810,gi|545528713,gi|74004007,gi|73975428
PREDICTED: histone H2B type 1-K-like [Canis lupus familiaris]	gi|545554634	15036.3	0.401	0	0	3	0.000165	0.111	AmGImNSFVNDIFER	K	I	0.997	3.44	0.476	2		m2: Oxidation (+15.99), m5: Oxidation (+15.99)	888.408	1774.8	1775.81	2	0.0004419	0.2488	59	73	gi|74004182,gi|345779769,gi|545554810,gi|545528713,gi|74004007,gi|73975428
PREDICTED: heat shock cognate 71 kDa protein-like isoformX2 [Canis lupus familiaris]	gi|74012289	53557.9	0.086	0	0	1	5.51e-05	0.0284	SQIHDIVLVGGSTR	K	I	0.997	2.89	0.464	2			741.409	1480.8	1481.81	2	0.003715	2.507	329	342	gi|545497049,gi|545560509
PREDICTED: tryptophan--tRNA ligase, cytoplasmic isoformX1 [Canis lupus familiaris]	gi|57090365	53873.8	0.992	1	1	1	5.51e-05	0.0273	GIFGFTDSDSIGK	K	I	0.997	3.7	0.472	2			672.327	1342.64	1343.65	2	-0.0004154	-0.3092	270	282
PREDICTED: alcohol dehydrogenase 4 isoform 2 [Canis lupus familiaris]	gi|74002001	40983.9	1	1	1	1	5.51e-05	0.029	TINGTcFGGWK	R	S	0.997	2.22	0.438	2		c6: Carbamidomethyl (+57.02)	620.792	1239.57	1240.58	2	-0.00177	-1.427	319	329
platelet-activating factor acetylhydrolase precursor [Canis lupus familiaris]	gi|50978958	50138.7	0.604	0	0	1	5.51e-05	0.036	SFGGATVLQALSEDQR	H	F	0.997	3.45	0.447	1			839.923	1677.83	1678.84	2	-0.001097	-0.6537	274	289	gi|545518207
PREDICTED: protein transport protein Sec23B isoform X1 [Canis lupus familiaris]	gi|545539771	87304.6	0.155	0	0	1	5.51e-05	0.0142	GAIQFVTQYQH	R	S	0.964	2.46	0.383	1			646.326	1290.64	1291.64	2	0.001899	1.47	487	497	gi|359320045
PREDICTED: serine/arginine repetitive matrix protein 3 [Canis lupus familiaris]	gi|545551502	48927.1	0.992	1	1	1	5.51e-05	0.0221	VQVDDDEFVH	K	L	0.997	2.48	0.434	1			601.769	1201.52	1202.53	2	-0.002225	-1.85	412	421
ATP synthase subunit alpha, mitochondrial [Canis lupus familiaris]	gi|560891938	59729.1	0.999	1	1	1	5.51e-05	0.0235	GADTSVDLEETGR	L	V	0.997	3.15	0.432	1			675.313	1348.61	1349.62	2	-0.0003006	-0.2227	61	73
polymeric immunoglobulin receptor precursor [Canis lupus familiaris]	gi|560891934	83193.7	1	6	6	6	0.000331	0.123	GcVTVIDSTGEVNSDYGGR	K	I	0.997	3.76	0.491	2		c2: Carbamidomethyl (+57.02)	993.448	1984.88	1985.89	2	0.0009978	0.5025	172	190
polymeric immunoglobulin receptor precursor [Canis lupus familiaris]	gi|560891934	83193.7	1	6	6	6	0.000331	0.123	GSQDVSQVNAAPGEE	K	A	0.997	2.91	0.372	1			744.335	1486.66	1487.66	2	0.002432	1.635	567	581
polymeric immunoglobulin receptor precursor [Canis lupus familiaris]	gi|560891934	83193.7	1	6	6	6	0.000331	0.123	NIVEGGSASITcYYPATSVNR	V	H	0.997	4.21	0.495	1		c12: Carbamidomethyl (+57.02)	1130.04	2258.07	2259.07	2	0.003011	1.333	29	49
polymeric immunoglobulin receptor precursor [Canis lupus familiaris]	gi|560891934	83193.7	1	6	6	6	0.000331	0.123	SLVESDGGVTEQYEGR	R	L	0.997	3.37	0.464	2			863.399	1724.78	1725.79	2	-0.001317	-0.7629	396	411
polymeric immunoglobulin receptor precursor [Canis lupus familiaris]	gi|560891934	83193.7	1	6	6	6	0.000331	0.123	WcLTNGDTHWR	Y	S	0.997	2.79	0.46	1		c2: Carbamidomethyl (+57.02)	482.55	1444.63	1445.64	3	-0.001869	-1.293	439	449
polymeric immunoglobulin receptor precursor [Canis lupus familiaris]	gi|560891934	83193.7	1	6	6	6	0.000331	0.123	YGETmAVYVAVK	R	E	0.997	3.02	0.417	2		m5: Oxidation (+15.99)	673.838	1345.66	1346.67	2	0.001711	1.271	551	562
PREDICTED: T-complex protein 1 subunit theta isoformX1 [Canis lupus familiaris]	gi|545550952	77109.1	0.949	0	0	1	5.51e-05	0.0142	FAEAFEAIPR	K	A	0.997	2.52	0.444	2			575.799	1149.58	1150.59	2	0.001112	0.9661	597	606	gi|545550950
PREDICTED: T-complex protein 1 subunit theta isoform X2 [Canis lupus familiaris]	gi|545550950	77806.1	0.066	0	0	1	5.51e-05	0.0141	FAEAFEAIPR	K	A	0.997	2.52	0.444	2			575.799	1149.58	1150.59	2	0.001112	0.9661	597	606	gi|545550952
PREDICTED: protein disulfide-isomerase A6 [Canis lupus familiaris]	gi|73980394	48299.7	0.992	1	1	1	5.51e-05	0.025	GESPmEYEGGR	K	T	0.997	2.25	0.469	2		m5: Oxidation (+15.99)	614.25	1226.48	1227.49	2	-0.003014	-2.456	246	256
major allergen Can f 1 precursor [Canis lupus familiaris]	gi|50978938	19248.5	1	2	2	2	0.00011	0.149	DPEQSQEALEDFR	R	E	0.997	3.36	0.366	2			782.351	1562.69	1563.69	2	0.001915	1.225	136	148
major allergen Can f 1 precursor [Canis lupus familiaris]	gi|50978938	19248.5	1	2	2	2	0.00011	0.149	ELAQSETcSPGGQ	L	-	0.997	2.77	0.401	1		c8: Carbamidomethyl (+57.02)	682.293	1362.57	1363.58	2	-0.001317	-0.9656	162	174
PREDICTED: glutathione S-transferase P-like [Canis lupus familiaris]	gi|545530557	23710.7	0.668	0	0	1	5.51e-05	0.0762	FQDGDLTLYQSNAILR	K	H	0.997	3.81	0.436	2			927.474	1852.93	1853.94	2	0.0007871	0.4246	56	71	gi|73992569,gi|356461051
PREDICTED: filaggrin isoform X2 [Canis lupus familiaris]	gi|545528975	308368	1	1	1	1	5.51e-05	0.00951	ESSVSQASDSEGQSLDSETQSGSVQER	R	S	0.997	3.75	0.341	2			938.742	2813.21	2814.21	3	-0.001887	-0.6707	465	491
PREDICTED: actin, cytoplasmic 2 [Canis lupus familiaris]	gi|545509102	37002.4	1	0	0	8	0.000441	0.144	ANTVLSGGTTMYPGIADR	Y	M	0.939	2.46	0.349	1			912.451	1822.89	1823.9	2	-0.0006568	-0.3601	253	270	gi|55741585,gi|307938303,gi|545500782
PREDICTED: actin, cytoplasmic 2 [Canis lupus familiaris]	gi|545509102	37002.4	1	0	0	8	0.000441	0.144	ANTVLSGGTTmYPGIADR	Y	M	0.997	3.77	0.405	1		m11: Oxidation (+15.99)	920.448	1838.88	1839.89	2	-0.001553	-0.8442	253	270	gi|55741585,gi|307938303,gi|545500782
PREDICTED: actin, cytoplasmic 2 [Canis lupus familiaris]	gi|545509102	37002.4	1	0	0	8	0.000441	0.144	DLYANTVLSGGTTmYPGIADR	K	M	0.997	3.75	0.474	2		m14: Oxidation (+15.99)	1116.04	2230.06	2231.07	2	-0.001881	-0.8431	250	270	gi|55741585,gi|307938303,gi|545500782
PREDICTED: actin, cytoplasmic 2 [Canis lupus familiaris]	gi|545509102	37002.4	1	0	0	8	0.000441	0.144	KDLYANTVLSGGTTmYPGIADR	R	M	0.997	3.67	0.438	2		m15: Oxidation (+15.99)	787.058	2358.15	2359.16	3	-0.002046	-0.8672	249	270	gi|55741585,gi|307938303,gi|545500782
PREDICTED: actin, cytoplasmic 2 [Canis lupus familiaris]	gi|545509102	37002.4	1	0	0	8	0.000441	0.144	TTGIVmDSGDGVTHTVPIYEGYALPH	R	A	0.963	2.84	0.332	1		m6: Oxidation (+15.99)	916.105	2745.29	2746.3	3	-0.00269	-0.9794	106	131	gi|57043600,gi|55741585,gi|307938303,gi|545500782
PREDICTED: actin, cytoplasmic 2 [Canis lupus familiaris]	gi|545509102	37002.4	1	0	0	8	0.000441	0.144	TTGIVMDSGDGVTHTVPIYEGYALPH	R	A	0.997	3.31	0.411	1			910.776	2729.31	2730.31	3	0.004371	1.601	106	131	gi|57043600,gi|55741585,gi|307938303,gi|545500782
PREDICTED: actin, cytoplasmic 2 [Canis lupus familiaris]	gi|545509102	37002.4	1	0	0	8	0.000441	0.144	TVLSGGTTMYPGIADR	N	M	0.997	3.19	0.404	1			819.912	1637.81	1638.82	2	0.001218	0.7433	255	270	gi|55741585,gi|307938303,gi|545500782
PREDICTED: actin, cytoplasmic 2 [Canis lupus familiaris]	gi|545509102	37002.4	1	0	0	8	0.000441	0.144	TVLSGGTTmYPGIADR	N	M	0.997	3.34	0.402	1		m9: Oxidation (+15.99)	827.908	1653.8	1654.81	2	-0.001509	-0.9121	255	270	gi|55741585,gi|307938303,gi|545500782
PREDICTED: prolactin-inducible protein homolog [Canis lupus familiaris]	gi|73978762	16728	1	2	2	2	0.00011	0.145	EGPFNYVYTAcLcDSNPR	M	T	0.997	2.32	0.441	1		c11: Carbamidomethyl (+57.02), c13: Carbamidomethyl (+57.02)	1081.97	2161.92	2162.93	2	-0.0005153	-0.2383	79	96
PREDICTED: prolactin-inducible protein homolog [Canis lupus familiaris]	gi|73978762	16728	1	2	2	2	0.00011	0.145	NPmEGPFNYVYTAcLcDSNPR	R	T	0.984	3.15	0.323	2		m3: Oxidation (+15.99), c14: Carbamidomethyl (+57.02), c16: Carbamidomethyl (+57.02)	841.026	2520.06	2521.06	3	0.005624	2.231	76	96
PREDICTED: actin-related protein 2 isoform 1 [Canis lupus familiaris]	gi|57093381	44761.7	0.761	0	0	3	0.000165	0.0381	SMLEVNYPmENGIVR	R	N	0.915	2.48	0.325	2		m9: Oxidation (+15.99)	884.424	1766.83	1767.84	2	-8.139e-05	-0.04604	66	80	gi|73969818
PREDICTED: actin-related protein 2 isoform 1 [Canis lupus familiaris]	gi|57093381	44761.7	0.761	0	0	3	0.000165	0.0381	SmLEVNYPmENGIVR	R	N	0.997	3.18	0.456	2		m2: Oxidation (+15.99), m9: Oxidation (+15.99)	892.42	1782.83	1783.84	2	-0.002321	-1.301	66	80	gi|73969818
PREDICTED: actin-related protein 2 isoform 1 [Canis lupus familiaris]	gi|57093381	44761.7	0.761	0	0	3	0.000165	0.0381	SMLEVNYPMENGIVR	R	N	0.997	3.55	0.463	2			876.426	1750.84	1751.85	2	-0.0004056	-0.2315	66	80	gi|73969818
PREDICTED: dynactin subunit 2 isoform X4 [Canis lupus familiaris]	gi|545513862,gi|73968548	44660	0.958	1	1	2	0.00011	0.0346	DNTALLTQVQTTMR	K	E	0.934	2.68	0.337	2			796.408	1590.8	1591.81	2	-0.003015	-1.894	370	383
PREDICTED: dynactin subunit 2 isoform X4 [Canis lupus familiaris]	gi|545513862,gi|73968548	44660	0.958	1	1	2	0.00011	0.0346	DNTALLTQVQTTMR	K	E	0.963	2.53	0.363	2			796.408	1590.8	1591.81	2	-0.001916	-1.204	370	383
PREDICTED: protein diaphanous homolog 1 isoform X1 [Canis lupus familiaris]	gi|359318966,gi|545490427	141257	0.364	0	0	1	5.51e-05	0.0118	LHDEKEESAGSYDSR	R	N	0.985	2.66	0.365	2			574.924	1721.75	1722.76	3	-0.0006304	-0.3659	189	203	gi|545490423
PREDICTED: COP9 signalosome complex subunit 8 [Canis lupus familiaris]	gi|73994194	23214.1	0.874	1	1	1	5.51e-05	0.0718	SANSELGGIWSVGQR	K	I	0.951	3.11	0.297	2			780.892	1559.77	1560.78	2	-0.0003754	-0.2405	66	80
PREDICTED: acyl-protein thioesterase 2 [Canis lupus familiaris]	gi|359318941	24737.2	0.955	1	1	1	5.51e-05	0.0476	TDAATVSGAER	L	E	0.983	3.15	0.316	1			539.262	1076.51	1077.52	2	-0.000741	-0.6877	12	22
PREDICTED: peptidoglycan recognition protein 1 [Canis lupus familiaris]	gi|73948128	21670.6	0.992	1	1	1	5.51e-05	0.0714	AAQSLLAcGVAQGK	R	L	0.997	2.54	0.405	2		c8: Carbamidomethyl (+57.02)	687.365	1372.71	1373.72	2	0.001138	0.8284	148	161
quinone oxidoreductase [Canis lupus familiaris]	gi|356991198	35522.1	1	1	1	1	5.51e-05	0.0515	VVQAHENIIHSSGAIGK	K	M	0.997	3.03	0.382	2			587.321	1758.94	1759.95	3	0.002986	1.697	308	324
PREDICTED: actin-related protein 3 isoform 2 [Canis lupus familiaris]	gi|345784150	42004.7	0.998	1	1	1	5.51e-05	0.0327	NIVLSGGSTmFR	K	D	0.997	2.35	0.449	2		m10: Oxidation (+15.99)	649.331	1296.65	1297.66	2	-0.001518	-1.17	267	278
serine protease inhibitor Kazal-type 5 precursor [Canis lupus familiaris]	gi|70794744	120808	0.999	1	1	1	5.51e-05	0.0132	ENDPVSGADGEVYK	R	N	0.932	2.32	0.373	2			740.334	1478.65	1479.66	2	0.001234	0.8342	933	946
PREDICTED: farnesyl pyrophosphate synthase isoform X8 [Canis lupus familiaris]	gi|545505451	40194.7	0.114	0	0	1	5.51e-05	0.0397	FLVSDDIMDSSLTR	F	R	0.957	2.94	0.316	1			799.89	1597.77	1598.77	2	-0.0004933	-0.3086	99	112	gi|545505437
actin, cytoplasmic 2 [Canis lupus familiaris]	gi|55741585	41666	0.275	0	0	8	0.000441	0.128	ANTVLSGGTTMYPGIADR	Y	M	0.939	2.46	0.349	1			912.451	1822.89	1823.9	2	-0.0006568	-0.3601	295	312	gi|307938303,gi|545509102,gi|545500782
actin, cytoplasmic 2 [Canis lupus familiaris]	gi|55741585	41666	0.275	0	0	8	0.000441	0.128	ANTVLSGGTTmYPGIADR	Y	M	0.997	3.77	0.405	1		m11: Oxidation (+15.99)	920.448	1838.88	1839.89	2	-0.001553	-0.8442	295	312	gi|307938303,gi|545509102,gi|545500782
actin, cytoplasmic 2 [Canis lupus familiaris]	gi|55741585	41666	0.275	0	0	8	0.000441	0.128	DLYANTVLSGGTTmYPGIADR	K	M	0.997	3.75	0.474	2		m14: Oxidation (+15.99)	1116.04	2230.06	2231.07	2	-0.001881	-0.8431	292	312	gi|307938303,gi|545509102,gi|545500782
actin, cytoplasmic 2 [Canis lupus familiaris]	gi|55741585	41666	0.275	0	0	8	0.000441	0.128	KDLYANTVLSGGTTmYPGIADR	R	M	0.997	3.67	0.438	2		m15: Oxidation (+15.99)	787.058	2358.15	2359.16	3	-0.002046	-0.8672	291	312	gi|307938303,gi|545509102,gi|545500782
actin, cytoplasmic 2 [Canis lupus familiaris]	gi|55741585	41666	0.275	0	0	8	0.000441	0.128	TTGIVmDSGDGVTHTVPIYEGYALPH	R	A	0.963	2.84	0.332	1		m6: Oxidation (+15.99)	916.105	2745.29	2746.3	3	-0.00269	-0.9794	148	173	gi|57043600,gi|307938303,gi|545509102,gi|545500782
actin, cytoplasmic 2 [Canis lupus familiaris]	gi|55741585	41666	0.275	0	0	8	0.000441	0.128	TTGIVMDSGDGVTHTVPIYEGYALPH	R	A	0.997	3.31	0.411	1			910.776	2729.31	2730.31	3	0.004371	1.601	148	173	gi|57043600,gi|307938303,gi|545509102,gi|545500782
actin, cytoplasmic 2 [Canis lupus familiaris]	gi|55741585	41666	0.275	0	0	8	0.000441	0.128	TVLSGGTTMYPGIADR	N	M	0.997	3.19	0.404	1			819.912	1637.81	1638.82	2	0.001218	0.7433	297	312	gi|307938303,gi|545509102,gi|545500782
actin, cytoplasmic 2 [Canis lupus familiaris]	gi|55741585	41666	0.275	0	0	8	0.000441	0.128	TVLSGGTTmYPGIADR	N	M	0.997	3.34	0.402	1		m9: Oxidation (+15.99)	827.908	1653.8	1654.81	2	-0.001509	-0.9121	297	312	gi|307938303,gi|545509102,gi|545500782
PREDICTED: farnesyl pyrophosphate synthase isoform X1 [Canis lupus familiaris]	gi|545505437	48048.9	0.936	0	0	1	5.51e-05	0.0333	FLVSDDIMDSSLTR	F	R	0.957	2.94	0.316	1			799.89	1597.77	1598.77	2	-0.0004933	-0.3086	166	179	gi|545505451
sp|LYSC_HUMAN|	sp|LYSC_HUMAN|	16536.9	0.902	0	0	6	0.000331	0.0811	STDYGIFQINSR	R	Y	0.92	2.57	0.337	2			700.844	1399.67	1400.68	2	0.001142	0.8155	69	80	gi|665505916
sp|LYSC_HUMAN|	sp|LYSC_HUMAN|	16536.9	0.902	0	0	6	0.000331	0.0811	STDYGIFQINSR	R	Y	0.939	2.5	0.345	2			700.844	1399.67	1400.68	2	-0.0008109	-0.5789	69	80	gi|665505916
sp|LYSC_HUMAN|	sp|LYSC_HUMAN|	16536.9	0.902	0	0	6	0.000331	0.0811	STDYGIFQINSR	R	Y	0.972	2.73	0.347	2			700.844	1399.67	1400.68	2	4.358e-05	0.03111	69	80	gi|665505916
sp|LYSC_HUMAN|	sp|LYSC_HUMAN|	16536.9	0.902	0	0	6	0.000331	0.0811	STDYGIFQINSR	R	Y	0.977	2.34	0.393	2			700.844	1399.67	1400.68	2	-0.0008109	-0.5789	69	80	gi|665505916
sp|LYSC_HUMAN|	sp|LYSC_HUMAN|	16536.9	0.902	0	0	6	0.000331	0.0811	STDYGIFQINSR	R	Y	0.997	2.65	0.46	2			700.844	1399.67	1400.68	2	0.0004098	0.2926	69	80	gi|665505916
sp|LYSC_HUMAN|	sp|LYSC_HUMAN|	16536.9	0.902	0	0	6	0.000331	0.0811	STDYGIFQINSR	R	Y	0.997	3	0.364	2			700.844	1399.67	1400.68	2	-7.849e-05	-0.05604	69	80	gi|665505916
PREDICTED: outer dense fiber protein 2 isoform X34 [Canis lupus familiaris]	gi|545513149	73356.1	0.847	1	1	1	5.51e-05	0.0282	MSASSSGGSPRFPScGKN	-	G	0.939	2.56	0.371	1		c15: Carbamidomethyl (+57.02)	605.25	1812.73	1813.8	3	-0.05943	-32.77	1	18
PREDICTED: 6-phosphofructokinase, liver type [Canis lupus familiaris]	gi|359323581	85294.2	0.999	1	2	2	0.00011	0.0244	AIGVLTSGGDAQGmNAAVR	K	A	0.997	3.51	0.431	2		m14: Oxidation (+15.99)	902.455	1802.9	1803.9	2	0.0005524	0.3062	17	35
PREDICTED: 6-phosphofructokinase, liver type [Canis lupus familiaris]	gi|359323581	85294.2	0.999	1	2	2	0.00011	0.0244	AIGVLTSGGDAQGMNAAVR	K	A	0.997	3.77	0.507	2			894.456	1786.9	1787.91	2	-0.001359	-0.76	17	35
alpha-centractin [Canis lupus familiaris]	gi|50978894	42615.2	0.992	1	1	1	5.51e-05	0.0452	AQYYLPDGSTIEIGPSR	K	F	0.997	2.75	0.371	2			933.964	1865.91	1866.92	2	-0.002866	-1.535	239	255
PREDICTED: heat shock protein 75 kDa, mitochondrial [Canis lupus familiaris]	gi|545502393	79772.4	0.998	1	1	1	5.51e-05	0.0285	YESSALPAGQLTSLPDYASR	R	M	0.997	3.46	0.423	2			1063.52	2125.03	2126.04	2	-0.001768	-0.8318	468	487
PREDICTED: heat shock-related 70 kDa protein 2 isoform 1 [Canis lupus familiaris]	gi|57090217	69885.8	1	1	2	2	0.00011	0.022	GQIQEIVLVGGSTR	K	I	0.995	2.77	0.364	2			486.275	1455.8	1456.81	3	-0.001434	-0.9847	332	345
PREDICTED: heat shock-related 70 kDa protein 2 isoform 1 [Canis lupus familiaris]	gi|57090217	69885.8	1	1	2	2	0.00011	0.022	GQIQEIVLVGGSTR	K	I	0.997	2.58	0.446	2			728.908	1455.8	1456.81	2	-0.002428	-1.667	332	345
PREDICTED: ribosyldihydronicotinamide dehydrogenase [quinone] isoform 2 [Canis lupus familiaris]	gi|74003808	26091.8	0.731	0	0	1	5.51e-05	0.0779	VLAPQISFAPEIASEEER	K	K	0.997	3.36	0.495	2			993.512	1985.01	1986.02	2	-0.002029	-1.022	184	201	sp|NQO2_HUMAN|
PREDICTED: protein S100-A11 [Canis lupus familiaris]	gi|57098823	11615.9	0.841	1	1	1	5.51e-05	0.0874	mSSPTETER	K	C	0.937	2.76	0.321	2		m1: Oxidation (+15.99)	527.229	1052.44	1053.45	2	-0.001152	-1.093	4	12
PREDICTED: actin, beta-like 2 isoform X2 [Canis lupus familiaris]	gi|57043600	41918	0.772	0	0	2	0.00011	0.0691	TTGIVmDSGDGVTHTVPIYEGYALPH	R	A	0.963	2.84	0.332	1		m6: Oxidation (+15.99)	916.105	2745.29	2746.3	3	-0.00269	-0.9794	149	174	gi|55741585,gi|307938303,gi|545509102,gi|545500782
PREDICTED: actin, beta-like 2 isoform X2 [Canis lupus familiaris]	gi|57043600	41918	0.772	0	0	2	0.00011	0.0691	TTGIVMDSGDGVTHTVPIYEGYALPH	R	A	0.997	3.31	0.411	1			910.776	2729.31	2730.31	3	0.004371	1.601	149	174	gi|55741585,gi|307938303,gi|545509102,gi|545500782
PREDICTED: IQ motif containing GTPase activating protein 1 [Canis lupus familiaris]	gi|73951551	189173	1	2	2	2	0.00011	0.0163	EQLWLANEGLITR	R	L	0.944	2.87	0.312	2			771.917	1541.82	1542.83	2	-0.001304	-0.8455	739	751
PREDICTED: IQ motif containing GTPase activating protein 1 [Canis lupus familiaris]	gi|73951551	189173	1	2	2	2	0.00011	0.0163	TLINAEDPPMIVVR	K	K	0.997	2.84	0.41	2			784.429	1566.84	1567.85	2	-0.001301	-0.8296	857	870
PREDICTED: TBC1 domain family member 9B isoform X3 [Canis lupus familiaris]	gi|545516136	139512	0.992	1	1	1	5.51e-05	0.0136	APQESQVVGEGGSGEGR	K	G	0.997	3.12	0.434	2			822.386	1642.76	1643.76	2	0.001696	1.031	1114	1130
PREDICTED: LOW QUALITY PROTEIN: nuclear mitotic apparatus protein 1 [Canis lupus familiaris]	gi|545536505	239190	0.951	1	1	1	5.51e-05	0.00611	EELEQASQAQGAR	K	M	0.942	3.21	0.28	2			708.839	1415.66	1416.67	2	-0.0009883	-0.6976	482	494
sp|ALBU_BOVIN|	sp|ALBU_BOVIN|	69294.2	0.998	0	0	4	0.000221	0.0626	KVPQVSTPTLVEVSR	R	S	0.997	3.08	0.363	2			547.317	1638.93	1639.94	3	-0.0002508	-0.1529	437	451	sp|ALBU_HUMAN|
sp|ALBU_BOVIN|	sp|ALBU_BOVIN|	69294.2	0.998	0	0	4	0.000221	0.0626	LGEYGFQNALIVR	K	Y	0.997	2.82	0.391	2			740.401	1478.79	1479.8	2	-0.0006986	-0.4721	421	433	gi|55742764,gi|545520919
sp|ALBU_BOVIN|	sp|ALBU_BOVIN|	69294.2	0.998	0	0	4	0.000221	0.0626	LGEYGFQNALIVR	K	Y	0.997	2.91	0.439	2			740.402	1478.79	1479.8	2	0.001865	1.26	421	433	gi|55742764,gi|545520919
sp|ALBU_BOVIN|	sp|ALBU_BOVIN|	69294.2	0.998	0	0	4	0.000221	0.0626	YGDMADccEK	T	Q	0.997	2.28	0.504	1		c7: Carbamidomethyl (+57.02), c8: Carbamidomethyl (+57.02)	624.72	1247.42	1248.43	2	-0.001366	-1.094	108	117	gi|55742764,gi|545520919
PREDICTED: apolipoprotein A-I binding protein [Canis lupus familiaris]	gi|545505357	37045	0.944	1	1	1	5.51e-05	0.0466	YQLNLPPYPDTEcVYR	K	L	0.916	2.72	0.301	2		c13: Carbamidomethyl (+57.02)	1014.48	2026.94	2027.95	2	-0.001726	-0.8509	326	341
PREDICTED: 6-phosphogluconate dehydrogenase, decarboxylating isoform 1 [Canis lupus familiaris]	gi|73950940	53097.4	1	1	1	1	5.51e-05	0.0269	VGSGVSGGEEGAR	F	Y	0.997	3.21	0.407	1			581.278	1160.54	1161.55	2	-0.0006703	-0.5771	124	136
interleukin-1 receptor antagonist protein precursor [Canis lupus familiaris]	gi|50978786	19922.4	0.992	1	1	1	5.51e-05	0.0852	NNQLVAGYLQGSNTK	R	L	0.997	3.53	0.534	2			803.912	1605.81	1606.82	2	-0.001992	-1.24	52	66
pro-epidermal growth factor precursor [Canis lupus familiaris]	gi|50978782	134414	0.786	0	0	1	5.51e-05	0.00905	ITAVSLDVLDK	R	Q	0.967	2.4	0.379	2			587.34	1172.67	1173.67	2	-0.0004572	-0.3895	204	214	sp|EGF_HUMAN|
PREDICTED: apolipoprotein A-I [Canis lupus familiaris]	gi|73955106	30181.9	1	2	2	2	0.00011	0.117	LREQIGPVTQEFWDNLEK	K	E	0.997	4.92	0.494	2			734.712	2201.11	2202.12	3	0.001211	0.5497	83	100
PREDICTED: apolipoprotein A-I [Canis lupus familiaris]	gi|73955106	30181.9	1	2	2	2	0.00011	0.117	VKDLATVYVDAVK	R	D	0.997	2.91	0.389	2			474.275	1419.8	1420.8	3	0.004492	3.162	34	46
PREDICTED: glucosamine-6-phosphate isomerase 2 isoformX1 [Canis lupus familiaris]	gi|73974964	31137.8	0.128	0	0	1	5.51e-05	0.0435	TFNmDEYVGLPR	K	N	0.944	2.57	0.341	2		m4: Oxidation (+15.99)	729.34	1456.66	1457.67	2	-0.00126	-0.8647	68	79	gi|73949474
PREDICTED: glucose-6-phosphate 1-dehydrogenase isoform X1 [Canis lupus familiaris]	gi|545559938	63685.1	0.926	0	0	1	5.51e-05	0.036	KPGMFFNPEESELDLTYGNR	K	Y	0.997	3.25	0.332	2			782.035	2343.08	2344.09	3	-0.0007305	-0.3116	448	467	gi|74009187
annexin A1 [Canis lupus familiaris]	gi|558695394	38627.7	1	2	2	2	0.00011	0.0783	DITSDTSGDYR	K	N	0.997	2.89	0.384	2			615.267	1228.52	1229.53	2	-0.001709	-1.39	167	177
annexin A1 [Canis lupus familiaris]	gi|558695394	38627.7	1	2	2	2	0.00011	0.0783	SEDFGVNDDLADTDAR	R	A	0.952	2.41	0.375	2			870.37	1738.73	1739.74	2	-0.003277	-1.883	189	204
PREDICTED: glycerol-3-phosphate dehydrogenase 1-like [Canis lupus familiaris]	gi|73990384	38223	0.992	1	2	2	0.00011	0.0313	mWVFEETVNGR	K	K	0.997	2.86	0.379	2		m1: Oxidation (+15.99)	692.321	1382.63	1383.64	2	-0.001348	-0.9741	40	50
PREDICTED: glycerol-3-phosphate dehydrogenase 1-like [Canis lupus familiaris]	gi|73990384	38223	0.992	1	2	2	0.00011	0.0313	MWVFEETVNGR	K	K	0.997	3.34	0.389	2			684.324	1366.63	1367.64	2	-0.0002072	-0.1515	40	50
PREDICTED: uncharacterized protein LOC102155154 [Canis lupus familiaris]	gi|545539567	28758.4	0.824	1	1	1	5.51e-05	0.0382	NYIMDFQVGK	R	E	0.929	2.58	0.327	2			607.797	1213.58	1214.59	2	-0.0004623	-0.3806	187	196
PREDICTED: inhibitor of carbonic anhydrase-like [Canis lupus familiaris]	gi|545538999	77247.8	0.986	1	1	1	5.51e-05	0.0186	DLLFTDATDGFLR	K	V	0.922	2.59	0.33	2			742.375	1482.74	1483.74	2	0.0001657	0.1116	316	328
actin, cytoplasmic 1 [Canis lupus familiaris]	gi|307938303	41767.8	0.103	0	0	8	0.000441	0.128	ANTVLSGGTTMYPGIADR	Y	M	0.939	2.46	0.349	1			912.451	1822.89	1823.9	2	-0.0006568	-0.3601	295	312	gi|55741585,gi|545509102,gi|545500782
actin, cytoplasmic 1 [Canis lupus familiaris]	gi|307938303	41767.8	0.103	0	0	8	0.000441	0.128	ANTVLSGGTTmYPGIADR	Y	M	0.997	3.77	0.405	1		m11: Oxidation (+15.99)	920.448	1838.88	1839.89	2	-0.001553	-0.8442	295	312	gi|55741585,gi|545509102,gi|545500782
actin, cytoplasmic 1 [Canis lupus familiaris]	gi|307938303	41767.8	0.103	0	0	8	0.000441	0.128	DLYANTVLSGGTTmYPGIADR	K	M	0.997	3.75	0.474	2		m14: Oxidation (+15.99)	1116.04	2230.06	2231.07	2	-0.001881	-0.8431	292	312	gi|55741585,gi|545509102,gi|545500782
actin, cytoplasmic 1 [Canis lupus familiaris]	gi|307938303	41767.8	0.103	0	0	8	0.000441	0.128	KDLYANTVLSGGTTmYPGIADR	R	M	0.997	3.67	0.438	2		m15: Oxidation (+15.99)	787.058	2358.15	2359.16	3	-0.002046	-0.8672	291	312	gi|55741585,gi|545509102,gi|545500782
actin, cytoplasmic 1 [Canis lupus familiaris]	gi|307938303	41767.8	0.103	0	0	8	0.000441	0.128	TTGIVmDSGDGVTHTVPIYEGYALPH	R	A	0.963	2.84	0.332	1		m6: Oxidation (+15.99)	916.105	2745.29	2746.3	3	-0.00269	-0.9794	148	173	gi|57043600,gi|55741585,gi|545509102,gi|545500782
actin, cytoplasmic 1 [Canis lupus familiaris]	gi|307938303	41767.8	0.103	0	0	8	0.000441	0.128	TTGIVMDSGDGVTHTVPIYEGYALPH	R	A	0.997	3.31	0.411	1			910.776	2729.31	2730.31	3	0.004371	1.601	148	173	gi|57043600,gi|55741585,gi|545509102,gi|545500782
actin, cytoplasmic 1 [Canis lupus familiaris]	gi|307938303	41767.8	0.103	0	0	8	0.000441	0.128	TVLSGGTTMYPGIADR	N	M	0.997	3.19	0.404	1			819.912	1637.81	1638.82	2	0.001218	0.7433	297	312	gi|55741585,gi|545509102,gi|545500782
actin, cytoplasmic 1 [Canis lupus familiaris]	gi|307938303	41767.8	0.103	0	0	8	0.000441	0.128	TVLSGGTTmYPGIADR	N	M	0.997	3.34	0.402	1		m9: Oxidation (+15.99)	827.908	1653.8	1654.81	2	-0.001509	-0.9121	297	312	gi|55741585,gi|545509102,gi|545500782
PREDICTED: mucin-5B [Canis lupus familiaris]	gi|545530344	538706	1	3	4	5	0.000276	0.011	HQEcGSPcADTcSNPER	R	S	0.997	3.65	0.528	2		c4: Carbamidomethyl (+57.02), c8: Carbamidomethyl (+57.02), c12: Carbamidomethyl (+57.02)	668.923	2003.75	2004.76	3	-0.003609	-1.8	333	349
PREDICTED: mucin-5B [Canis lupus familiaris]	gi|545530344	538706	1	3	4	5	0.000276	0.011	HQEcGSPcADTcSNPER	R	S	0.997	3.88	0.506	2		c4: Carbamidomethyl (+57.02), c8: Carbamidomethyl (+57.02), c12: Carbamidomethyl (+57.02)	668.925	2003.75	2004.76	3	0.0009682	0.483	333	349
PREDICTED: mucin-5B [Canis lupus familiaris]	gi|545530344	538706	1	3	4	5	0.000276	0.011	HQEcGSPcADTcSNPER	R	S	0.997	3.74	0.643	2		c4: Carbamidomethyl (+57.02), c8: Carbamidomethyl (+57.02), c12: Carbamidomethyl (+57.02)	1002.88	2003.75	2004.76	2	-0.0007273	-0.3628	333	349
PREDICTED: mucin-5B [Canis lupus familiaris]	gi|545530344	538706	1	3	4	5	0.000276	0.011	TPDIcPLFcDYYNR	R	E	0.997	3.23	0.469	2		c5: Carbamidomethyl (+57.02), c9: Carbamidomethyl (+57.02)	917.4	1832.79	1833.79	2	-0.001149	-0.6263	1147	1160
PREDICTED: mucin-5B [Canis lupus familiaris]	gi|545530344	538706	1	3	4	5	0.000276	0.011	WVSDcQDcMcHPGSmSVQcTPLPcK	R	A	0.997	2.72	0.529	2		c5: Carbamidomethyl (+57.02), c8: Carbamidomethyl (+57.02), c10: Carbamidomethyl (+57.02), m15: Oxidation (+15.99), c19: Carbamidomethyl (+57.02), c24: Carbamidomethyl (+57.02)	1019.4	3055.19	3056.2	3	-0.001129	-0.3695	4781	4805
ribosomal protein SA [Canis lupus familiaris]	gi|356582349	32898.1	1	1	1	1	5.51e-05	0.0576	AIVAIENPADVSVISSR	R	N	0.997	3.39	0.41	2			870.978	1739.94	1740.95	2	-0.001122	-0.6447	64	80
PREDICTED: junctional adhesion molecule A [Canis lupus familiaris]	gi|545556898	30821	0.998	1	1	1	5.51e-05	0.0423	DGSPPSEFYWFK	K	D	0.997	2.88	0.464	2			730.332	1458.65	1459.65	2	0.003718	2.547	142	153
PREDICTED: cornulin [Canis lupus familiaris]	gi|345782802	54649.1	1	1	1	1	5.51e-05	0.0303	LGEQAQSVASTLTGR	K	Q	0.997	2.78	0.376	2			759.398	1516.78	1517.79	2	-0.002836	-1.868	400	414
PREDICTED: peptidyl-prolyl cis-trans isomerase FKBP4 [Canis lupus familiaris]	gi|57106584	51519.3	0.992	1	1	1	5.51e-05	0.0305	NDVAGSQPQVETEA	K	-	0.997	2.81	0.377	2			722.831	1443.65	1444.66	2	-0.0001912	-0.1323	446	459
PREDICTED: peptidyl-glycine alpha-amidating monooxygenase [Canis lupus familiaris]	gi|345798723	106423	0.992	1	1	1	5.51e-05	0.0198	GDHVWDGNSFDSMFVYQQR	R	G	0.997	2.92	0.382	2			763.332	2286.97	2287.98	3	-0.001472	-0.6432	514	532
PREDICTED: hemopexin [Canis lupus familiaris]	gi|73988725	51338.1	1	1	1	1	5.51e-05	0.0393	GINLETVDAAFTcPGTSR	H	L	0.997	3.92	0.487	1		c13: Carbamidomethyl (+57.02)	954.961	1907.91	1908.91	2	0.002143	1.123	350	367
PREDICTED: protein transport protein Sec23A isoform 2 [Canis lupus familiaris]	gi|359320045	86186.6	0.909	0	0	1	5.51e-05	0.0144	GAIQFVTQYQH	R	S	0.964	2.46	0.383	1			646.326	1290.64	1291.64	2	0.001899	1.47	477	487	gi|545539771
PREDICTED: serpin B10 [Canis lupus familiaris]	gi|73945839	44976	0.999	1	1	1	5.51e-05	0.0453	AYFGAEPQSVNFVGASGQ	K	I	0.997	3.07	0.429	1			914.929	1827.84	1828.85	2	0.001198	0.655	132	149
PREDICTED: dihydropteridine reductase isoform 2 [Canis lupus familiaris]	gi|73951412	25602.2	1	1	2	2	0.00011	0.0537	GAVHQLcQSLAGK	K	N	0.939	2.37	0.367	2		c7: Carbamidomethyl (+57.02)	684.857	1367.7	1368.71	2	0.0004468	0.3265	153	165
PREDICTED: dihydropteridine reductase isoform 2 [Canis lupus familiaris]	gi|73951412	25602.2	1	1	2	2	0.00011	0.0537	GAVHQLcQSLAGK	K	N	0.997	3.64	0.309	2		c7: Carbamidomethyl (+57.02)	456.906	1367.7	1368.71	3	-0.0008484	-0.6198	153	165
PREDICTED: allergen Fel d 4 isoform X1 [Canis lupus familiaris]	gi|545517938	23596.5	0.929	0	0	1	5.51e-05	0.0728	ISGDWYSILLASDIK	K	E	0.997	3.41	0.344	2			840.946	1679.88	1680.88	2	0.0002672	0.159	32	46	gi|548923872
PREDICTED: transketolase isoform X2 [Canis lupus familiaris]	gi|545533391	64787.4	1	0	0	6	0.000331	0.0777	IAEQNmVSVAVGcATR	Y	N	0.974	2.53	0.369	1		m6: Oxidation (+15.99), c13: Carbamidomethyl (+57.02)	861.419	1720.82	1721.83	2	-0.0001902	-0.1105	333	348	gi|545533389
PREDICTED: transketolase isoform X2 [Canis lupus familiaris]	gi|545533391	64787.4	1	0	0	6	0.000331	0.0777	IAEQNMVSVAVGcATR	Y	N	0.997	2.28	0.43	1		c13: Carbamidomethyl (+57.02)	853.422	1704.83	1705.84	2	-2.621e-05	-0.01537	333	348	gi|545533389
PREDICTED: transketolase isoform X2 [Canis lupus familiaris]	gi|545533391	64787.4	1	0	0	6	0.000331	0.0777	MVSVAVGcATR	N	N	0.924	2.33	0.353	1		c8: Carbamidomethyl (+57.02)	575.788	1149.56	1150.57	2	-0.00145	-1.26	338	348	gi|545533389
PREDICTED: transketolase isoform X2 [Canis lupus familiaris]	gi|545533391	64787.4	1	0	0	6	0.000331	0.0777	NSTFSEIFR	K	K	0.945	2.23	0.38	2			550.772	1099.53	1100.54	2	-0.0003773	-0.3428	313	321	gi|545533389
PREDICTED: transketolase isoform X2 [Canis lupus familiaris]	gi|545533391	64787.4	1	0	0	6	0.000331	0.0777	QAFTDVATGSLGQGLGAAc	K	G	0.997	3.21	0.512	1		c19: Carbamidomethyl (+57.02)	912.432	1822.85	1823.86	2	-0.00192	-1.053	68	86	gi|545533389
PREDICTED: transketolase isoform X2 [Canis lupus familiaris]	gi|545533391	64787.4	1	0	0	6	0.000331	0.0777	QAFTDVATGSLGQGLGAAcGm	K	A	0.997	3.5	0.512	1		c19: Carbamidomethyl (+57.02), m21: Oxidation (+15.99)	1014.46	2026.91	2027.92	2	-0.001218	-0.6004	68	88	gi|545533389
PREDICTED: transketolase isoform X1 [Canis lupus familiaris]	gi|545533389	59028.8	0.971	0	0	6	0.000331	0.0855	IAEQNmVSVAVGcATR	Y	N	0.974	2.53	0.369	1		m6: Oxidation (+15.99), c13: Carbamidomethyl (+57.02)	861.419	1720.82	1721.83	2	-0.0001902	-0.1105	279	294	gi|545533391
PREDICTED: transketolase isoform X1 [Canis lupus familiaris]	gi|545533389	59028.8	0.971	0	0	6	0.000331	0.0855	IAEQNMVSVAVGcATR	Y	N	0.997	2.28	0.43	1		c13: Carbamidomethyl (+57.02)	853.422	1704.83	1705.84	2	-2.621e-05	-0.01537	279	294	gi|545533391
PREDICTED: transketolase isoform X1 [Canis lupus familiaris]	gi|545533389	59028.8	0.971	0	0	6	0.000331	0.0855	MVSVAVGcATR	N	N	0.924	2.33	0.353	1		c8: Carbamidomethyl (+57.02)	575.788	1149.56	1150.57	2	-0.00145	-1.26	284	294	gi|545533391
PREDICTED: transketolase isoform X1 [Canis lupus familiaris]	gi|545533389	59028.8	0.971	0	0	6	0.000331	0.0855	NSTFSEIFR	K	K	0.945	2.23	0.38	2			550.772	1099.53	1100.54	2	-0.0003773	-0.3428	259	267	gi|545533391
PREDICTED: transketolase isoform X1 [Canis lupus familiaris]	gi|545533389	59028.8	0.971	0	0	6	0.000331	0.0855	QAFTDVATGSLGQGLGAAc	K	G	0.997	3.21	0.512	1		c19: Carbamidomethyl (+57.02)	912.432	1822.85	1823.86	2	-0.00192	-1.053	30	48	gi|545533391
PREDICTED: transketolase isoform X1 [Canis lupus familiaris]	gi|545533389	59028.8	0.971	0	0	6	0.000331	0.0855	QAFTDVATGSLGQGLGAAcGm	K	A	0.997	3.5	0.512	1		c19: Carbamidomethyl (+57.02), m21: Oxidation (+15.99)	1014.46	2026.91	2027.92	2	-0.001218	-0.6004	30	50	gi|545533391
PREDICTED: prostaglandin reductase 1 isoform X2 [Canis lupus familiaris]	gi|545517915	35732	1	2	2	2	0.00011	0.0334	KLGYDVAFNYK	K	T	0.983	2.39	0.397	2			659.344	1316.67	1317.68	2	-0.002524	-1.915	184	194
PREDICTED: prostaglandin reductase 1 isoform X2 [Canis lupus familiaris]	gi|545517915	35732	1	2	2	2	0.00011	0.0334	LGYDVAFNYK	K	T	0.997	2.25	0.483	2			595.298	1188.58	1189.59	2	-0.00103	-0.8657	185	194
PREDICTED: alpha-2-HS-glycoprotein [Canis lupus familiaris]	gi|545553759	39245.9	0.992	1	1	1	5.51e-05	0.0575	HAFmGVASVESASGEAFHVGK	R	V	0.997	4.34	0.363	2		m4: Oxidation (+15.99)	712.005	2132.99	2134	3	-0.000601	-0.2816	316	336
keratin, type II cytoskeletal 1 [Canis lupus familiaris]	gi|50979272	63790.9	0.401	0	0	1	5.51e-05	0.0194	SLNNQFASFIDK	K	V	0.997	3.13	0.398	2			692.348	1382.68	1383.69	2	-0.001456	-1.052	187	198	gi|359323093,sp|K2C1_HUMAN|
sp|K1C9_HUMAN|	sp|K1C9_HUMAN|	62131	1	1	1	1	5.51e-05	0.0257	GGSGGSHGGGSGFGGE	R	S	0.997	3	0.451	1			632.253	1262.49	1263.5	2	0.000203	0.1606	580	595
neutrophil elastase precursor [Canis lupus familiaris]	gi|50979246	29920.1	0.992	1	1	1	5.51e-05	0.0496	SVVVVLGAHDLGER	R	E	0.997	2.98	0.346	2			725.905	1449.79	1450.8	2	0.0008256	0.5691	80	93
PREDICTED: histone H2B type 3-B-like [Canis lupus familiaris]	gi|73975428	13938.6	0.076	0	0	3	0.000165	0.119	AMGIMNSFVNDIFER	K	I	0.963	2.58	0.356	2			872.413	1742.81	1743.82	2	-0.0004508	-0.2585	59	73	gi|74004182,gi|345779769,gi|545554810,gi|545528713,gi|545554634,gi|74004007
PREDICTED: histone H2B type 3-B-like [Canis lupus familiaris]	gi|73975428	13938.6	0.076	0	0	3	0.000165	0.119	AmGIMNSFVNDIFER	K	I	0.997	2.64	0.431	2		m2: Oxidation (+15.99)	880.41	1758.81	1759.81	2	-0.001591	-0.9043	59	73	gi|74004182,gi|345779769,gi|545554810,gi|545528713,gi|545554634,gi|74004007
PREDICTED: histone H2B type 3-B-like [Canis lupus familiaris]	gi|73975428	13938.6	0.076	0	0	3	0.000165	0.119	AmGImNSFVNDIFER	K	I	0.997	3.44	0.476	2		m2: Oxidation (+15.99), m5: Oxidation (+15.99)	888.408	1774.8	1775.81	2	0.0004419	0.2488	59	73	gi|74004182,gi|345779769,gi|545554810,gi|545528713,gi|545554634,gi|74004007
PREDICTED: calpain-1 catalytic subunit isoform 1 [Canis lupus familiaris]	gi|73983134	81328.9	1	1	1	1	5.51e-05	0.0154	AHcLQSGALFR	R	D	0.989	2.65	0.499	2		c3: Carbamidomethyl (+57.02)	630.319	1258.62	1259.63	2	-0.0002602	-0.2066	47	57
PREDICTED: claudin-1 [Canis lupus familiaris]	gi|74003604	22787.6	0.993	1	1	1	5.51e-05	0.0711	IVQDFYDPmTPVNAR	R	Y	0.997	3.57	0.384	2		m9: Oxidation (+15.99)	891.429	1780.84	1781.85	2	-0.001739	-0.9761	144	158
PREDICTED: protein farnesyltransferase/geranylgeranyltransferase type-1 subunit alpha isoformX1 [Canis lupus familiaris]	gi|73979092	44571.5	0.996	1	1	2	0.00011	0.0684	HSTESDPPTNVQQ	K	-	0.937	2.48	0.463	2			720.324	1438.63	1439.64	2	0.0008266	0.5742	368	380
PREDICTED: protein farnesyltransferase/geranylgeranyltransferase type-1 subunit alpha isoformX1 [Canis lupus familiaris]	gi|73979092	44571.5	0.996	1	1	2	0.00011	0.0684	YFVISNTTGYNDR	R	A	0.977	3.01	0.42	2			775.37	1548.72	1549.73	2	0.003591	2.317	242	254
PREDICTED: F-box only protein 4 [Canis lupus familiaris]	gi|359319255	44126	0.993	1	1	1	5.51e-05	0.0388	ASQEEAGEEASALTR	R	L	0.997	3.47	0.378	2			774.861	1547.71	1548.71	2	0.0002688	0.1735	47	61
PREDICTED: mucin-19-like [Canis lupus familiaris]	gi|545547107	86480.3	1	4	4	4	0.000221	0.0735	HSTEAIGALEFGNSWK	R	T	0.997	3.26	0.36	2			582.953	1745.84	1746.84	3	-0.0001905	-0.109	596	611
PREDICTED: mucin-19-like [Canis lupus familiaris]	gi|545547107	86480.3	1	4	4	4	0.000221	0.0735	PSSSYLQVETNFGVK	K	M	0.997	3.41	0.402	1			828.417	1654.82	1655.83	2	-0.001204	-0.7274	79	93
PREDICTED: mucin-19-like [Canis lupus familiaris]	gi|545547107	86480.3	1	4	4	4	0.000221	0.0735	SGGAEYVDcR	C	N	0.997	2.94	0.469	1		c9: Carbamidomethyl (+57.02)	557.236	1112.46	1113.46	2	0.002002	1.798	347	356
PREDICTED: mucin-19-like [Canis lupus familiaris]	gi|545547107	86480.3	1	4	4	4	0.000221	0.0735	TPQTFADSWEMmPcPK	K	G	0.997	2.41	0.508	2		m12: Oxidation (+15.99), c14: Carbamidomethyl (+57.02)	971.412	1940.81	1941.82	2	-0.002383	-1.227	141	156
PREDICTED: oxysterol-binding protein-related protein 3 isoformX9 [Canis lupus familiaris]	gi|345780263	100908	0.957	1	1	1	5.51e-05	0.0158	NYSDGSETSSEFSK	K	M	0.936	2.59	0.455	2			769.318	1536.62	1537.63	2	-0.0001363	-0.08864	318	331
PREDICTED: cellular retinoic acid-binding protein 2 [Canis lupus familiaris]	gi|73961545	15678.8	0.959	1	1	1	5.51e-05	0.0942	VGEEFEEQTVDGR	K	P	0.985	3.15	0.362	1			747.843	1493.67	1494.67	2	0.006936	4.64	68	80
PREDICTED: tubulin beta chain [Canis lupus familiaris]	gi|545518414	49670.6	0.55	0	0	1	5.51e-05	0.0225	ISEQFTAmFR	R	R	0.981	3	0.42	2		m8: Oxidation (+15.99)	623.3	1244.59	1245.59	2	-0.00044	-0.3532	381	390	gi|545499442,gi|545534977,gi|345796951,gi|74004939,gi|545512496,gi|545554235
PREDICTED: double-headed protease inhibitor, submandibular gland-like [Canis lupus familiaris]	gi|545490619	15720.6	1	2	2	2	0.00011	0.105	TYSNEcmFcALTLN	K	K	0.997	3.34	0.468	1		c6: Carbamidomethyl (+57.02), m7: Oxidation (+15.99), c9: Carbamidomethyl (+57.02)	870.357	1738.7	1739.71	2	-0.000679	-0.3903	66	79
PREDICTED: double-headed protease inhibitor, submandibular gland-like [Canis lupus familiaris]	gi|545490619	15720.6	1	2	2	2	0.00011	0.105	TYSNEcMFcALTLNK	K	K	0.997	3.42	0.453	2		c6: Carbamidomethyl (+57.02), c9: Carbamidomethyl (+57.02)	926.41	1850.81	1851.81	2	0.004827	2.607	66	80
PREDICTED: serpin B6 isoform 2 [Canis lupus familiaris]	gi|545554226	43748.1	0.999	1	2	2	0.00011	0.0409	AVLcSLGMTDAFEQSK	K	A	0.997	2.85	0.521	2		c4: Carbamidomethyl (+57.02)	878.916	1755.82	1756.82	2	-0.000345	-0.1964	298	313
PREDICTED: serpin B6 isoform 2 [Canis lupus familiaris]	gi|545554226	43748.1	0.999	1	2	2	0.00011	0.0409	AVLcSLGmTDAFEQSK	K	A	0.997	3.21	0.463	2		c4: Carbamidomethyl (+57.02), m8: Oxidation (+15.99)	886.914	1771.81	1772.82	2	0.001322	0.7457	298	313
PREDICTED: transmembrane protease serine 11D [Canis lupus familiaris]	gi|73975345	47206.8	0.999	1	1	1	5.51e-05	0.0397	PGMLcAGLPQGGVDAcR	R	G	0.997	3.2	0.385	1		c5: Carbamidomethyl (+57.02), c16: Carbamidomethyl (+57.02)	879.908	1757.8	1758.81	2	-0.0002573	-0.1463	359	375
PREDICTED: tubulin beta-4B chain-like [Canis lupus familiaris]	gi|74004939	30608.8	0.638	0	0	1	5.51e-05	0.0375	ISEQFTAmFR	C	L	0.981	3	0.42	1		m8: Oxidation (+15.99)	623.3	1244.59	1245.59	2	-0.00044	-0.3532	203	212	gi|545499442,gi|545518414,gi|545534977,gi|345796951,gi|545512496,gi|545554235
heat shock protein beta-1 [Canis lupus familiaris]	gi|50979116	22938.8	0.993	1	1	1	5.51e-05	0.0813	PATQSAEITIPVTFEAR	K	A	0.997	3.35	0.431	1			915.982	1829.95	1830.96	2	-0.003155	-1.723	176	192
PREDICTED: neutral alpha-glucosidase AB isoformX2 [Canis lupus familiaris]	gi|345783257	106380	1	1	1	1	5.51e-05	0.0339	VPQGSKDPAEGGGAQPEEAPGDGDKPEETQGK	R	A	0.997	4.14	0.434	2			1054.82	3161.43	3162.45	3	-0.007486	-2.367	186	217
gi|345798602|ref|XP_536297.3| PREDICTED: G-protein coupled receptor 98 [Canis lupus familiaris]	gi|345798602|ref|XP_536297.3| PREDICTED: G-protein coupled receptor 98 [Canis lupus familiaris]-DECOY	0	0.993	1	1	1	5.51e-05	0	YLSNQAFGVIGYADDNSLITIKVYGNIGIEAGGKPNKLQV	?	?	0.997	3.95	0.229	2			1060.82	4239.24	4240.23	4	0.02177	5.135	0	0
PREDICTED: BPI fold-containing family B member 1 isoform X2 [Canis lupus familiaris]	gi|545540364	53951.4	1	1	1	1	5.51e-05	0.0364	GHAHLVLADcSTSQGSLR	R	I	0.997	4.59	0.47	2		c10: Carbamidomethyl (+57.02)	636.981	1907.92	1908.93	3	-0.005744	-3.009	169	186
PREDICTED: mucin-4 isoform X1 [Canis lupus familiaris]	gi|545553149,gi|74002932	126324	1	1	2	3	0.000165	0.0151	TFGTSTYQAILSTDGSR	R	S	0.997	3.48	0.391	2			602.296	1803.87	1804.87	3	0.002528	1.401	177	193
PREDICTED: mucin-4 isoform X1 [Canis lupus familiaris]	gi|545553149,gi|74002932	126324	1	1	2	3	0.000165	0.0151	TFGTSTYQAILSTDGSR	R	S	0.997	3.65	0.482	2			902.947	1803.88	1804.87	2	0.01615	8.949	177	193
PREDICTED: mucin-4 isoform X1 [Canis lupus familiaris]	gi|545553149,gi|74002932	126324	1	1	2	3	0.000165	0.0151	TFGTSTYQAILSTDGSR	R	S	0.997	4.37	0.536	2			902.938	1803.86	1804.87	2	-0.002524	-1.398	177	193
sp|K2C1_HUMAN|	sp|K2C1_HUMAN|	65888	1	1	1	1	5.51e-05	0.0218	GSGGGSSGGSIGGR	R	G	0.997	3.81	0.401	2			546.755	1091.5	1092.5	2	-0.0004349	-0.3981	602	615
PREDICTED: vinculin [Canis lupus familiaris]	gi|345798988	127249	1	2	2	2	0.00011	0.0248	VDQLTAQLADLAAR	R	G	0.934	3.01	0.392	2			742.908	1483.8	1484.81	2	0.001451	0.9774	548	561
PREDICTED: vinculin [Canis lupus familiaris]	gi|345798988	127249	1	2	2	2	0.00011	0.0248	VLQLTSWDEDAWASK	R	D	0.997	3.47	0.527	2			874.928	1747.84	1748.85	2	2.268e-05	0.01297	247	261
PREDICTED: LOW QUALITY PROTEIN: 5-oxoprolinase [Canis lupus familiaris]	gi|545521844	136157	0.999	1	1	1	5.51e-05	0.0173	GSILDPTPEAAVVGGNVLTSQR	R	V	0.997	3.12	0.447	2			1091.08	2180.15	2181.15	2	0.002854	1.309	1046	1067
PREDICTED: tubulin alpha chain-like [Canis lupus familiaris]	gi|545503914	52516.6	0.143	0	0	1	5.51e-05	0.0319	GGGTGSGFTSLLMER	F	L	0.953	3.11	0.359	1			735.355	1468.7	1469.71	2	-0.002007	-1.366	164	178	gi|545545619,gi|545556306,gi|545556308,gi|359323129,gi|73997851,gi|74005537
PREDICTED: alpha-2-macroglobulin-like isoform X2 [Canis lupus familiaris]	gi|545546414	165952	0.896	1	1	1	5.51e-05	0.0101	SQGVcEEFSQQADDK	H	G	0.959	3.1	0.375	1		c5: Carbamidomethyl (+57.02)	864.365	1726.71	1727.72	2	0.004304	2.491	280	294
PREDICTED: ovostatin homolog 2-like isoform X1 [Canis lupus familiaris]	gi|545546408	164008	1	1	2	2	0.00011	0.0117	YLAPEEYAPIYSYAPSR	S	I	0.997	3.24	0.403	1			663.991	1988.95	1989.96	3	-0.0007158	-0.3597	692	708
PREDICTED: ovostatin homolog 2-like isoform X1 [Canis lupus familiaris]	gi|545546408	164008	1	1	2	2	0.00011	0.0117	YLAPEEYAPIYSYAPSR	S	I	0.997	3.29	0.512	1			995.482	1988.95	1989.96	2	-0.0029	-1.457	692	708
PREDICTED: tumor protein D52 isoform X1 [Canis lupus familiaris]	gi|545548915	22397.2	0.676	0	0	1	5.51e-05	0.0676	ASAAFSSVGSVITK	K	K	0.997	3.47	0.479	2			662.859	1323.7	1324.71	2	0.0008274	0.6246	110	123	gi|545548917
PREDICTED: serine/threonine-protein kinase 24 [Canis lupus familiaris]	gi|345788714	49514.9	0.788	0	0	1	5.51e-05	0.036	LADFGVAGQLTDTQIK	K	R	0.997	3.32	0.33	2			838.954	1675.89	1676.89	2	0.01408	8.398	172	187	gi|345807222,gi|558515913,gi|545543211
PREDICTED: complement C3 [Canis lupus familiaris]	gi|545535669	180300	0.998	1	1	1	5.51e-05	0.00936	SVIISIQSPDGVTVK	R	R	0.997	3.45	0.287	2			771.94	1541.87	1542.87	2	-0.0002412	-0.1563	162	176
PREDICTED: hydroxyacyl-coenzyme A dehydrogenase, mitochondrial isoform X2 [Canis lupus familiaris]	gi|345795823	35874.5	0.999	1	1	1	5.51e-05	0.0398	GDASKEDIDTAMK	P	L	0.997	3.13	0.386	1			460.882	1379.62	1380.63	3	-0.001224	-0.8865	250	262
PREDICTED: protocadherin gamma-B6 [Canis lupus familiaris]	gi|545492151	95348.1	0.455	0	0	1	5.51e-05	0.0207	TQDQDSGENGEVTcNLSR	K	D	0.997	3.86	0.415	2		c14: Carbamidomethyl (+57.02)	1005.43	2008.84	2009.85	2	0.002335	1.162	371	388	gi|545492154
PREDICTED: heat shock cognate 71 kDa protein [Canis lupus familiaris]	gi|545497049	70899.8	0.81	0	0	3	0.000165	0.0464	IINEPTAAAIAYGLDK	R	K	0.997	3.21	0.386	2			830.451	1658.89	1659.9	2	-0.0003789	-0.2283	172	187	gi|74012289,gi|545560509,gi|57090217,gi|545518562,gi|57094365,gi|345806081
PREDICTED: heat shock cognate 71 kDa protein [Canis lupus familiaris]	gi|545497049	70899.8	0.81	0	0	3	0.000165	0.0464	SFYPEEVSSmVLTK	K	M	0.997	3.08	0.512	2		m10: Oxidation (+15.99)	816.895	1631.78	1632.78	2	0.0009338	0.5719	113	126	gi|74012289,gi|545560509
PREDICTED: heat shock cognate 71 kDa protein [Canis lupus familiaris]	gi|545497049	70899.8	0.81	0	0	3	0.000165	0.0464	SFYPEEVSSmVLTK	K	M	0.997	3.17	0.519	2		m10: Oxidation (+15.99)	816.904	1631.79	1632.78	2	0.01851	11.34	113	126	gi|74012289,gi|545560509
PREDICTED: angiotensin-converting enzyme 2 isoform X1 [Canis lupus familiaris]	gi|545557159	92848.3	0.796	0	0	1	5.51e-05	0.0162	AYEWNNNEMYLFR	K	S	0.997	3.04	0.468	2			875.389	1748.76	1749.77	2	0.001099	0.6281	631	643	gi|259089442
PREDICTED: STE20-like kinase isoform X2 [Canis lupus familiaris]	gi|345792771	139931	0.081	0	0	1	5.51e-05	0.0124	EADIQVVEDEDTLTK	K	E	0.955	2.97	0.422	2			852.913	1703.81	1704.82	2	0.0002948	0.1729	511	525	gi|73998466
PREDICTED: protein S100-A9 isoformX3 [Canis lupus familiaris]	gi|545505723	23333.4	0.993	1	2	2	0.00011	0.114	ImEDLDTNGDKELNFEEFSILVAR	K	L	0.997	3.69	0.414	2		m2: Oxidation (+15.99)	938.791	2813.35	2814.35	3	0.006468	2.298	142	165
PREDICTED: protein S100-A9 isoformX3 [Canis lupus familiaris]	gi|545505723	23333.4	0.993	1	2	2	0.00011	0.114	IMEDLDTNGDKELNFEEFSILVAR	K	L	0.997	4.83	0.386	2			933.456	2797.35	2798.36	3	-0.0009366	-0.3347	142	165
PREDICTED: serine/threonine-protein kinase MST4 isoform X2 [Canis lupus familiaris]	gi|345807222	46544.6	0.185	0	0	1	5.51e-05	0.0385	LADFGVAGQLTDTQIK	K	R	0.997	3.32	0.33	2			838.954	1675.89	1676.89	2	0.01408	8.398	160	175	gi|345788714,gi|558515913,gi|545543211
PREDICTED: dihydropyrimidinase-related protein 3 isoform X3 [Canis lupus familiaris]	gi|545490589	57717.7	0.972	1	1	1	5.51e-05	0.0281	GLYDGPVFDLTTTPK	R	G	0.945	2.85	0.465	2			812.417	1622.82	1623.83	2	0.000228	0.1404	461	475
lactotransferrin precursor [Canis lupus familiaris]	gi|559767226	77296.3	1	3	4	5	0.000276	0.0607	ADALSLDGGLIYVAGK	K	C	0.997	3.31	0.349	2			521.619	1561.84	1562.84	3	-0.0002436	-0.1559	408	423
lactotransferrin precursor [Canis lupus familiaris]	gi|559767226	77296.3	1	3	4	5	0.000276	0.0607	ADALSLDGGLIYVAGK	K	C	0.997	3.19	0.522	2			781.924	1561.83	1562.84	2	-0.001268	-0.8112	408	423
lactotransferrin precursor [Canis lupus familiaris]	gi|559767226	77296.3	1	3	4	5	0.000276	0.0607	ADALSLDGGLIYVAGK	K	C	0.997	3.25	0.475	2			781.924	1561.83	1562.84	2	-0.001634	-1.046	408	423
lactotransferrin precursor [Canis lupus familiaris]	gi|559767226	77296.3	1	3	4	5	0.000276	0.0607	FFSAScVPcADGK	K	Q	0.997	3.08	0.534	2		c6: Carbamidomethyl (+57.02), c9: Carbamidomethyl (+57.02)	723.313	1444.61	1445.62	2	-0.0001767	-0.1222	171	183
lactotransferrin precursor [Canis lupus familiaris]	gi|559767226	77296.3	1	3	4	5	0.000276	0.0607	SSAFQLFGSPSGEK	K	D	0.997	3.25	0.49	2			721.36	1440.71	1441.7	2	0.01709	11.86	302	315
PREDICTED: kinectin isoform X8 [Canis lupus familiaris]	gi|345804402	150695	0.806	1	1	1	5.51e-05	0.0107	TAEHEAAQQDLQSK	R	F	0.918	2.23	0.433	2			778.371	1554.73	1555.73	2	-0.0003013	-0.1937	508	521
PREDICTED: tubulin beta-4A chain [Canis lupus familiaris]	gi|545534977	49585.5	0.079	0	0	1	5.51e-05	0.0225	ISEQFTAmFR	R	R	0.981	3	0.42	2		m8: Oxidation (+15.99)	623.3	1244.59	1245.59	2	-0.00044	-0.3532	381	390	gi|545499442,gi|545518414,gi|345796951,gi|74004939,gi|545512496,gi|545554235
PREDICTED: 26S proteasome non-ATPase regulatory subunit 11 isoformX1 [Canis lupus familiaris]	gi|73966860	47466.3	0.993	1	1	1	5.51e-05	0.0332	TYEAALETIQNMSK	K	V	0.997	4.15	0.415	2			799.89	1597.77	1598.77	2	-2.712e-05	-0.01696	396	409
PREDICTED: vigilin isoform X4 [Canis lupus familiaris]	gi|545543206	136133	0.737	0	0	1	5.51e-05	0.00984	DMNQFGEGEQAK	K	I	0.997	3.33	0.46	2			677.291	1352.57	1353.57	2	0.0007307	0.5398	111	122	gi|545543202
PREDICTED: vigilin isoform X2 [Canis lupus familiaris]	gi|545543202	141628	0.623	0	0	1	5.51e-05	0.00946	DMNQFGEGEQAK	K	I	0.997	3.33	0.46	2			677.291	1352.57	1353.57	2	0.0007307	0.5398	91	102	gi|545543206
gi|374532785|ref|NP_001243429.1| olfactory receptor family 56 subfamily A, member 6 [Canis lupus familiaris]	gi|374532785|ref|NP_001243429.1| olfactory receptor family 56 subfamily A, member 6 [Canis lupus familiaris]-DECOY	0	0.993	1	1	1	5.51e-05	0	NKTVMHTLVFVLLVTSFFLILIFHSGcTSLAKAmAGEAK	?	?	0.997	3.9	0.219	2		c27: Carbamidomethyl (+57.02), m34: Oxidation (+15.99)	863.096	4310.44	4311.31	5	0.1406	32.62	0	0
PREDICTED: glutathione S-transferase Mu 3 isoformX1 [Canis lupus familiaris]	gi|57088159	26937	0.993	1	1	1	5.51e-05	0.0487	SNmVLGYWDIR	K	G	0.997	3.55	0.428	2		m3: Oxidation (+15.99)	685.333	1368.65	1369.66	2	0.002266	1.655	6	16
PREDICTED: vacuolar protein sorting-associated protein 35 isoformX1 [Canis lupus familiaris]	gi|345780714	91710	0.999	1	1	1	5.51e-05	0.0176	LNLEHIATSSAVSK	K	E	0.997	3.05	0.471	2			735.402	1468.79	1469.8	2	0.0007104	0.4833	383	396
PREDICTED: protein-glutamine gamma-glutamyltransferase E [Canis lupus familiaris]	gi|545540174	77693.2	1	2	2	2	0.00011	0.0548	GVLSGNWSGNYTGGR	N	D	0.997	3.4	0.413	1			762.865	1523.72	1524.72	2	0.003414	2.239	232	246
PREDICTED: protein-glutamine gamma-glutamyltransferase E [Canis lupus familiaris]	gi|545540174	77693.2	1	2	2	2	0.00011	0.0548	SLGTGESLGFVVSTGPQPSESAR	R	T	0.997	3.27	0.382	2			1132.06	2262.11	2263.12	2	-0.0008136	-0.3595	47	69
PREDICTED: LOW QUALITY PROTEIN: alpha-aminoadipic semialdehyde dehydrogenase [Canis lupus familiaris]	gi|545516596	61148.8	0.813	1	1	1	5.51e-05	0.0247	QAVSmFLAAVEDAK	K	K	0.922	2.82	0.46	2		m5: Oxidation (+15.99)	748.378	1494.74	1495.75	2	0.001933	1.293	403	416
PREDICTED: heat shock cognate 71 kDa protein-like isoform X3 [Canis lupus familiaris]	gi|545560509	70995.9	0.594	0	0	3	0.000165	0.0464	IINEPTAAAIAYGLDK	R	K	0.997	3.21	0.386	2			830.451	1658.89	1659.9	2	-0.0003789	-0.2283	172	187	gi|74012289,gi|545497049,gi|57090217,gi|545518562,gi|57094365,gi|345806081
PREDICTED: heat shock cognate 71 kDa protein-like isoform X3 [Canis lupus familiaris]	gi|545560509	70995.9	0.594	0	0	3	0.000165	0.0464	SFYPEEVSSmVLTK	K	M	0.997	3.08	0.512	2		m10: Oxidation (+15.99)	816.895	1631.78	1632.78	2	0.0009338	0.5719	113	126	gi|74012289,gi|545497049
PREDICTED: heat shock cognate 71 kDa protein-like isoform X3 [Canis lupus familiaris]	gi|545560509	70995.9	0.594	0	0	3	0.000165	0.0464	SFYPEEVSSmVLTK	K	M	0.997	3.17	0.519	2		m10: Oxidation (+15.99)	816.904	1631.79	1632.78	2	0.01851	11.34	113	126	gi|74012289,gi|545497049
PREDICTED: transmembrane protease serine 11B-like protein-like [Canis lupus familiaris]	gi|545521679	47001.3	0.993	1	1	1	5.51e-05	0.0288	MVDAFQSSSIYR	K	Q	0.997	3.69	0.427	2			702.334	1402.65	1403.66	2	-0.0006773	-0.4825	82	93
PREDICTED: immunoglobulin lambda-like polypeptide 5-like [Canis lupus familiaris]	gi|74009405	13213.5	0.115	0	0	3	0.000165	0.246	SHSSFScLVTHEGSTVEK	K	K	0.997	3.49	0.295	2		c7: Carbamidomethyl (+57.02)	664.645	1990.91	1991.91	3	0.00816	4.097	101	118	gi|545544681,gi|73995687,gi|545544685,gi|545544683,gi|545544754
PREDICTED: immunoglobulin lambda-like polypeptide 5-like [Canis lupus familiaris]	gi|74009405	13213.5	0.115	0	0	3	0.000165	0.246	SHSSFScLVTHEGSTVEK	K	K	0.997	3.46	0.434	2		c7: Carbamidomethyl (+57.02)	996.461	1990.91	1991.91	2	0.002619	1.315	101	118	gi|545544681,gi|73995687,gi|545544685,gi|545544683,gi|545544754
PREDICTED: immunoglobulin lambda-like polypeptide 5-like [Canis lupus familiaris]	gi|74009405	13213.5	0.115	0	0	3	0.000165	0.246	YAASSYLSLTPDK	K	W	0.997	2.95	0.47	2			708.357	1414.7	1415.71	2	0.001489	1.052	86	98	gi|545544681,gi|73995687,gi|545544685,gi|545544683,gi|545544754
PREDICTED: serpin B11 isoform X3 [Canis lupus familiaris]	gi|73945845	44866.5	1	1	1	1	5.51e-05	0.0353	AMVFHQQYLTcSEK	K	L	0.997	3.07	0.463	2		c11: Carbamidomethyl (+57.02)	871.405	1740.8	1741.8	2	-0.0009293	-0.5335	114	127
PREDICTED: gelsolin [Canis lupus familiaris]	gi|545518174	94389.4	0.837	1	1	1	5.51e-05	0.0127	NWRDPDQTDGP	K	G	0.933	2.86	0.458	1			650.782	1299.55	1300.56	2	0.0006539	0.5028	393	403
PREDICTED: activator of 90 kDa heat shock protein ATPase homolog 1 isoform 1 [Canis lupus familiaris]	gi|73963740	38293.8	0.862	1	1	1	5.51e-05	0.0325	NGETELcMEGR	K	G	0.944	2.71	0.467	2		c7: Carbamidomethyl (+57.02)	648.272	1294.53	1295.54	2	0.000325	0.2508	295	305
PREDICTED: malate dehydrogenase, mitochondrial-like [Canis lupus familiaris]	gi|545537962	43621.1	0.913	0	0	1	5.51e-05	0.0389	AGAGSATLSMAYAGAR	K	F	0.942	2.89	0.455	2			727.857	1453.7	1454.71	2	0.001433	0.985	315	330	gi|545500672
PREDICTED: talin-1 isoform X2 [Canis lupus familiaris]	gi|545517526	271398	1	1	1	1	5.51e-05	0.00782	LNEAAAGLNQAATELVQASR	R	G	0.997	4.19	0.537	2			1014.03	2026.04	2027.05	2	-0.000451	-0.2225	1259	1278
PREDICTED: FGFR1 oncogene partner [Canis lupus familiaris]	gi|345784495	39755.2	0.989	1	1	1	5.51e-05	0.0488	ASNDASQSDTSISSAEPK	K	S	0.996	3.05	0.407	2			897.908	1793.8	1794.8	2	0.01053	5.866	166	183
PREDICTED: complement decay-accelerating factor isoform X4 [Canis lupus familiaris]	gi|545504259	42231.8	0.744	0	0	2	0.00011	0.0363	DDQGEWSGPPPEcR	K	G	0.924	2.58	0.445	2		c13: Carbamidomethyl (+57.02)	815.333	1628.65	1629.66	2	-0.0003957	-0.2428	267	280	gi|545504254
PREDICTED: complement decay-accelerating factor isoform X4 [Canis lupus familiaris]	gi|545504259	42231.8	0.744	0	0	2	0.00011	0.0363	DDQGEWSGPPPEcR	K	G	0.997	2.75	0.575	2		c13: Carbamidomethyl (+57.02)	815.335	1628.65	1629.66	2	0.001802	1.105	267	280	gi|545504254
PREDICTED: complement decay-accelerating factor isoform X2 [Canis lupus familiaris]	gi|545504254	66712.4	0.705	0	0	2	0.00011	0.0223	DDQGEWSGPPPEcR	K	G	0.924	2.58	0.445	2		c13: Carbamidomethyl (+57.02)	815.333	1628.65	1629.66	2	-0.0003957	-0.2428	267	280	gi|545504259
PREDICTED: complement decay-accelerating factor isoform X2 [Canis lupus familiaris]	gi|545504254	66712.4	0.705	0	0	2	0.00011	0.0223	DDQGEWSGPPPEcR	K	G	0.997	2.75	0.575	2		c13: Carbamidomethyl (+57.02)	815.335	1628.65	1629.66	2	0.001802	1.105	267	280	gi|545504259
PREDICTED: glucose-6-phosphate isomerase-like [Canis lupus familiaris]	gi|545560065	17366.5	0.055	0	0	1	5.51e-05	0.175	KIEPELDGSSPVTSHDSSTNGLINFIK	K	Q	0.997	3.4	0.386	2			962.489	2884.45	2885.45	3	0.0007235	0.2507	120	146	gi|73947982,gi|545489007
PREDICTED: tubulin beta-3 chain [Canis lupus familiaris]	gi|545499442	50432.7	0.808	0	0	1	5.51e-05	0.0222	ISEQFTAmFR	R	R	0.981	3	0.42	2		m8: Oxidation (+15.99)	623.3	1244.59	1245.59	2	-0.00044	-0.3532	381	390	gi|545518414,gi|545534977,gi|345796951,gi|74004939,gi|545512496,gi|545554235
major vault protein [Canis lupus familiaris]	gi|560879431	99136.2	0.993	1	1	1	5.51e-05	0.0213	VVAGDEWLFEGPGTYIPQK	K	E	0.997	3.82	0.377	2			1053.53	2105.04	2106.05	2	-0.00445	-2.113	137	155
PREDICTED: STE20-like kinase isoformX1 [Canis lupus familiaris]	gi|73998466	143630	0.951	0	0	1	5.51e-05	0.0121	EADIQVVEDEDTLTK	K	E	0.955	2.97	0.422	2			852.913	1703.81	1704.82	2	0.0002948	0.1729	511	525	gi|345792771
zinc-alpha-2-glycoprotein precursor [Canis lupus familiaris]	gi|560879429	35855.7	1	1	1	1	5.51e-05	0.0444	cWVSGFYPQEIDLH	K	W	0.997	3.31	0.593	1		c1: Carbamidomethyl (+57.02)	875.899	1749.78	1750.79	2	0.001064	0.6075	225	238
PREDICTED: ras-related protein R-Ras [Canis lupus familiaris]	gi|57036335	23566.6	0.993	1	1	1	5.51e-05	0.0688	VKDRDDFPIVLVGNK	R	A	0.997	3.57	0.408	2			572.321	1713.94	1714.95	3	1.717e-06	0.001001	129	143
PREDICTED: ADP-ribosylation factor 2-like isoform X3 [Canis lupus familiaris]	gi|545509763	20733.5	0.229	0	0	1	5.51e-05	0.0773	NISFTVWDVGGQDK	K	I	0.997	4.35	0.517	2			783.382	1564.75	1565.76	2	-0.002152	-1.374	60	73	gi|354548804,gi|73996597
PREDICTED: tubulin alpha-1B chain [Canis lupus familiaris]	gi|545556308	50139.8	0.051	0	0	1	5.51e-05	0.0333	GGGTGSGFTSLLMER	F	L	0.953	3.11	0.359	1			735.355	1468.7	1469.71	2	-0.002007	-1.366	142	156	gi|545545619,gi|545556306,gi|359323129,gi|73997851,gi|545503914,gi|74005537
PREDICTED: tubulin alpha-4A chain isoform X2 [Canis lupus familiaris]	gi|545556306	48329	0.353	0	0	1	5.51e-05	0.0346	GGGTGSGFTSLLMER	F	L	0.953	3.11	0.359	1			735.355	1468.7	1469.71	2	-0.002007	-1.366	127	141	gi|545545619,gi|545556308,gi|359323129,gi|73997851,gi|545503914,gi|74005537
PREDICTED: cytosol aminopeptidase [Canis lupus familiaris]	gi|545493958	56189.2	0.999	1	1	1	5.51e-05	0.0347	ADMGGAATIcSAIVSAAK	R	L	0.997	3.08	0.411	2		c10: Carbamidomethyl (+57.02)	847.415	1692.82	1693.82	2	-0.001866	-1.101	304	321
PREDICTED: serum albumin isoform X1 [Canis lupus familiaris]	gi|545520919	68606.9	0.719	0	0	1	5.51e-05	0.0214	LGEYGFQNALLVR	K	Y	0.92	3.19	0.31	2			740.401	1478.79	1479.8	2	0.0001559	0.1053	422	434	gi|55742764,sp|ALBU_BOVIN|
cadherin-1 precursor [Canis lupus familiaris]	gi|560186539	97755.9	0.999	1	1	1	5.51e-05	0.0158	DTGVISVLTTGLDR	K	E	0.997	3.27	0.392	2			723.893	1445.77	1446.78	2	-0.0005574	-0.3853	324	337
triosephosphate isomerase [Canis lupus familiaris]	gi|308082020	26714.2	1	2	2	2	0.00011	0.145	VPADTEVVcAPPTAYIDFAR	K	Q	0.997	3.51	0.438	2		c9: Carbamidomethyl (+57.02)	1096.54	2191.06	2192.07	2	0.001925	0.8783	34	53
triosephosphate isomerase [Canis lupus familiaris]	gi|308082020	26714.2	1	2	2	2	0.00011	0.145	VTNGAFTGEISPGMIK	K	D	0.997	3.25	0.403	2			811.42	1620.83	1621.83	2	0.007654	4.719	70	85
PREDICTED: lymphocyte antigen 6D [Canis lupus familiaris]	gi|345806460	13292.3	0.902	1	1	1	5.51e-05	0.0781	DcVEAcTPTH	K	S	0.961	2.47	0.478	1		c2: Carbamidomethyl (+57.02), c6: Carbamidomethyl (+57.02)	595.234	1188.45	1189.46	2	-0.0005136	-0.4318	62	71
ADP-ribosylation factor 1 [Canis lupus familiaris]	gi|354548804	20697.6	0.093	0	0	1	5.51e-05	0.0773	NISFTVWDVGGQDK	K	I	0.997	4.35	0.517	2			783.382	1564.75	1565.76	2	-0.002152	-1.374	60	73	gi|545509763,gi|73996597
serum albumin precursor [Canis lupus familiaris]	gi|55742764	68604.9	0.986	0	0	1	5.51e-05	0.0214	LGEYGFQNALLVR	K	Y	0.92	3.19	0.31	2			740.401	1478.79	1479.8	2	0.0001559	0.1053	422	434	gi|545520919,sp|ALBU_BOVIN|
PREDICTED: angiopoietin-related protein 5-like [Canis lupus familiaris]	gi|545514351	22408.4	1	2	2	2	0.00011	0.155	GSGHTDNQEGcGFST	R	L	0.997	2.5	0.618	1		c11: Carbamidomethyl (+57.02)	777.3	1552.59	1553.59	2	0.000998	0.6424	106	120
PREDICTED: angiopoietin-related protein 5-like [Canis lupus familiaris]	gi|545514351	22408.4	1	2	2	2	0.00011	0.155	WAAGDQQPTLSSSVLR	R	L	0.997	3.41	0.383	2			858.44	1714.87	1715.87	2	0.001116	0.6504	176	191
dihydrolipoyl dehydrogenase, mitochondrial precursor [Canis lupus familiaris]	gi|55742732	54153.2	0.999	1	2	2	0.00011	0.0255	SEEQLKEEGIEYK	K	V	0.997	3.41	0.346	2			527.927	1580.76	1581.76	3	0.001823	1.153	405	417
dihydrolipoyl dehydrogenase, mitochondrial precursor [Canis lupus familiaris]	gi|55742732	54153.2	0.999	1	2	2	0.00011	0.0255	SEEQLKEEGIEYK	K	V	0.997	3.65	0.296	2			791.385	1580.76	1581.76	2	-0.001947	-1.231	405	417
PREDICTED: drebrin-like isoform X9 [Canis lupus familiaris]	gi|545560342	51687.1	0.946	1	1	1	5.51e-05	0.0259	YQEAQASEGPQR	R	S	0.927	2.68	0.447	2			682.315	1362.62	1363.62	2	-4.118e-05	-0.0302	261	272
PREDICTED: 14-3-3 protein theta isoform 1 [Canis lupus familiaris]	gi|57098115	27765.4	1	2	3	3	0.000165	0.0612	AVTEQGAELSNEER	K	N	0.925	3.08	0.353	2			766.863	1531.71	1532.72	2	0.0002957	0.1929	28	41
PREDICTED: 14-3-3 protein theta isoform 1 [Canis lupus familiaris]	gi|57098115	27765.4	1	2	3	3	0.000165	0.0612	AVTEQGAELSNEER	K	N	0.997	3.67	0.346	2			511.579	1531.71	1532.72	3	0.002724	1.777	28	41
PREDICTED: 14-3-3 protein theta isoform 1 [Canis lupus familiaris]	gi|57098115	27765.4	1	2	3	3	0.000165	0.0612	AVTEQGAELSNEERN	K	L	0.997	3.44	0.381	1			823.885	1645.76	1646.76	2	0.001463	0.8885	28	42
PREDICTED: medium-chain specific acyl-CoA dehydrogenase, mitochondrial [Canis lupus familiaris]	gi|545503811	48332.2	0.97	1	1	1	5.51e-05	0.0297	IYQIYEGTAQIQR	K	L	0.915	2.51	0.442	2			791.914	1581.81	1582.82	2	-0.0008431	-0.5327	412	424
PREDICTED: desmocollin-1 isoformX2 [Canis lupus familiaris]	gi|345802790	100107	0.877	0	0	1	5.51e-05	0.0167	AVYQILQGNENGNFK	K	I	0.997	3.59	0.375	2			847.928	1693.84	1694.85	2	-0.0006994	-0.4127	390	404
keratin, type I cytoskeletal 10 [Canis lupus familiaris]	gi|61740600	57712.4	0.796	0	0	2	0.00011	0.0599	GSIGGGFSSGGFSGGSFSR	K	G	0.997	3.52	0.5	2			854.395	1706.77	1707.77	2	0.009784	5.729	35	53	sp|K1C10_HUMAN|
keratin, type I cytoskeletal 10 [Canis lupus familiaris]	gi|61740600	57712.4	0.796	0	0	2	0.00011	0.0599	SSSSGSVGESSSKGP	K	R	0.997	3.03	0.425	1			670.302	1338.59	1339.6	2	-0.001029	-0.7682	552	566	sp|K1C10_HUMAN|
PREDICTED: ribose-5-phosphate isomerase-like isoform X1 [Canis lupus familiaris]	gi|359321649	33298.2	0.98	1	1	1	5.51e-05	0.0418	VYFGMQDGSVNmR	R	E	0.949	2.82	0.491	2		m12: Oxidation (+15.99)	760.341	1518.67	1519.67	2	0.007991	5.259	294	306
PREDICTED: transitional endoplasmic reticulum ATPase isoform 3 [Canis lupus familiaris]	gi|73971210	89305.7	1	3	4	4	0.000221	0.0397	EDEEESLNEVGYDDIGGcR	R	K	0.997	3.68	0.598	2		c18: Carbamidomethyl (+57.02)	1093.45	2184.88	2185.88	2	0.006052	2.769	192	210
PREDICTED: transitional endoplasmic reticulum ATPase isoform 3 [Canis lupus familiaris]	gi|73971210	89305.7	1	3	4	4	0.000221	0.0397	KYEmFAQTLQQSR	R	G	0.997	3.63	0.335	2		m4: Oxidation (+15.99)	549.272	1644.79	1645.8	3	0.001004	0.6099	754	766
PREDICTED: transitional endoplasmic reticulum ATPase isoform 3 [Canis lupus familiaris]	gi|73971210	89305.7	1	3	4	4	0.000221	0.0397	KYEMFAQTLQQSR	R	G	0.997	2.94	0.481	2			815.407	1628.8	1629.81	2	0.00112	0.6873	754	766
PREDICTED: transitional endoplasmic reticulum ATPase isoform 3 [Canis lupus familiaris]	gi|73971210	89305.7	1	3	4	4	0.000221	0.0397	YEMFAQTLQQSR	K	G	0.997	3.67	0.382	2			751.358	1500.7	1501.71	2	-0.001658	-1.104	755	766
PREDICTED: LOW QUALITY PROTEIN: IgGFc-binding protein [Canis lupus familiaris]	gi|545488517	316415	1	5	5	5	0.000276	0.0269	FDFQGNcEYLLSTPcK	R	A	0.997	3.95	0.348	2		c7: Carbamidomethyl (+57.02), c15: Carbamidomethyl (+57.02)	989.936	1977.86	1978.87	2	-0.002783	-1.406	2079	2094
PREDICTED: LOW QUALITY PROTEIN: IgGFc-binding protein [Canis lupus familiaris]	gi|545488517	316415	1	5	5	5	0.000276	0.0269	GPGFcGPLAPDSGGPFAAcHAH	K	V	0.997	4.38	0.478	1		c5: Carbamidomethyl (+57.02), c19: Carbamidomethyl (+57.02)	727.32	2178.94	2179.94	3	0.002408	1.104	1865	1886
PREDICTED: LOW QUALITY PROTEIN: IgGFc-binding protein [Canis lupus familiaris]	gi|545488517	316415	1	5	5	5	0.000276	0.0269	GSTAFLcQSLAAY	K	T	0.997	2.81	0.621	1		c7: Carbamidomethyl (+57.02)	694.829	1387.64	1388.65	2	-0.001439	-1.036	2674	2686
PREDICTED: LOW QUALITY PROTEIN: IgGFc-binding protein [Canis lupus familiaris]	gi|545488517	316415	1	5	5	5	0.000276	0.0269	VPSSYAGALcGLcGN	K	F	0.997	3.28	0.433	1		c10: Carbamidomethyl (+57.02), c13: Carbamidomethyl (+57.02)	763.343	1524.67	1525.68	2	0.002014	1.32	983	997
PREDICTED: LOW QUALITY PROTEIN: IgGFc-binding protein [Canis lupus familiaris]	gi|545488517	316415	1	5	5	5	0.000276	0.0269	VYDLHGScSYVLAR	R	V	0.997	3.24	0.49	2		c8: Carbamidomethyl (+57.02)	820.399	1638.78	1639.79	2	0.0006195	0.3778	2460	2473
angiotensin-converting enzyme 2 precursor [Canis lupus familiaris]	gi|259089442	92621	0.323	0	0	1	5.51e-05	0.0162	AYEWNNNEMYLFR	K	S	0.997	3.04	0.468	2			875.389	1748.76	1749.77	2	0.001099	0.6281	631	643	gi|545557159
PREDICTED: ADP-ribosylation factor-like 8B [Canis lupus familiaris]	gi|73985044	21540	0.998	1	1	1	5.51e-05	0.0753	GVNAIVYMIDAADR	R	E	0.997	3.24	0.363	2			754.383	1506.75	1507.76	2	0.0004141	0.2746	88	101
PREDICTED: immunoglobulin lambda-like polypeptide 5-like isoform X3 [Canis lupus familiaris]	gi|545544685	24324.1	0.846	0	0	3	0.000165	0.134	SHSSFScLVTHEGSTVEK	K	K	0.997	3.49	0.295	2		c7: Carbamidomethyl (+57.02)	664.645	1990.91	1991.91	3	0.00816	4.097	206	223	gi|545544681,gi|73995687,gi|545544683,gi|545544754,gi|74009405
PREDICTED: immunoglobulin lambda-like polypeptide 5-like isoform X3 [Canis lupus familiaris]	gi|545544685	24324.1	0.846	0	0	3	0.000165	0.134	SHSSFScLVTHEGSTVEK	K	K	0.997	3.46	0.434	2		c7: Carbamidomethyl (+57.02)	996.461	1990.91	1991.91	2	0.002619	1.315	206	223	gi|545544681,gi|73995687,gi|545544683,gi|545544754,gi|74009405
PREDICTED: immunoglobulin lambda-like polypeptide 5-like isoform X3 [Canis lupus familiaris]	gi|545544685	24324.1	0.846	0	0	3	0.000165	0.134	YAASSYLSLTPDK	K	W	0.997	2.95	0.47	2			708.357	1414.7	1415.71	2	0.001489	1.052	191	203	gi|545544681,gi|73995687,gi|545544683,gi|545544754,gi|74009405
PREDICTED: tubulin alpha-1B chain isoform X11 [Canis lupus familiaris]	gi|545545619	50151.7	0.121	0	0	1	5.51e-05	0.0333	GGGTGSGFTSLLMER	F	L	0.953	3.11	0.359	1			735.355	1468.7	1469.71	2	-0.002007	-1.366	142	156	gi|545556306,gi|545556308,gi|359323129,gi|73997851,gi|545503914,gi|74005537
PREDICTED: guanine deaminase isoform X2 [Canis lupus familiaris]	gi|345785211	50699.9	0.986	0	0	1	5.51e-05	0.0308	LATLGGSQALGLDK	R	E	0.997	3.93	0.483	2			672.379	1342.74	1343.75	2	-0.001611	-1.199	371	384	gi|545486562
PREDICTED: elongation factor 2 [Canis lupus familiaris]	gi|359322142	95342	1	2	3	3	0.000165	0.035	DSVVAGFQWATK	K	E	0.997	3.1	0.424	2			654.832	1307.65	1308.66	2	-0.00156	-1.192	677	688
PREDICTED: elongation factor 2 [Canis lupus familiaris]	gi|359322142	95342	1	2	3	3	0.000165	0.035	GHVFEESQVAGTPmFVVK	R	A	0.997	4.09	0.418	2		m14: Oxidation (+15.99)	660.003	1976.99	1977.97	3	0.02009	10.16	768	785
PREDICTED: elongation factor 2 [Canis lupus familiaris]	gi|359322142	95342	1	2	3	3	0.000165	0.035	GHVFEESQVAGTPmFVVK	R	A	0.997	3.19	0.448	2		m14: Oxidation (+15.99)	989.489	1976.96	1977.97	2	-0.003332	-1.685	768	785
PREDICTED: BPI fold-containing family A member 2 isoform 1 [Canis lupus familiaris]	gi|73991578	27040.4	1	4	4	4	0.000221	0.245	GLETVDNTLESVLQK	K	L	0.997	3.69	0.439	2			823.434	1644.85	1645.86	2	-0.004147	-2.52	43	57
PREDICTED: BPI fold-containing family A member 2 isoform 1 [Canis lupus familiaris]	gi|73991578	27040.4	1	4	4	4	0.000221	0.245	LATNAQTGAVTVIVGK	R	C	0.997	3.44	0.418	2			771.946	1541.88	1542.89	2	0.0005217	0.3381	158	173
PREDICTED: BPI fold-containing family A member 2 isoform 1 [Canis lupus familiaris]	gi|73991578	27040.4	1	4	4	4	0.000221	0.245	SLLGNLGDDLNNVVDK	A	L	0.981	2.55	0.498	1			843.438	1684.86	1685.87	2	-0.002778	-1.648	20	35
PREDICTED: BPI fold-containing family A member 2 isoform 1 [Canis lupus familiaris]	gi|73991578	27040.4	1	4	4	4	0.000221	0.245	VQEVKNLVNDALSK	K	I	0.997	3.67	0.403	2			778.936	1555.86	1556.86	2	8.147e-05	0.05233	78	91
PREDICTED: glucose-6-phosphate isomerase isoform X2 [Canis lupus familiaris]	gi|545489007	59881.8	0.849	0	0	1	5.51e-05	0.0509	KIEPELDGSSPVTSHDSSTNGLINFIK	K	Q	0.997	3.4	0.386	2			962.489	2884.45	2885.45	3	0.0007235	0.2507	496	522	gi|73947982,gi|545560065
PREDICTED: macrophage-capping protein isoform X2 [Canis lupus familiaris]	gi|545528000	38827.5	0.993	1	1	1	5.51e-05	0.0458	EVQGNESDLFmSYFPR	R	G	0.997	3.03	0.464	2		m11: Oxidation (+15.99)	967.933	1933.85	1934.86	2	-0.000515	-0.2662	97	112
PREDICTED: purine nucleoside phosphorylase isoform 1 [Canis lupus familiaris]	gi|73977271	32301.8	0.999	1	1	1	5.51e-05	0.0519	VAVIcGSGLGNLADR	Q	L	0.997	3.11	0.424	1		c5: Carbamidomethyl (+57.02)	751.394	1500.77	1501.78	2	0.001498	0.9975	27	41
PREDICTED: transgelin-2 [Canis lupus familiaris]	gi|345797882	22377.8	1	1	3	3	0.000165	0.0704	QMEQISQFLQAAER	K	Y	0.996	3.76	0.204	2			560.278	1677.81	1678.82	3	-0.003086	-1.838	89	102
PREDICTED: transgelin-2 [Canis lupus familiaris]	gi|345797882	22377.8	1	1	3	3	0.000165	0.0704	QmEQISQFLQAAER	K	Y	0.997	3.77	0.332	2		m2: Oxidation (+15.99)	565.61	1693.81	1694.82	3	-7.648e-05	-0.04512	89	102
PREDICTED: transgelin-2 [Canis lupus familiaris]	gi|345797882	22377.8	1	1	3	3	0.000165	0.0704	QMEQISQFLQAAER	K	Y	0.997	3.23	0.394	2			839.914	1677.81	1678.82	2	-0.0003873	-0.2307	89	102
PREDICTED: heat shock 70kDa protein 1-like isoformX1 [Canis lupus familiaris]	gi|57094365	70522	0.056	0	0	1	5.51e-05	0.025	IINEPTAAAIAYGLDK	R	T	0.997	3.21	0.386	2			830.451	1658.89	1659.9	2	-0.0003789	-0.2283	174	189	gi|74012289,gi|545497049,gi|545560509,gi|57090217,gi|545518562,gi|345806081
PREDICTED: bifunctional coenzyme A synthase isoform X2 [Canis lupus familiaris]	gi|545510540	67166.2	0.928	1	1	1	5.51e-05	0.0293	DQSHQDNEEDKVSSSSFR	K	Q	0.972	3.31	0.298	2			698.97	2093.89	2094.9	3	-0.00132	-0.6299	375	392
PREDICTED: bifunctional purine biosynthesis protein PURH isoform 3 [Canis lupus familiaris]	gi|74005449	64728.1	0.979	1	1	1	5.51e-05	0.0186	GQLALFSVSDK	P	T	0.938	3.02	0.387	1			582.817	1163.62	1164.63	2	0.0003444	0.2957	4	14
PREDICTED: immunoglobulin lambda-like polypeptide 5-like [Canis lupus familiaris]	gi|545544754	22230.2	0.13	0	0	3	0.000165	0.146	SHSSFScLVTHEGSTVEK	K	K	0.997	3.49	0.295	2		c7: Carbamidomethyl (+57.02)	664.645	1990.91	1991.91	3	0.00816	4.097	187	204	gi|545544681,gi|73995687,gi|545544685,gi|545544683,gi|74009405
PREDICTED: immunoglobulin lambda-like polypeptide 5-like [Canis lupus familiaris]	gi|545544754	22230.2	0.13	0	0	3	0.000165	0.146	SHSSFScLVTHEGSTVEK	K	K	0.997	3.46	0.434	2		c7: Carbamidomethyl (+57.02)	996.461	1990.91	1991.91	2	0.002619	1.315	187	204	gi|545544681,gi|73995687,gi|545544685,gi|545544683,gi|74009405
PREDICTED: immunoglobulin lambda-like polypeptide 5-like [Canis lupus familiaris]	gi|545544754	22230.2	0.13	0	0	3	0.000165	0.146	YAASSYLSLTPDK	K	W	0.997	2.95	0.47	2			708.357	1414.7	1415.71	2	0.001489	1.052	172	184	gi|545544681,gi|73995687,gi|545544685,gi|545544683,gi|74009405
PREDICTED: lactoperoxidase isoform 2 [Canis lupus familiaris]	gi|345805633	80282.2	1	4	5	5	0.000276	0.0546	ALSWEVGcGAPVAVVQcDK	T	D	0.992	2.92	0.473	1		c8: Carbamidomethyl (+57.02), c17: Carbamidomethyl (+57.02)	1023.49	2044.97	2045.98	2	0.0002087	0.102	116	134
PREDICTED: lactoperoxidase isoform 2 [Canis lupus familiaris]	gi|345805633	80282.2	1	4	5	5	0.000276	0.0546	cVQGDNcFPIMFPPNDPK	Y	L	0.919	3.1	0.338	1		c1: Carbamidomethyl (+57.02), c7: Carbamidomethyl (+57.02)	1068.47	2134.93	2135.94	2	2.958e-05	0.01385	252	269
PREDICTED: lactoperoxidase isoform 2 [Canis lupus familiaris]	gi|345805633	80282.2	1	4	5	5	0.000276	0.0546	TALSWEVGcGAPVAVVQcDK	L	D	0.997	4.37	0.372	1		c9: Carbamidomethyl (+57.02), c18: Carbamidomethyl (+57.02)	716.346	2146.02	2147.03	3	-0.001423	-0.6629	115	134
PREDICTED: lactoperoxidase isoform 2 [Canis lupus familiaris]	gi|345805633	80282.2	1	4	5	5	0.000276	0.0546	TALSWEVGcGAPVAVVQcDK	L	D	0.997	3.6	0.478	1		c9: Carbamidomethyl (+57.02), c18: Carbamidomethyl (+57.02)	1074.02	2146.02	2147.03	2	-0.001471	-0.685	115	134
PREDICTED: lactoperoxidase isoform 2 [Canis lupus familiaris]	gi|345805633	80282.2	1	4	5	5	0.000276	0.0546	YcVQGDNcFPImFPPNDPK	K	L	0.92	3.4	0.249	2		c2: Carbamidomethyl (+57.02), c8: Carbamidomethyl (+57.02), m12: Oxidation (+15.99)	772.335	2313.98	2314.99	3	-0.002596	-1.121	251	269
elongation factor 1-alpha 1 [Canis lupus familiaris]	gi|308199425	50141.2	0.993	1	1	1	5.51e-05	0.0325	PMcVESFSDYPPLGR	K	F	0.943	2.68	0.461	1		c3: Carbamidomethyl (+57.02)	877.898	1753.78	1754.79	2	7.808e-05	0.0445	409	423
PREDICTED: protein disulfide-isomerase A4 isoform 3 [Canis lupus familiaris]	gi|359321459	72397.3	0.999	1	2	2	0.00011	0.0249	YGIVDYMIEQSGPPSK	K	E	0.997	3.69	0.397	2			595.29	1782.85	1783.86	3	-0.0008665	-0.4858	270	285
PREDICTED: protein disulfide-isomerase A4 isoform 3 [Canis lupus familiaris]	gi|359321459	72397.3	0.999	1	2	2	0.00011	0.0249	YGIVDYMIEQSGPPSK	K	E	0.997	4.05	0.527	2			892.431	1782.85	1783.86	2	-0.001708	-0.9572	270	285
PREDICTED: E3 ubiquitin-protein ligase UBR3 [Canis lupus familiaris]	gi|545555496	196244	0.828	1	1	1	5.51e-05	0.00813	EGYNEPAADVPSEK	R	D	0.929	2.9	0.434	2			753.341	1504.67	1505.68	2	-0.0002054	-0.1364	44	57
PREDICTED: phosphoglycerate kinase 1 isoform 2 [Canis lupus familiaris]	gi|74007807	44463.1	1	1	2	2	0.00011	0.0408	AcADPAAGSVILLENLR	K	F	0.997	3.96	0.249	2		c2: Carbamidomethyl (+57.02)	590.645	1768.91	1769.92	3	-0.0001904	-0.1076	107	123
PREDICTED: phosphoglycerate kinase 1 isoform 2 [Canis lupus familiaris]	gi|74007807	44463.1	1	1	2	2	0.00011	0.0408	AcADPAAGSVILLENLR	K	F	0.997	4.11	0.459	2		c2: Carbamidomethyl (+57.02)	885.464	1768.91	1769.92	2	-0.000177	-0.1	107	123
PREDICTED: immunoglobulin lambda-like polypeptide 5-like isoform X2 [Canis lupus familiaris]	gi|545544683	24754.8	0.936	0	0	3	0.000165	0.133	SHSSFScLVTHEGSTVEK	K	K	0.997	3.49	0.295	2		c7: Carbamidomethyl (+57.02)	664.645	1990.91	1991.91	3	0.00816	4.097	208	225	gi|545544681,gi|73995687,gi|545544685,gi|545544754,gi|74009405
PREDICTED: immunoglobulin lambda-like polypeptide 5-like isoform X2 [Canis lupus familiaris]	gi|545544683	24754.8	0.936	0	0	3	0.000165	0.133	SHSSFScLVTHEGSTVEK	K	K	0.997	3.46	0.434	2		c7: Carbamidomethyl (+57.02)	996.461	1990.91	1991.91	2	0.002619	1.315	208	225	gi|545544681,gi|73995687,gi|545544685,gi|545544754,gi|74009405
PREDICTED: immunoglobulin lambda-like polypeptide 5-like isoform X2 [Canis lupus familiaris]	gi|545544683	24754.8	0.936	0	0	3	0.000165	0.133	YAASSYLSLTPDK	K	W	0.997	2.95	0.47	2			708.357	1414.7	1415.71	2	0.001489	1.052	193	205	gi|545544681,gi|73995687,gi|545544685,gi|545544754,gi|74009405
PREDICTED: immunoglobulin lambda-like polypeptide 5-like isoform X1 [Canis lupus familiaris]	gi|545544681	24783.6	0.414	0	0	3	0.000165	0.132	SHSSFScLVTHEGSTVEK	K	K	0.997	3.49	0.295	2		c7: Carbamidomethyl (+57.02)	664.645	1990.91	1991.91	3	0.00816	4.097	210	227	gi|73995687,gi|545544685,gi|545544683,gi|545544754,gi|74009405
PREDICTED: immunoglobulin lambda-like polypeptide 5-like isoform X1 [Canis lupus familiaris]	gi|545544681	24783.6	0.414	0	0	3	0.000165	0.132	SHSSFScLVTHEGSTVEK	K	K	0.997	3.46	0.434	2		c7: Carbamidomethyl (+57.02)	996.461	1990.91	1991.91	2	0.002619	1.315	210	227	gi|73995687,gi|545544685,gi|545544683,gi|545544754,gi|74009405
PREDICTED: immunoglobulin lambda-like polypeptide 5-like isoform X1 [Canis lupus familiaris]	gi|545544681	24783.6	0.414	0	0	3	0.000165	0.132	YAASSYLSLTPDK	K	W	0.997	2.95	0.47	2			708.357	1414.7	1415.71	2	0.001489	1.052	195	207	gi|73995687,gi|545544685,gi|545544683,gi|545544754,gi|74009405
PREDICTED: thrombospondin-1 [Canis lupus familiaris]	gi|345794639	129612	1	1	1	1	5.51e-05	0.0137	mENAELDVPIQSIFTR	K	D	0.997	4.31	0.44	2		m1: Oxidation (+15.99)	939.967	1877.92	1878.93	2	0.0007768	0.4134	174	189
PREDICTED: signal transducer and activator of transcription 3 isoformX1 [Canis lupus familiaris]	gi|73965766	87972.5	0.993	1	1	1	5.51e-05	0.0338	LLQTAATAAQQGGQASHPTAAVVTEK	R	Q	0.997	3.71	0.464	2			850.448	2548.32	2549.33	3	-0.001323	-0.5191	115	140
PREDICTED: protein S100-A2 isoform X1 [Canis lupus familiaris]	gi|545505706	10969.6	1	1	1	1	5.51e-05	0.144	TLLQNELPSFVGEK	K	V	0.997	3.6	0.388	2			787.924	1573.83	1574.84	2	-0.001778	-1.129	36	49
PREDICTED: alpha-2-macroglobulin-like 1 [Canis lupus familiaris]	gi|345791586	159539	1	2	2	2	0.00011	0.025	EGNGIFIQTDKPIYSPGQEVHFR	R	I	0.997	3.71	0.371	2			878.109	2631.31	2632.32	3	-0.003456	-1.313	119	141
PREDICTED: alpha-2-macroglobulin-like 1 [Canis lupus familiaris]	gi|345791586	159539	1	2	2	2	0.00011	0.025	NFQHTFSIQAANR	K	L	0.997	3.8	0.224	2			511.923	1532.75	1533.76	3	-0.0009122	-0.5947	1256	1268
PREDICTED: uncharacterized protein C11orf74 homolog isoform X3 [Canis lupus familiaris]	gi|545529768	24596.2	0.847	1	1	1	5.51e-05	0.0545	DIASTGLEEPHD	R	-	0.937	3.17	0.327	2			642.291	1282.57	1283.58	2	-0.001224	-0.9534	209	220
PREDICTED: GDP-L-fucose synthase isoform X1 [Canis lupus familiaris]	gi|545521121	35764.4	1	2	2	2	0.00011	0.0938	DADLTDAAQTR	K	A	0.997	3.5	0.463	2			588.778	1175.54	1176.55	2	-0.0004703	-0.3997	45	55
PREDICTED: GDP-L-fucose synthase isoform X1 [Canis lupus familiaris]	gi|545521121	35764.4	1	2	2	2	0.00011	0.0938	VVADGAGLPGEDWVFVSSK	K	D	0.997	3.19	0.472	2			966.991	1931.97	1932.97	2	0.004311	2.23	26	44
PREDICTED: translationally-controlled tumor protein [Canis lupus familiaris]	gi|545537467	19596.2	0.993	1	2	2	0.00011	0.0988	IGENMNPDGMVALLDYR	F	E	0.997	3.21	0.53	1			954.454	1906.89	1907.9	2	0.002047	1.073	136	152
PREDICTED: translationally-controlled tumor protein [Canis lupus familiaris]	gi|545537467	19596.2	0.993	1	2	2	0.00011	0.0988	IGENmNPDGMVALLDYR	F	E	0.997	3.42	0.458	1		m5: Oxidation (+15.99)	962.452	1922.89	1923.89	2	0.002981	1.55	136	152
PREDICTED: ubiquitin-conjugating enzyme E2-24 kDa-like [Canis lupus familiaris]	gi|359321324	34816.1	0.922	0	0	1	5.51e-05	0.0463	LELFLPEEYPMAAPK	K	V	0.997	3.08	0.399	2			874.453	1746.89	1747.9	2	0.001349	0.772	226	240
PREDICTED: elongation factor 1-beta isoform 1 [Canis lupus familiaris]	gi|57110955	24821.4	0.993	1	1	1	5.51e-05	0.0667	SPAGLQVLNDYLADK	K	S	0.997	3.29	0.433	2			802.42	1602.82	1603.83	2	-0.001011	-0.6306	8	22
PREDICTED: fibronectin, partial [Canis lupus familiaris]	gi|545556445	268125	1	1	1	1	5.51e-05	0.00534	GNLLQcIcTGNGR	R	G	0.943	2.64	0.47	2		c6: Carbamidomethyl (+57.02), c8: Carbamidomethyl (+57.02)	731.847	1461.68	1462.69	2	-0.001751	-1.197	212	224
PREDICTED: phosphoglucomutase-2 [Canis lupus familiaris]	gi|73951890	68475.7	0.993	1	1	1	5.51e-05	0.0195	DLYmLSSTVSSK	K	I	0.997	3.2	0.373	2		m4: Oxidation (+15.99)	673.829	1345.64	1346.65	2	-0.0006669	-0.4953	374	385
PREDICTED: transmembrane protein 131 [Canis lupus familiaris]	gi|345777249	204994	0.998	1	1	1	5.51e-05	0.0197	ELALYIIISGImSALFLLVIGTAYLEAQGIWEPFRRR	W	L	0.997	3.6	0.364	1		m12: Oxidation (+15.99)	1060.61	4238.42	4239.34	4	0.08526	20.11	1121	1157
PREDICTED: leukocyte elastase inhibitor [Canis lupus familiaris]	gi|545554777	49970.8	0.988	1	1	1	5.51e-05	0.0328	IPELLAAGTVDSMTK	K	L	0.954	2.86	0.472	2			773.414	1544.81	1545.82	2	0.0005699	0.3687	223	237
PREDICTED: heat shock 70 kDa protein 4 isoform X1 [Canis lupus familiaris]	gi|545516431	96095.5	0.216	0	0	1	5.51e-05	0.0222	KPVVDcVVSVPcFYTDAER	K	R	0.997	4.03	0.166	2		c6: Carbamidomethyl (+57.02), c12: Carbamidomethyl (+57.02)	747.694	2240.06	2241.07	3	-0.0004376	-0.1953	149	167	gi|114158648
40S ribosomal protein S24 isoform 2 [Canis lupus familiaris]	gi|356640167,gi|356640169,gi|359324377	15325.8	0.993	1	1	1	5.51e-05	0.114	TTGFGmIYDSLDYAK	K	K	0.997	3.18	0.438	2		m6: Oxidation (+15.99)	849.39	1696.77	1697.77	2	-8.627e-05	-0.05081	69	83
myosin-9 [Canis lupus familiaris]	gi|160425231	226474	0.993	1	1	1	5.51e-05	0.00765	mEDGVGcLETAEEAK	K	R	0.997	2.95	0.464	2		m1: Oxidation (+15.99), c7: Carbamidomethyl (+57.02)	827.85	1653.69	1654.69	2	-0.0009297	-0.5619	1373	1387
PREDICTED: glucose-6-phosphate isomerase isoformX1 [Canis lupus familiaris]	gi|73947982	62839.3	0.969	0	0	1	5.51e-05	0.0484	KIEPELDGSSPVTSHDSSTNGLINFIK	K	Q	0.997	3.4	0.386	2			962.489	2884.45	2885.45	3	0.0007235	0.2507	524	550	gi|545560065,gi|545489007
PREDICTED: deleted in malignant brain tumors 1 protein isoform X1 [Canis lupus familiaris]	gi|545548194,gi|545548196	232981	1	2	2	3	0.000165	0.0167	QLGcGWATSAPGYAR	R	F	0.916	2.58	0.443	2		c4: Carbamidomethyl (+57.02)	797.875	1593.74	1594.74	2	-0.00061	-0.3825	496	510
PREDICTED: deleted in malignant brain tumors 1 protein isoform X1 [Canis lupus familiaris]	gi|545548194,gi|545548196	232981	1	2	2	3	0.000165	0.0167	SATGSAYFGQGSGPIVLDNVR	T	C	0.997	3.9	0.5	1			1048.52	2095.03	2096.04	2	-0.002712	-1.294	386	406
PREDICTED: deleted in malignant brain tumors 1 protein isoform X1 [Canis lupus familiaris]	gi|545548194,gi|545548196	232981	1	2	2	3	0.000165	0.0167	SATGSAYFGQGSGPIVLDNVR	T	C	0.997	4.1	0.5	1			1048.53	2095.06	2096.04	2	0.0217	10.35	386	406
PREDICTED: T-complex protein 1 subunit delta isoform X2 [Canis lupus familiaris]	gi|545515717	58252.4	0.513	0	0	1	5.51e-05	0.0314	GIEILTDMSRPVELSDR	K	E	0.937	2.99	0.397	2			644.335	1929.98	1930.99	3	-0.0007658	-0.3966	144	160	gi|359320591
PREDICTED: dipeptidyl peptidase 3 isoform X7 [Canis lupus familiaris]	gi|545530684	81344.3	0.693	0	0	1	5.51e-05	0.0234	LAQDFLDSQNLSAYNTR	K	L	0.997	4.13	0.52	2			978.478	1954.94	1955.95	2	0.002688	1.374	173	189	gi|545530678,gi|545530682
PREDICTED: dipeptidyl peptidase 3 isoform X4 [Canis lupus familiaris]	gi|545530678	84569.2	0.604	0	0	1	5.51e-05	0.0225	LAQDFLDSQNLSAYNTR	K	L	0.997	4.13	0.52	2			978.478	1954.94	1955.95	2	0.002688	1.374	202	218	gi|545530682,gi|545530684
PREDICTED: histidine ammonia-lyase [Canis lupus familiaris]	gi|73978213	72149.1	1	1	1	1	5.51e-05	0.0304	NIITTELNSATDNPmVFASR	K	G	0.997	4.38	0.501	2		m15: Oxidation (+15.99)	1105.54	2209.07	2210.08	2	-0.002327	-1.053	416	435
PREDICTED: 14-3-3 protein beta/alpha isoform X3 [Canis lupus familiaris]	gi|545540855	27850.8	0.911	1	1	1	5.51e-05	0.0574	AVTEQGHELSNEER	K	N	0.965	2.75	0.484	2			799.875	1597.73	1598.74	2	0.001445	0.9038	28	41
PREDICTED: NAD(P)H dehydrogenase [quinone] 1 [Canis lupus familiaris]	gi|545500084	30659.4	1	1	1	1	5.51e-05	0.0586	DPGNFQYPAEAALAYK	K	E	0.997	3.29	0.44	2			877.923	1753.83	1754.84	2	0.0008571	0.4884	61	76
PREDICTED: cysteine-rich secretory protein 2 isoform X2 [Canis lupus familiaris]	gi|545519430	28815.6	0.746	0	0	1	5.51e-05	0.0591	YYVcQYcPAGNLVNK	Y	M	0.979	2.6	0.492	1		c4: Carbamidomethyl (+57.02), c7: Carbamidomethyl (+57.02)	924.924	1847.83	1848.84	2	-0.000397	-0.2147	175	189	gi|545519428
hemoglobin subunit alpha-like [Canis lupus familiaris]	gi|399567842	15378.8	0.31	0	0	1	5.51e-05	0.0775	AGDYGGEALDR	H	T	0.997	3.79	0.308	1			562.254	1122.49	1123.5	2	-0.0001336	-0.1189	22	32	gi|399567840
PREDICTED: cysteine-rich secretory protein 2 isoform X1 [Canis lupus familiaris]	gi|545519428	29676.7	0.416	0	0	1	5.51e-05	0.0575	YYVcQYcPAGNLVNK	Y	M	0.979	2.6	0.492	1		c4: Carbamidomethyl (+57.02), c7: Carbamidomethyl (+57.02)	924.924	1847.83	1848.84	2	-0.000397	-0.2147	182	196	gi|545519430
lysozyme precursor [Canis lupus familiaris]	gi|665505916	16521.1	1	2	2	3	0.000165	0.25	AVNAcHIScSALLQDDITQAVAcAK	R	R	0.997	3.7	0.316	2		c5: Carbamidomethyl (+57.02), c9: Carbamidomethyl (+57.02), c23: Carbamidomethyl (+57.02)	906.099	2715.28	2716.29	3	-0.001799	-0.6625	91	115
lysozyme precursor [Canis lupus familiaris]	gi|665505916	16521.1	1	2	2	3	0.000165	0.25	IScSALLQDDITQAVAcAK	H	R	0.997	3.85	0.569	1		c3: Carbamidomethyl (+57.02), c17: Carbamidomethyl (+57.02)	1032.51	2063	2064.01	2	-0.002417	-1.171	97	115
lysozyme precursor [Canis lupus familiaris]	gi|665505916	16521.1	1	2	2	3	0.000165	0.25	STDYGIFQINSR	K	Y	0.928	2.48	0.448	2			700.844	1399.67	1400.68	2	-0.0003226	-0.2303	69	80	sp|LYSC_HUMAN|
PREDICTED: beta-hexosaminidase subunit alpha [Canis lupus familiaris]	gi|74000959	60552.1	0.993	1	1	1	5.51e-05	0.0227	GYVVWQEVFDNK	K	V	0.997	3.37	0.409	2			742.365	1482.72	1483.72	2	0.0009358	0.6307	369	380
PREDICTED: elongation factor 1-gamma isoform 1 [Canis lupus familiaris]	gi|73983414	50164.4	1	1	1	1	5.51e-05	0.0526	KAAAPAPEEEmDEcEQALAAEPK	K	A	0.997	3.26	0.362	2		m11: Oxidation (+15.99), c14: Carbamidomethyl (+57.02)	834.377	2500.11	2501.12	3	-0.0004709	-0.1883	253	275
sp|K1C10_HUMAN|	sp|K1C10_HUMAN|	59520.3	0.789	0	0	2	0.00011	0.0573	GSLGGGFSSGGFSGGSFSR	K	G	0.997	3.52	0.5	2			854.395	1706.77	1707.77	2	0.009784	5.729	41	59	gi|61740600
sp|K1C10_HUMAN|	sp|K1C10_HUMAN|	59520.3	0.789	0	0	2	0.00011	0.0573	SSSSGSVGESSSKGP	K	R	0.997	3.03	0.425	1			670.302	1338.59	1339.6	2	-0.001029	-0.7682	577	591	gi|61740600
beta-2-glycoprotein 1 precursor [Canis lupus familiaris]	gi|54792721	38403.1	0.998	1	1	1	5.51e-05	0.058	TFYDPGEQIAYTcQPGYVFR	K	G	0.997	4.3	0.447	2		c13: Carbamidomethyl (+57.02)	804.706	2411.1	2412.1	3	0.007998	3.316	39	58
PREDICTED: lysozyme C, milk isozyme-like [Canis lupus familiaris]	gi|73996855	16642.5	0.999	1	1	1	5.51e-05	0.115	SmGmDGFHGYSLANWVc	K	M	0.993	2.58	0.501	1		m2: Oxidation (+15.99), m4: Oxidation (+15.99), c17: Carbamidomethyl (+57.02)	982.392	1962.77	1963.78	2	-0.0004603	-0.2344	33	49
PREDICTED: tubulin alpha-8 chain [Canis lupus familiaris]	gi|73997851	50021.4	0.29	0	0	1	5.51e-05	0.0334	GGGTGSGFTSLLMER	F	L	0.953	3.11	0.359	1			735.355	1468.7	1469.71	2	-0.002007	-1.366	142	156	gi|545545619,gi|545556306,gi|545556308,gi|359323129,gi|545503914,gi|74005537
DNA-(apurinic or apyrimidinic site) lyase [Canis lupus familiaris]	gi|223278420	35408.5	0.993	1	1	1	5.51e-05	0.0535	EAAGEGPALYEDPPDQK	K	T	0.997	3.23	0.352	2			893.913	1785.81	1786.81	2	0.005915	3.311	36	52
hemoglobin subunit alpha-like [Canis lupus familiaris]	gi|399567840	15348.8	0.233	0	0	1	5.51e-05	0.0775	AGDYGGEALDR	H	T	0.997	3.79	0.308	1			562.254	1122.49	1123.5	2	-0.0001336	-0.1189	22	32	gi|399567842
PREDICTED: tubulin beta-2B chain isoformX2 [Canis lupus familiaris]	gi|345796951	49953.1	0.425	0	0	1	5.51e-05	0.0225	ISEQFTAmFR	R	R	0.981	3	0.42	2		m8: Oxidation (+15.99)	623.3	1244.59	1245.59	2	-0.00044	-0.3532	381	390	gi|545499442,gi|545518414,gi|545534977,gi|74004939,gi|545512496,gi|545554235
PREDICTED: heat shock cognate 71 kDa protein-like isoformX2 [Canis lupus familiaris]	gi|74012289	53557.9	0.303	0	0	3	0.000165	0.0609	IINEPTAAAIAYGLDK	R	K	0.997	3.21	0.386	2			830.451	1658.89	1659.9	2	-0.0003789	-0.2283	172	187	gi|545497049,gi|545560509,gi|57090217,gi|545518562,gi|57094365,gi|345806081
PREDICTED: heat shock cognate 71 kDa protein-like isoformX2 [Canis lupus familiaris]	gi|74012289	53557.9	0.303	0	0	3	0.000165	0.0609	SFYPEEVSSmVLTK	K	M	0.997	3.08	0.512	2		m10: Oxidation (+15.99)	816.895	1631.78	1632.78	2	0.0009338	0.5719	113	126	gi|545497049,gi|545560509
PREDICTED: heat shock cognate 71 kDa protein-like isoformX2 [Canis lupus familiaris]	gi|74012289	53557.9	0.303	0	0	3	0.000165	0.0609	SFYPEEVSSmVLTK	K	M	0.997	3.17	0.519	2		m10: Oxidation (+15.99)	816.904	1631.79	1632.78	2	0.01851	11.34	113	126	gi|545497049,gi|545560509
PREDICTED: serum paraoxonase/arylesterase 1 isoform 2 [Canis lupus familiaris]	gi|73975797	40040.7	0.999	1	1	1	5.51e-05	0.0451	IFFYDSENPPASEVIR	R	I	0.997	3.14	0.426	2			942.464	1882.91	1883.92	2	0.002523	1.339	291	306
PREDICTED: LOW QUALITY PROTEIN: perilipin-3 [Canis lupus familiaris]	gi|345786721	47606.5	1	1	2	2	0.00011	0.0385	LATSLEGFDMASVQQQR	R	Q	0.997	3.05	0.408	2			940.961	1879.91	1880.92	2	-0.001671	-0.8884	222	238
PREDICTED: LOW QUALITY PROTEIN: perilipin-3 [Canis lupus familiaris]	gi|345786721	47606.5	1	1	2	2	0.00011	0.0385	LATSLEGFDmASVQQQR	R	Q	0.997	4.35	0.417	2		m10: Oxidation (+15.99)	948.96	1895.9	1896.91	2	-4.045e-06	-0.002132	222	238
serine/threonine-protein kinase 25 [Canis lupus familiaris]	gi|558515913	48091.6	0.051	0	0	1	5.51e-05	0.0376	LADFGVAGQLTDTQIK	K	R	0.997	3.32	0.33	2			838.954	1675.89	1676.89	2	0.01408	8.398	156	171	gi|345788714,gi|345807222,gi|545543211
PREDICTED: 78 kDa glucose-regulated protein isoform 5 [Canis lupus familiaris]	gi|345806081	72284.6	1	1	1	2	0.00011	0.0474	HAVVTVPAYFNDAQR	T	Q	0.997	3.77	0.376	1			563.289	1686.84	1687.86	3	-0.002778	-1.646	167	181
PREDICTED: 78 kDa glucose-regulated protein isoform 5 [Canis lupus familiaris]	gi|345806081	72284.6	1	1	1	2	0.00011	0.0474	IINEPTAAAIAYGLDK	R	R	0.997	3.21	0.386	2			830.451	1658.89	1659.9	2	-0.0003789	-0.2283	198	213	gi|74012289,gi|545497049,gi|545560509,gi|57090217,gi|545518562,gi|57094365
PREDICTED: hyaluronidase-1 isoform X1 [Canis lupus familiaris]	gi|545533635	50906.8	0.897	0	0	1	5.51e-05	0.0243	AAQAWmAGTLK	K	L	0.997	3.3	0.405	2		m6: Oxidation (+15.99)	582.298	1162.58	1163.59	2	0.001176	1.011	196	206	gi|545533637
PREDICTED: protocadherin gamma-B7 [Canis lupus familiaris]	gi|545492154	93600.1	0.14	0	0	1	5.51e-05	0.0208	TQDQDSGENGEVTcNLSR	K	D	0.997	3.86	0.415	2		c14: Carbamidomethyl (+57.02)	1005.43	2008.84	2009.85	2	0.002335	1.162	371	388	gi|545492151
kallikrein-1 precursor [Canis lupus familiaris]	gi|55741639	28912.5	1	1	2	2	0.00011	0.0575	VTEFMLcAGHLEGGK	K	D	0.984	2.82	0.495	2		c7: Carbamidomethyl (+57.02)	824.894	1647.77	1648.78	2	-0.00209	-1.268	192	206
kallikrein-1 precursor [Canis lupus familiaris]	gi|55741639	28912.5	1	1	2	2	0.00011	0.0575	VTEFmLcAGHLEGGK	K	D	0.997	3.26	0.382	2		m5: Oxidation (+15.99), c7: Carbamidomethyl (+57.02)	832.894	1663.77	1664.78	2	0.002873	1.726	192	206
PREDICTED: tumor protein D52 isoform X2 [Canis lupus familiaris]	gi|545548917	21378	0.733	0	0	1	5.51e-05	0.0707	ASAAFSSVGSVITK	K	K	0.997	3.47	0.479	2			662.859	1323.7	1324.71	2	0.0008274	0.6246	110	123	gi|545548915
PREDICTED: protein FAM188A [Canis lupus familiaris]	gi|73949020	53580.9	0.999	1	1	1	5.51e-05	0.0312	ALDLVSDPEYINLMK	K	N	0.997	3.06	0.419	2			860.945	1719.87	1720.88	2	-0.0008404	-0.4884	369	383
polymeric immunoglobulin receptor precursor [Canis lupus familiaris]	gi|560891934	83193.7	1	6	6	6	0.000331	0.117	DNVAVETGDAAGGNR	V	A	0.941	2.94	0.424	1			723.334	1444.65	1445.66	2	-0.0003435	-0.2376	603	617
polymeric immunoglobulin receptor precursor [Canis lupus familiaris]	gi|560891934	83193.7	1	6	6	6	0.000331	0.117	GLSFDVSLDVSK	R	G	0.94	2.96	0.415	2			633.832	1265.65	1266.66	2	-0.0005939	-0.4689	118	129
polymeric immunoglobulin receptor precursor [Canis lupus familiaris]	gi|560891934	83193.7	1	6	6	6	0.000331	0.117	GSQDVSQVNAAPGEEA	K	V	0.997	3.13	0.476	1			779.852	1557.69	1558.7	2	-0.001587	-1.018	567	582
polymeric immunoglobulin receptor precursor [Canis lupus familiaris]	gi|560891934	83193.7	1	6	6	6	0.000331	0.117	GSVIFDcALGSDVENMAK	R	F	0.997	4.5	0.377	2		c7: Carbamidomethyl (+57.02)	956.944	1911.87	1912.88	2	0.003162	1.653	251	268
polymeric immunoglobulin receptor precursor [Canis lupus familiaris]	gi|560891934	83193.7	1	6	6	6	0.000331	0.117	SLVESDGGVTEQYEGR	R	L	0.94	2.93	0.446	2			863.398	1724.78	1725.79	2	-0.003514	-2.036	396	411
polymeric immunoglobulin receptor precursor [Canis lupus familiaris]	gi|560891934	83193.7	1	6	6	6	0.000331	0.117	STGEVNSDYGGR	D	I	0.997	3.78	0.461	1			621.275	1240.54	1241.54	2	0.004281	3.448	179	190
major allergen Can f 1 precursor [Canis lupus familiaris]	gi|50978938	19248.5	0.998	1	1	1	5.51e-05	0.0747	DPEQSQEALEDFR	R	E	0.997	3.02	0.475	2			782.349	1562.68	1563.69	2	-0.00138	-0.8828	136	148
PREDICTED: T-complex protein 1 subunit delta isoform X1 [Canis lupus familiaris]	gi|359320591	58040	0.083	0	0	1	5.51e-05	0.0315	GIEILTDMSRPVELSDR	K	E	0.937	2.99	0.397	2			644.335	1929.98	1930.99	3	-0.0007658	-0.3966	144	160	gi|545515717
PREDICTED: dynactin subunit 2 isoform X4 [Canis lupus familiaris]	gi|545513862,gi|73968548	44660	0.993	1	1	1	5.51e-05	0.0469	LLGPDAAINLTDPDGALAK	K	R	0.997	3.09	0.471	2			933.004	1863.99	1865	2	-0.001532	-0.8216	159	177
PREDICTED: aminopeptidase B [Canis lupus familiaris]	gi|73960289	72267.3	0.851	1	1	1	5.51e-05	0.0262	PLHSAQAVDVASASNFR	R	A	0.939	3.2	0.311	1			590.636	1768.89	1769.89	3	-0.0003558	-0.201	16	32
serine protease inhibitor Kazal-type 5 precursor [Canis lupus familiaris]	gi|70794744	120808	1	1	1	1	5.51e-05	0.0132	ENDPVSGADGEVYK	R	N	0.939	2.88	0.469	2			740.335	1478.66	1479.66	2	0.002455	1.659	933	946
PREDICTED: aflatoxin B1 aldehyde reductase member 2 [Canis lupus familiaris]	gi|545492089	40615.4	1	1	1	1	5.51e-05	0.0512	ALQAAYGSSAPSmTSAALR	K	W	0.997	3.26	0.46	2		m13: Oxidation (+15.99)	934.966	1867.92	1868.92	2	0.008402	4.495	291	309
PREDICTED: fructose-bisphosphate aldolase A isoform X3 [Canis lupus familiaris]	gi|545501672	45189.4	0.96	0	0	2	0.00011	0.0361	YSHEEIAMATVTALR	K	R	0.997	3.69	0.502	2			846.427	1690.84	1691.84	2	0.004459	2.636	296	310	sp|ALDOA_RABIT|
PREDICTED: fructose-bisphosphate aldolase A isoform X3 [Canis lupus familiaris]	gi|545501672	45189.4	0.96	0	0	2	0.00011	0.0361	YSHEEIAmATVTALR	K	R	0.997	3.71	0.468	2		m8: Oxidation (+15.99)	854.422	1706.83	1707.84	2	-9.936e-05	-0.05818	296	310	sp|ALDOA_RABIT|
PREDICTED: 6-phosphofructokinase, liver type [Canis lupus familiaris]	gi|359323581	85294.2	0.998	1	1	1	5.51e-05	0.0244	AIGVLTSGGDAQGMNAAVR	K	A	0.997	4.77	0.448	2			894.458	1786.9	1787.91	2	0.002547	1.425	17	35
PREDICTED: heat shock-related 70 kDa protein 2 isoform 1 [Canis lupus familiaris]	gi|57090217	69885.8	1	0	0	1	5.51e-05	0.0251	IINEPTAAAIAYGLDK	R	K	0.997	3.21	0.386	2			830.451	1658.89	1659.9	2	-0.0003789	-0.2283	173	188	gi|74012289,gi|545497049,gi|545560509,gi|545518562,gi|57094365,gi|345806081
PREDICTED: 3-hydroxybutyrate dehydrogenase type 2 [Canis lupus familiaris]	gi|545552144	26884	0.988	1	1	1	5.51e-05	0.049	SLATDFIQQGIR	K	C	0.933	2.67	0.475	2			674.864	1347.71	1348.72	2	-0.002006	-1.487	160	171
PREDICTED: complement C4-A [Canis lupus familiaris]	gi|545520262	192964	0.999	1	1	1	5.51e-05	0.0097	GHLFLQTDQPVYNPGQR	R	V	0.997	3.65	0.491	2			985.498	1968.98	1969.99	2	0.000427	0.2167	139	155
PREDICTED: ADP-ribosylation factor 3 isoformX1 [Canis lupus familiaris]	gi|73996597	20601.7	0.246	0	0	1	5.51e-05	0.0773	NISFTVWDVGGQDK	K	I	0.997	4.35	0.517	2			783.382	1564.75	1565.76	2	-0.002152	-1.374	60	73	gi|545509763,gi|354548804
PREDICTED: BPI fold-containing family B member 2 [Canis lupus familiaris]	gi|345789608	49713.6	0.99	1	1	1	5.51e-05	0.0306	VLLADAQVAQGSIR	V	T	0.932	2.89	0.466	1			720.914	1439.81	1440.82	2	0.002826	1.961	115	128
PREDICTED: tubulin beta-4B chain-like [Canis lupus familiaris]	gi|545512496	49830.7	0.139	0	0	1	5.51e-05	0.0225	ISEQFTAmFR	R	R	0.981	3	0.42	2		m8: Oxidation (+15.99)	623.3	1244.59	1245.59	2	-0.00044	-0.3532	381	390	gi|545499442,gi|545518414,gi|545534977,gi|345796951,gi|74004939,gi|545554235
sp|ALBU_BOVIN|	sp|ALBU_BOVIN|	69294.2	1	2	2	3	0.000165	0.0626	DAFLGSFLYEYSR	K	R	0.997	3.63	0.359	2			784.376	1566.74	1567.74	2	0.001198	0.7642	347	359
sp|ALBU_BOVIN|	sp|ALBU_BOVIN|	69294.2	1	2	2	3	0.000165	0.0626	LGEYGFQNALIVR	K	Y	0.92	3.19	0.31	2			740.401	1478.79	1479.8	2	0.0001559	0.1053	421	433	gi|55742764,gi|545520919
sp|ALBU_BOVIN|	sp|ALBU_BOVIN|	69294.2	1	2	2	3	0.000165	0.0626	TVMENFVAFVDK	K	C	0.997	3.39	0.449	2			700.35	1398.69	1399.69	2	0.0006389	0.4565	569	580
heat shock 70 kDa protein 4 [Canis lupus familiaris]	gi|114158648	94380.3	0.903	0	0	1	5.51e-05	0.0226	KPVVDcVVSVPcFYTDAER	K	R	0.997	4.03	0.166	2		c6: Carbamidomethyl (+57.02), c12: Carbamidomethyl (+57.02)	747.694	2240.06	2241.07	3	-0.0004376	-0.1953	135	153	gi|545516431
PREDICTED: zinc-binding alcohol dehydrogenase domain-containing protein 2 [Canis lupus familiaris]	gi|545485029	40101.3	0.993	1	1	1	5.51e-05	0.0398	FVGVNASDINYSAGR	R	Y	0.997	3.38	0.404	2			785.387	1568.76	1569.77	2	0.0006149	0.3917	71	85
PREDICTED: LOW QUALITY PROTEIN: phospholipid scramblase 1 [Canis lupus familiaris]	gi|545539576	38853	1	1	1	1	5.51e-05	0.0283	SLDEENVVGK	K	I	0.974	3.22	0.325	2			545.275	1088.53	1089.54	2	-0.0003062	-0.2811	265	274
PREDICTED: apolipoprotein A-I [Canis lupus familiaris]	gi|73955106	30181.9	1	2	2	2	0.00011	0.094	VKDLATVYVDAVK	R	D	0.997	3.23	0.416	2			710.907	1419.8	1420.8	2	0.001576	1.109	34	46
PREDICTED: apolipoprotein A-I [Canis lupus familiaris]	gi|73955106	30181.9	1	2	2	2	0.00011	0.094	VSLLAAIDEATK	K	K	0.997	3.19	0.389	2			615.851	1229.69	1230.69	2	-0.0002508	-0.2038	250	261
PREDICTED: V-type proton ATPase catalytic subunit A isoform 1 [Canis lupus familiaris]	gi|57109638	68403.4	0.993	1	2	2	0.00011	0.0275	LIKDDFLQQNGYTPYDR	K	F	0.997	3.42	0.313	2			696.013	2085.02	2086.02	3	-0.0008133	-0.3899	515	531
PREDICTED: V-type proton ATPase catalytic subunit A isoform 1 [Canis lupus familiaris]	gi|57109638	68403.4	0.993	1	2	2	0.00011	0.0275	LIKDDFLQQNGYTPYDR	K	F	0.997	3.06	0.405	2			1043.52	2085.03	2086.02	2	0.01159	5.556	515	531
annexin A1 [Canis lupus familiaris]	gi|558695394	38627.7	1	2	2	5	0.000276	0.0783	DITSDTSGDYR	K	N	0.997	3.13	0.395	2			615.269	1228.52	1229.53	2	0.002197	1.787	167	177
annexin A1 [Canis lupus familiaris]	gi|558695394	38627.7	1	2	2	5	0.000276	0.0783	SEDFGVNDDLADTDAR	R	A	0.982	2.91	0.479	2			870.351	1738.69	1739.74	2	-0.04026	-23.14	189	204
annexin A1 [Canis lupus familiaris]	gi|558695394	38627.7	1	2	2	5	0.000276	0.0783	SEDFGVNDDLADTDAR	R	A	0.994	2.93	0.469	2			870.371	1738.73	1739.74	2	-0.0003468	-0.1994	189	204
annexin A1 [Canis lupus familiaris]	gi|558695394	38627.7	1	2	2	5	0.000276	0.0783	SEDFGVNDDLADTDAR	R	A	0.997	3.24	0.421	2			870.371	1738.73	1739.74	2	-0.0007131	-0.4099	189	204
annexin A1 [Canis lupus familiaris]	gi|558695394	38627.7	1	2	2	5	0.000276	0.0783	SEDFGVNDDLADTDAR	R	A	0.997	3.85	0.462	2			870.372	1738.73	1739.74	2	0.00124	0.7128	189	204
PREDICTED: mucin-5B [Canis lupus familiaris]	gi|545530344	538706	1	3	3	3	0.000165	0.00822	AGLLVEQSSVYLK	R	V	0.997	3.28	0.386	2			703.898	1405.78	1406.79	2	-0.0003021	-0.2148	160	172
PREDICTED: mucin-5B [Canis lupus familiaris]	gi|545530344	538706	1	3	3	3	0.000165	0.00822	HQEcGSPcADTcSNPER	R	S	0.997	3.05	0.55	2		c4: Carbamidomethyl (+57.02), c8: Carbamidomethyl (+57.02), c12: Carbamidomethyl (+57.02)	668.924	2003.75	2004.76	3	-0.003243	-1.618	333	349
PREDICTED: mucin-5B [Canis lupus familiaris]	gi|545530344	538706	1	3	3	3	0.000165	0.00822	VHcDVSFGLVcR	R	N	0.997	2.91	0.509	2		c3: Carbamidomethyl (+57.02), c11: Carbamidomethyl (+57.02)	724.843	1447.67	1448.68	2	0.00126	0.8697	1542	1553
PREDICTED: heat shock 70kDa protein 1-like isoform X2 [Canis lupus familiaris]	gi|545518562	72807.7	0.086	0	0	1	5.51e-05	0.0242	IINEPTAAAIAYGLDK	R	T	0.997	3.21	0.386	2			830.451	1658.89	1659.9	2	-0.0003789	-0.2283	194	209	gi|74012289,gi|545497049,gi|545560509,gi|57090217,gi|57094365,gi|345806081
PREDICTED: LOW QUALITY PROTEIN: desmoplakin [Canis lupus familiaris]	gi|345796694	332246	0.993	1	1	1	5.51e-05	0.0132	ISTISSVRNITIRSSSLSDPLEELSPIAAIFDTENLEK	K	I	0.997	3.72	0.214	2			1037.3	4145.17	4146.18	4	-0.007487	-1.806	2595	2632
PREDICTED: fibrinogen gamma chain isoform X2 [Canis lupus familiaris]	gi|545524897,gi|73977992	50376.1	1	1	1	1	5.51e-05	0.0449	EGFGHLSPTGTTEFWLGNEK	K	I	0.997	3.12	0.482	2			1104.02	2206.03	2207.04	2	0.0001731	0.07842	239	258
PREDICTED: transketolase isoform X2 [Canis lupus familiaris]	gi|545533391	64787.4	0.984	0	0	3	0.000165	0.0389	QAFTDVATGSLGQGLGAAcGm	K	A	0.997	3.81	0.538	1		c19: Carbamidomethyl (+57.02), m21: Oxidation (+15.99)	1014.46	2026.9	2027.92	2	-0.00549	-2.707	68	88	gi|545533389
PREDICTED: transketolase isoform X2 [Canis lupus familiaris]	gi|545533391	64787.4	0.984	0	0	3	0.000165	0.0389	QAFTDVATGSLGQGLGAAcGM	K	A	0.997	4.11	0.555	1		c19: Carbamidomethyl (+57.02)	1006.47	2010.92	2011.92	2	0.005538	2.753	68	88	gi|545533389
PREDICTED: transketolase isoform X2 [Canis lupus familiaris]	gi|545533391	64787.4	0.984	0	0	3	0.000165	0.0389	QAFTDVATGSLGQGLGAAcGmAY	K	T	0.997	3.3	0.45	1		c19: Carbamidomethyl (+57.02), m21: Oxidation (+15.99)	1131.51	2261.01	2262.02	2	-0.001398	-0.618	68	90	gi|545533389
PREDICTED: transketolase isoform X1 [Canis lupus familiaris]	gi|545533389	59028.8	0.815	0	0	3	0.000165	0.0428	QAFTDVATGSLGQGLGAAcGm	K	A	0.997	3.81	0.538	1		c19: Carbamidomethyl (+57.02), m21: Oxidation (+15.99)	1014.46	2026.9	2027.92	2	-0.00549	-2.707	30	50	gi|545533391
PREDICTED: transketolase isoform X1 [Canis lupus familiaris]	gi|545533389	59028.8	0.815	0	0	3	0.000165	0.0428	QAFTDVATGSLGQGLGAAcGM	K	A	0.997	4.11	0.555	1		c19: Carbamidomethyl (+57.02)	1006.47	2010.92	2011.92	2	0.005538	2.753	30	50	gi|545533391
PREDICTED: transketolase isoform X1 [Canis lupus familiaris]	gi|545533389	59028.8	0.815	0	0	3	0.000165	0.0428	QAFTDVATGSLGQGLGAAcGmAY	K	T	0.997	3.3	0.45	1		c19: Carbamidomethyl (+57.02), m21: Oxidation (+15.99)	1131.51	2261.01	2262.02	2	-0.001398	-0.618	30	52	gi|545533391
PREDICTED: prostaglandin reductase 1 isoform X2 [Canis lupus familiaris]	gi|545517915	35732	1	2	2	2	0.00011	0.076	AAAGAVGSVVGQIAK	N	L	0.997	3.62	0.457	1			649.875	1297.73	1298.74	2	-0.0007551	-0.5814	149	163
PREDICTED: prostaglandin reductase 1 isoform X2 [Canis lupus familiaris]	gi|545517915	35732	1	2	2	2	0.00011	0.076	LGYDVAFNYK	K	T	0.946	2.81	0.462	2			595.298	1188.58	1189.59	2	-5.329e-05	-0.0448	185	194
sp|K1C9_HUMAN|	sp|K1C9_HUMAN|	62131	0.884	1	1	1	5.51e-05	0.0305	GGSGGSHGGGSGFGGESGG	R	S	0.954	2.78	0.475	1			732.791	1463.57	1464.57	2	0.0007645	0.522	580	598
PREDICTED: tubulin alpha-1C chain [Canis lupus familiaris]	gi|359323129	49909.6	0.5	0	0	1	5.51e-05	0.0334	GGGTGSGFTSLLMER	F	L	0.953	3.11	0.359	1			735.355	1468.7	1469.71	2	-0.002007	-1.366	142	156	gi|545545619,gi|545556306,gi|545556308,gi|73997851,gi|545503914,gi|74005537
hypoxanthine-guanine phosphoribosyltransferase [Canis lupus familiaris]	gi|50979220	24439.1	0.984	1	1	1	4.32e-05	0.055	SYcNDQSTGDIK	K	V	0.997	2.73	0.434	2		c3: Carbamidomethyl (+57.02)	694.293	1386.57	1387.58	2	-0.001805	-1.301	104	115
serine/threonine-protein phosphatase PP1-beta catalytic subunit [Canis lupus familiaris]	gi|50978672	37214.4	0.515	0	0	1	4.32e-05	0.0306	GNHEcASINR	R	I	0.95	2.35	0.405	2		c5: Carbamidomethyl (+57.02)	579.259	1156.5	1157.51	2	-0.0004553	-0.3934	122	131	gi|545543257,gi|50978728
PREDICTED: sialate O-acetylesterase isoformX2 [Canis lupus familiaris]	gi|345799695	57141.3	0.998	1	1	1	4.32e-05	0.0294	GVIWYQGESNMNFNR	K	D	0.997	3.69	0.492	2			907.918	1813.82	1814.83	2	0.001547	0.8526	273	287
PREDICTED: pyridoxal-dependent decarboxylase domain-containing protein 1 isoform X3 [Canis lupus familiaris]	gi|545502125	80612	0.31	0	0	2	8.64e-05	0.0383	FFQELPGSDPVLK	R	A	0.997	3.05	0.386	2			738.891	1475.77	1476.77	2	0.0005494	0.3721	337	349	gi|73958861
PREDICTED: pyridoxal-dependent decarboxylase domain-containing protein 1 isoform X3 [Canis lupus familiaris]	gi|545502125	80612	0.31	0	0	2	8.64e-05	0.0383	YEDFVVDGFNVLYNK	R	K	0.997	3.45	0.481	2			911.441	1820.87	1821.87	2	0.005235	2.874	101	115	gi|73958861
PREDICTED: prolyl endopeptidase [Canis lupus familiaris]	gi|545520040	79554.8	1	1	1	1	4.32e-05	0.0143	DVLEWVAcVR	K	S	0.997	3.42	0.462	2		c8: Carbamidomethyl (+57.02)	623.817	1245.62	1246.62	2	0.002089	1.676	325	334
PREDICTED: BCL2-like 15 [Canis lupus familiaris]	gi|345782741	17901.5	0.909	1	1	1	4.32e-05	0.0736	DFLGTTLLVADR	K	N	0.983	3.08	0.351	2			660.862	1319.71	1320.72	2	-5.603e-05	-0.04242	21	32
PREDICTED: myosin-14 isoform 2 [Canis lupus familiaris]	gi|359318584	228138	0.845	0	0	3	0.00013	0.0155	AQVTELEDELTAAEDAK	R	L	0.997	3.12	0.372	2			916.942	1831.87	1832.88	2	0.0001444	0.07876	1564	1580	gi|359318588
PREDICTED: myosin-14 isoform 2 [Canis lupus familiaris]	gi|359318584	228138	0.845	0	0	3	0.00013	0.0155	AQVTELEDELTAAEDAK	R	L	0.997	4.09	0.505	2			916.941	1831.87	1832.88	2	-0.002175	-1.187	1564	1580	gi|359318588
PREDICTED: myosin-14 isoform 2 [Canis lupus familiaris]	gi|359318584	228138	0.845	0	0	3	0.00013	0.0155	DEMADEVANGSLSK	R	T	0.997	3.13	0.396	2			733.328	1464.64	1465.65	2	0.001205	0.8224	1729	1742	gi|359318588
PREDICTED: myosin-11 isoform X30 [Canis lupus familiaris]	gi|545502105,gi|545502107	227803	0.099	0	0	2	8.64e-05	0.0162	NTDQASMPDNTAAQK	R	V	0.997	3.59	0.333	2			796.359	1590.7	1591.7	2	0.009017	5.665	373	387	gi|160425231
PREDICTED: myosin-11 isoform X30 [Canis lupus familiaris]	gi|545502105,gi|545502107	227803	0.099	0	0	2	8.64e-05	0.0162	TQLEELEDELQATEDAK	K	L	0.997	3.55	0.511	2			981.461	1960.91	1961.92	2	-0.004592	-2.34	1553	1569	gi|545498118,gi|545498124,gi|545498120,gi|160425231
PREDICTED: mucin-19-like [Canis lupus familiaris]	gi|545547107	86480.3	1	4	4	4	0.000173	0.071	DcLcTIFGNYVK	K	A	0.953	2.69	0.366	2		c2: Carbamidomethyl (+57.02), c4: Carbamidomethyl (+57.02)	745.344	1488.67	1489.68	2	-0.000865	-0.5806	215	226
PREDICTED: mucin-19-like [Canis lupus familiaris]	gi|545547107	86480.3	1	4	4	4	0.000173	0.071	KIIVSFQDQNVVLHDGK	R	V	0.981	3.36	0.319	2			647.358	1939.05	1940.06	3	-0.001618	-0.8341	503	519
PREDICTED: mucin-19-like [Canis lupus familiaris]	gi|545547107	86480.3	1	4	4	4	0.000173	0.071	SGGAEYVDcR	C	N	0.997	3.01	0.458	1		c9: Carbamidomethyl (+57.02)	557.235	1112.46	1113.46	2	-7.309e-05	-0.06564	347	356
PREDICTED: mucin-19-like [Canis lupus familiaris]	gi|545547107	86480.3	1	4	4	4	0.000173	0.071	TPQTFADSWEmMPcPK	K	G	0.972	2.63	0.396	2		m11: Oxidation (+15.99), c14: Carbamidomethyl (+57.02)	971.411	1940.81	1941.82	2	-0.003604	-1.856	141	156
PREDICTED: 4-trimethylaminobutyraldehyde dehydrogenase [Canis lupus familiaris]	gi|545556771	53996.6	0.984	1	1	1	4.32e-05	0.0324	SPLIIFSDcDLENVVK	K	G	0.997	2.63	0.426	2		c9: Carbamidomethyl (+57.02)	924.973	1847.93	1848.94	2	-0.003009	-1.628	259	274
PREDICTED: oxysterol-binding protein-related protein 3 isoformX9 [Canis lupus familiaris]	gi|345780263	100908	0.993	1	1	1	4.32e-05	0.0158	NYSDGSETSSEFSK	K	M	0.997	2.94	0.441	2			769.318	1536.62	1537.63	2	0.000474	0.3083	318	331
PREDICTED: T-complex protein 1 subunit zeta-2 isoform X5 [Canis lupus familiaris]	gi|545511761	51059.3	0.162	0	0	1	4.32e-05	0.0344	VLAQNSGFDLQETLVK	K	V	0.978	2.8	0.376	2			881.472	1760.93	1761.94	2	-0.001409	-0.7996	384	399	gi|345805760,gi|73966840
PREDICTED: Na(+)/H(+) exchange regulatory cofactor NHE-RF1 [Canis lupus familiaris]	gi|359320259	39464.8	1	1	1	1	4.32e-05	0.0464	AQDGPGQAEPPAATEAR	R	G	0.997	3.11	0.463	2			833.394	1664.77	1665.78	2	-0.001648	-0.9896	113	129
PREDICTED: glycogen debranching enzyme isoform X3 [Canis lupus familiaris]	gi|545501560	174807	0.952	0	0	1	4.32e-05	0.00848	YTEITATYFQGVR	K	L	0.98	3.07	0.359	2			774.89	1547.77	1548.77	2	0.003163	2.042	513	525	gi|114326327
PREDICTED: ubiquitin carboxyl-terminal hydrolase 5 isoform 1 [Canis lupus familiaris]	gi|545546547	98822.4	0.984	1	1	1	4.32e-05	0.018	VTSAVEALLSADSASR	R	K	0.997	3.06	0.454	2			788.914	1575.81	1576.82	2	0.00308	1.953	180	195
aspartate aminotransferase, cytoplasmic [Canis lupus familiaris]	gi|588282757	46414.3	0.855	1	1	1	4.32e-05	0.0363	NLEYVATSIHEAVTK	K	I	0.972	2.86	0.365	2			837.938	1673.86	1674.87	2	-0.001656	-0.989	397	411
PREDICTED: 3'(2'),5'-bisphosphate nucleotidase 1 isoform X2 [Canis lupus familiaris]	gi|545556724	39525	0.064	0	0	1	4.32e-05	0.0302	LVASAYSIAQK	R	A	0.997	2.27	0.461	2			575.827	1149.64	1150.65	2	-0.0004802	-0.4174	67	77	gi|545556722
PREDICTED: double-headed protease inhibitor, submandibular gland-like [Canis lupus familiaris]	gi|545490619	15720.6	1	3	6	17	0.000735	0.224	KLQDTAcDIEcTEYSDm	R	C	0.997	2.99	0.5	1		c7: Carbamidomethyl (+57.02), c11: Carbamidomethyl (+57.02), m17: Oxidation (+15.99)	1047.92	2093.82	2094.83	2	-0.004172	-1.992	86	102
PREDICTED: double-headed protease inhibitor, submandibular gland-like [Canis lupus familiaris]	gi|545490619	15720.6	1	3	6	17	0.000735	0.224	SNEcmFcALTLNK	Y	K	0.948	3.03	0.323	1		c4: Carbamidomethyl (+57.02), m5: Oxidation (+15.99), c7: Carbamidomethyl (+57.02)	802.349	1602.68	1603.69	2	-0.001036	-0.6463	68	80
PREDICTED: double-headed protease inhibitor, submandibular gland-like [Canis lupus familiaris]	gi|545490619	15720.6	1	3	6	17	0.000735	0.224	TYSNEcMFcALTLNK	K	K	0.933	2.63	0.362	2		c6: Carbamidomethyl (+57.02), c9: Carbamidomethyl (+57.02)	926.406	1850.8	1851.81	2	-0.001765	-0.9531	66	80
PREDICTED: double-headed protease inhibitor, submandibular gland-like [Canis lupus familiaris]	gi|545490619	15720.6	1	3	6	17	0.000735	0.224	TYSNEcMFcALTLNK	K	K	0.951	2.4	0.4	2		c6: Carbamidomethyl (+57.02), c9: Carbamidomethyl (+57.02)	926.408	1850.8	1851.81	2	0.0007985	0.4312	66	80
PREDICTED: double-headed protease inhibitor, submandibular gland-like [Canis lupus familiaris]	gi|545490619	15720.6	1	3	6	17	0.000735	0.224	TYSNEcMFcALTLNK	K	K	0.965	2.96	0.352	2		c6: Carbamidomethyl (+57.02), c9: Carbamidomethyl (+57.02)	926.406	1850.8	1851.81	2	-0.002497	-1.349	66	80
PREDICTED: double-headed protease inhibitor, submandibular gland-like [Canis lupus familiaris]	gi|545490619	15720.6	1	3	6	17	0.000735	0.224	TYSNEcMFcALTLNK	K	K	0.967	2.52	0.397	2		c6: Carbamidomethyl (+57.02), c9: Carbamidomethyl (+57.02)	926.407	1850.8	1851.81	2	-5.597e-05	-0.03022	66	80
PREDICTED: double-headed protease inhibitor, submandibular gland-like [Canis lupus familiaris]	gi|545490619	15720.6	1	3	6	17	0.000735	0.224	TYSNEcMFcALTLNK	K	K	0.974	2.44	0.413	2		c6: Carbamidomethyl (+57.02), c9: Carbamidomethyl (+57.02)	926.407	1850.8	1851.81	2	-0.0003001	-0.1621	66	80
PREDICTED: double-headed protease inhibitor, submandibular gland-like [Canis lupus familiaris]	gi|545490619	15720.6	1	3	6	17	0.000735	0.224	TYSNEcMFcALTLNK	K	K	0.978	3.39	0.328	2		c6: Carbamidomethyl (+57.02), c9: Carbamidomethyl (+57.02)	926.418	1850.82	1851.81	2	0.02192	11.84	66	80
PREDICTED: double-headed protease inhibitor, submandibular gland-like [Canis lupus familiaris]	gi|545490619	15720.6	1	3	6	17	0.000735	0.224	TYSNEcMFcALTLNK	K	K	0.984	3.05	0.355	2		c6: Carbamidomethyl (+57.02), c9: Carbamidomethyl (+57.02)	926.407	1850.8	1851.81	2	0.0001882	0.1016	66	80
PREDICTED: double-headed protease inhibitor, submandibular gland-like [Canis lupus familiaris]	gi|545490619	15720.6	1	3	6	17	0.000735	0.224	TYSNEcMFcALTLNK	K	K	0.986	3.43	0.317	2		c6: Carbamidomethyl (+57.02), c9: Carbamidomethyl (+57.02)	926.407	1850.8	1851.81	2	-0.000178	-0.09614	66	80
PREDICTED: double-headed protease inhibitor, submandibular gland-like [Canis lupus familiaris]	gi|545490619	15720.6	1	3	6	17	0.000735	0.224	TYSNEcMFcALTLNK	K	K	0.997	2.92	0.455	2		c6: Carbamidomethyl (+57.02), c9: Carbamidomethyl (+57.02)	926.408	1850.8	1851.81	2	0.001043	0.5631	66	80
PREDICTED: double-headed protease inhibitor, submandibular gland-like [Canis lupus familiaris]	gi|545490619	15720.6	1	3	6	17	0.000735	0.224	TYSNEcmFcALTLNK	K	K	0.997	3.12	0.372	2		c6: Carbamidomethyl (+57.02), m7: Oxidation (+15.99), c9: Carbamidomethyl (+57.02)	934.402	1866.79	1867.8	2	-0.004859	-2.601	66	80
PREDICTED: double-headed protease inhibitor, submandibular gland-like [Canis lupus familiaris]	gi|545490619	15720.6	1	3	6	17	0.000735	0.224	TYSNEcmFcALTLNK	K	K	0.997	3.16	0.464	2		c6: Carbamidomethyl (+57.02), m7: Oxidation (+15.99), c9: Carbamidomethyl (+57.02)	934.404	1866.79	1867.8	2	-0.001197	-0.6406	66	80
PREDICTED: double-headed protease inhibitor, submandibular gland-like [Canis lupus familiaris]	gi|545490619	15720.6	1	3	6	17	0.000735	0.224	TYSNEcMFcALTLNK	K	K	0.997	4	0.338	2		c6: Carbamidomethyl (+57.02), c9: Carbamidomethyl (+57.02)	617.94	1850.8	1851.81	3	-0.00129	-0.6967	66	80
PREDICTED: double-headed protease inhibitor, submandibular gland-like [Canis lupus familiaris]	gi|545490619	15720.6	1	3	6	17	0.000735	0.224	TYSNEcmFcALTLNK	K	K	0.997	4.14	0.423	2		c6: Carbamidomethyl (+57.02), m7: Oxidation (+15.99), c9: Carbamidomethyl (+57.02)	623.272	1866.79	1867.8	3	-0.0004776	-0.2557	66	80
PREDICTED: double-headed protease inhibitor, submandibular gland-like [Canis lupus familiaris]	gi|545490619	15720.6	1	3	6	17	0.000735	0.224	TYSNEcmFcALTLNK	K	K	0.997	3.32	0.397	2		c6: Carbamidomethyl (+57.02), m7: Oxidation (+15.99), c9: Carbamidomethyl (+57.02)	934.405	1866.8	1867.8	2	2.414e-05	0.01292	66	80
PREDICTED: double-headed protease inhibitor, submandibular gland-like [Canis lupus familiaris]	gi|545490619	15720.6	1	3	6	17	0.000735	0.224	TYSNEcmFcALTLNK	K	K	0.997	3.72	0.481	2		c6: Carbamidomethyl (+57.02), m7: Oxidation (+15.99), c9: Carbamidomethyl (+57.02)	934.404	1866.79	1867.8	2	-0.001807	-0.9674	66	80
PREDICTED: serpin B6 isoform 2 [Canis lupus familiaris]	gi|545554226	43748.1	1	1	1	1	4.32e-05	0.0409	AVLcSLGmTDAFEQSK	K	A	0.994	2.81	0.393	2		c4: Carbamidomethyl (+57.02), m8: Oxidation (+15.99)	886.915	1771.81	1772.82	2	0.002299	1.297	298	313
PREDICTED: heat shock cognate 71 kDa protein [Canis lupus familiaris]	gi|545497049	70899.8	0.068	0	0	2	8.64e-05	0.0464	AGDTHLGGEDFDNR	T	M	0.997	3.18	0.359	1			501.887	1502.64	1503.65	3	-0.0009092	-0.6047	223	236	gi|74012289,gi|545560509,gi|57090217,gi|545518562,gi|50978734,gi|57094365,gi|545518565
PREDICTED: heat shock cognate 71 kDa protein [Canis lupus familiaris]	gi|545497049	70899.8	0.068	0	0	2	8.64e-05	0.0464	IINEPTAAAIAYGLDK	R	K	0.945	3.46	0.281	2			553.971	1658.89	1659.9	3	0.001927	1.161	172	187	gi|74012289,gi|545560509,gi|57090217,gi|545518562,gi|57094365,gi|345806081
PREDICTED: gamma-synuclein [Canis lupus familiaris]	gi|545496542	13997.3	0.984	1	1	1	4.32e-05	0.162	TKEQANAVSEAVVTSINTVAVK	K	T	0.997	4.27	0.348	2			753.742	2258.2	2259.22	3	-0.007769	-3.439	68	89
PREDICTED: protein FAM3D isoform X6 [Canis lupus familiaris]	gi|545533257	24976.4	0.69	0	0	1	4.32e-05	0.0536	SKPcPNDFFAFK	L	I	0.997	3.17	0.359	1		c4: Carbamidomethyl (+57.02)	486.568	1456.68	1457.69	3	-0.0002584	-0.1772	58	69	gi|545533251
endoplasmin precursor [Canis lupus familiaris]	gi|50979166	92516.8	1	2	3	4	0.000173	0.0423	LTESPcALVASQYGWSGNMER	R	I	0.997	3.35	0.49	2		c6: Carbamidomethyl (+57.02)	1178.55	2355.08	2356.07	2	0.02164	9.187	640	660
endoplasmin precursor [Canis lupus familiaris]	gi|50979166	92516.8	1	2	3	4	0.000173	0.0423	LTESPcALVASQYGWSGNMER	R	I	0.997	3.77	0.496	2		c6: Carbamidomethyl (+57.02)	1178.54	2355.06	2356.07	2	-0.0005719	-0.2427	640	660
endoplasmin precursor [Canis lupus familiaris]	gi|50979166	92516.8	1	2	3	4	0.000173	0.0423	VFITDDFHDMMPK	R	Y	0.958	2.82	0.355	2			798.365	1594.72	1595.72	2	1.233e-05	0.007727	416	428
endoplasmin precursor [Canis lupus familiaris]	gi|50979166	92516.8	1	2	3	4	0.000173	0.0423	VFITDDFHDMmPK	R	Y	0.966	2.95	0.355	2		m11: Oxidation (+15.99)	806.364	1610.71	1611.72	2	0.001313	0.8147	416	428
PREDICTED: L-amino-acid oxidase-like [Canis lupus familiaris]	gi|545524998	58924.9	0.994	1	1	1	4.32e-05	0.0248	NIQAAVDEEATGK	R	Q	0.997	3.08	0.481	2			673.333	1344.65	1345.66	2	-0.001051	-0.7811	506	518
cathepsin D precursor [Canis lupus familiaris]	gi|71043798	44321.5	0.997	1	1	1	4.32e-05	0.0439	YAQGAPAVTGGPIPEmLR	K	N	0.993	3.07	0.363	2		m16: Oxidation (+15.99)	922.473	1842.93	1843.94	2	0.0006749	0.366	55	72
PREDICTED: alpha-2-macroglobulin isoform X1 [Canis lupus familiaris]	gi|545546416	165120	0.931	0	0	1	4.32e-05	0.00882	IQEEGTEVELTGK	K	G	0.942	3.05	0.318	2			716.862	1431.71	1432.72	2	0.000853	0.5953	326	338	gi|345792424
PREDICTED: uridine phosphorylase 1 [Canis lupus familiaris]	gi|545529166	38331.7	1	1	1	1	4.32e-05	0.0508	ELmQcATDLPEFPTVLAK	K	T	0.997	2.86	0.423	2		m3: Oxidation (+15.99), c5: Carbamidomethyl (+57.02)	1040.01	2078	2079.01	2	-0.003481	-1.674	228	245
myosin-9 [Canis lupus familiaris]	gi|160425231	226474	1	3	4	6	0.000259	0.0372	DELADEIANSSGK	R	G	0.962	2.98	0.339	2			674.815	1347.61	1348.62	2	-0.0008502	-0.6304	1704	1716
myosin-9 [Canis lupus familiaris]	gi|160425231	226474	1	3	4	6	0.000259	0.0372	ELEDATETADAMNR	R	E	0.997	3.77	0.478	2			783.339	1564.66	1565.67	2	-0.003756	-2.399	1899	1912
myosin-9 [Canis lupus familiaris]	gi|160425231	226474	1	3	4	6	0.000259	0.0372	LEEDQIImEDQNcK	K	L	0.997	3.2	0.425	2		m8: Oxidation (+15.99), c13: Carbamidomethyl (+57.02)	890.89	1779.77	1780.77	2	-0.0002516	-0.1413	976	989
myosin-9 [Canis lupus familiaris]	gi|160425231	226474	1	3	4	6	0.000259	0.0372	LEEDQIIMEDQNcK	K	L	0.997	4.12	0.489	2		c13: Carbamidomethyl (+57.02)	882.892	1763.77	1764.78	2	-0.00143	-0.8105	976	989
myosin-9 [Canis lupus familiaris]	gi|160425231	226474	1	3	4	6	0.000259	0.0372	NTDQASMPDNTAAQK	R	V	0.997	3.59	0.333	2			796.359	1590.7	1591.7	2	0.009017	5.665	359	373	gi|545502105,gi|545502107
myosin-9 [Canis lupus familiaris]	gi|160425231	226474	1	3	4	6	0.000259	0.0372	TQLEELEDELQATEDAK	K	L	0.997	3.55	0.511	2			981.461	1960.91	1961.92	2	-0.004592	-2.34	1539	1555	gi|545502105,gi|545498118,gi|545502107,gi|545498124,gi|545498120
PREDICTED: BPI fold-containing family B member 1 isoform X2 [Canis lupus familiaris]	gi|545540364	53951.4	1	2	2	2	8.64e-05	0.0687	GHAHLVLADcSTSQGSLR	R	I	0.997	4.98	0.402	2		c10: Carbamidomethyl (+57.02)	636.984	1907.93	1908.93	3	0.002496	1.307	169	186
PREDICTED: BPI fold-containing family B member 1 isoform X2 [Canis lupus familiaris]	gi|545540364	53951.4	1	2	2	2	8.64e-05	0.0687	VAQLIVLEVFATNEAR	K	R	0.997	3.07	0.495	2			886.999	1771.98	1772.99	2	-0.000264	-0.1489	377	392
PREDICTED: ladinin-1 [Canis lupus familiaris]	gi|545503983	52676.3	1	1	1	1	4.32e-05	0.0348	ALPDESPPSSAEQGEQR	R	A	0.997	2.65	0.484	2			899.415	1796.82	1797.83	2	-0.001978	-1.1	279	295
PREDICTED: mucin-4 isoform X1 [Canis lupus familiaris]	gi|545553149,gi|74002932	126324	1	1	1	1	4.32e-05	0.0151	TFGTSTYQAILSTDGSR	R	S	0.997	3.36	0.484	2			902.939	1803.86	1804.87	2	-0.0006929	-0.3839	177	193
sp|K2C1_HUMAN|	sp|K2C1_HUMAN|	65888	1	2	2	2	8.64e-05	0.0373	GSGGGSSGGSIGGR	R	G	0.997	3.61	0.364	2			546.756	1091.5	1092.5	2	0.001274	1.166	602	615
sp|K2C1_HUMAN|	sp|K2C1_HUMAN|	65888	1	2	2	2	8.64e-05	0.0373	NMQDmVEDYR	K	N	0.997	3.37	0.539	2		m5: Oxidation (+15.99)	658.766	1315.52	1316.52	2	0.001021	0.7758	257	266
PREDICTED: LOW QUALITY PROTEIN: BCL2/adenovirus E1B 19kD interacting protein like [Canis lupus familiaris]	gi|345782630	39766	0.876	1	1	1	4.32e-05	0.0337	AEGLGASEAVER	R	L	0.976	3.04	0.348	2			594.797	1187.58	1188.59	2	0.000317	0.2667	149	160
PREDICTED: transmembrane protease serine 13 isoform X1 [Canis lupus familiaris]	gi|545497250,gi|545497252	58548.5	0.838	1	1	1	4.32e-05	0.0341	DScQGDSGGPLVcEQNNR	R	W	0.968	2.7	0.385	2		c3: Carbamidomethyl (+57.02), c13: Carbamidomethyl (+57.02)	996.909	1991.8	1992.81	2	-0.003326	-1.669	453	470
PREDICTED: myosin-14 isoform 1 [Canis lupus familiaris]	gi|359318588	232093	0.998	0	0	3	0.00013	0.0152	AQVTELEDELTAAEDAK	R	L	0.997	3.12	0.372	2			916.942	1831.87	1832.88	2	0.0001444	0.07876	1604	1620	gi|359318584
PREDICTED: myosin-14 isoform 1 [Canis lupus familiaris]	gi|359318588	232093	0.998	0	0	3	0.00013	0.0152	AQVTELEDELTAAEDAK	R	L	0.997	4.09	0.505	2			916.941	1831.87	1832.88	2	-0.002175	-1.187	1604	1620	gi|359318584
PREDICTED: myosin-14 isoform 1 [Canis lupus familiaris]	gi|359318588	232093	0.998	0	0	3	0.00013	0.0152	DEMADEVANGSLSK	R	T	0.997	3.13	0.396	2			733.328	1464.64	1465.65	2	0.001205	0.8224	1769	1782	gi|359318584
PREDICTED: malate dehydrogenase, cytoplasmic isoform 1 [Canis lupus familiaris]	gi|57092971	36427.2	1	2	3	3	0.00013	0.0958	IVEGLTINDFSR	K	E	0.997	2.93	0.398	2			682.364	1362.71	1363.72	2	-0.001728	-1.267	299	310
PREDICTED: malate dehydrogenase, cytoplasmic isoform 1 [Canis lupus familiaris]	gi|57092971	36427.2	1	2	3	3	0.00013	0.0958	NVIIWGNHSSTQYPDVSHAK	K	V	0.964	2.78	0.367	2			751.706	2252.1	2253.1	3	-0.002051	-0.9102	180	199
PREDICTED: malate dehydrogenase, cytoplasmic isoform 1 [Canis lupus familiaris]	gi|57092971	36427.2	1	2	3	3	0.00013	0.0958	NVIIWGNHSSTQYPDVSHAK	K	V	0.997	3.51	0.469	2			1127.06	2252.1	2253.1	2	0.003944	1.751	180	199
PREDICTED: LOW QUALITY PROTEIN: trehalase [Canis lupus familiaris]	gi|545497218	66065.8	0.999	1	1	1	4.32e-05	0.0327	SYVLNHYAVPYGGPRPESY	K	S	0.997	3.87	0.363	1			723.688	2168.04	2169.04	3	0.009466	4.364	270	288
PREDICTED: fibrinogen alpha chain [Canis lupus familiaris]	gi|73978329	96643.5	0.999	1	1	1	4.32e-05	0.0157	DSSSLTTNIMELVR	K	G	0.997	3.19	0.399	2			783.396	1564.78	1565.78	2	-6.286e-05	-0.04015	101	114
PREDICTED: LOW QUALITY PROTEIN: alpha-enolase isoform 1 [Canis lupus familiaris]	gi|345800677	48988.4	1	1	1	2	8.64e-05	0.0604	LAQSNGWGVmVSH	K	R	0.997	3.24	0.456	1		m10: Oxidation (+15.99)	701.332	1400.65	1401.66	2	-0.0004427	-0.3159	372	384	gi|545497791,gi|545497793
PREDICTED: LOW QUALITY PROTEIN: alpha-enolase isoform 1 [Canis lupus familiaris]	gi|345800677	48988.4	1	1	1	2	8.64e-05	0.0604	VVIGmDVAASEFFR	K	S	0.997	2.84	0.457	2		m5: Oxidation (+15.99)	778.893	1555.77	1556.78	2	0.001828	1.174	253	266
PREDICTED: ovostatin homolog 2-like isoform X1 [Canis lupus familiaris]	gi|545546408	164008	1	6	7	9	0.000389	0.0515	GISYLGTLK	R	F	0.919	2.54	0.361	2			476.279	950.544	951.551	2	-0.0001951	-0.205	352	360
PREDICTED: ovostatin homolog 2-like isoform X1 [Canis lupus familiaris]	gi|545546408	164008	1	6	7	9	0.000389	0.0515	LGSVSFENMDPFYR	L	R	0.997	2.99	0.388	1			831.385	1660.75	1661.76	2	-0.0005914	-0.3559	337	350
PREDICTED: ovostatin homolog 2-like isoform X1 [Canis lupus familiaris]	gi|545546408	164008	1	6	7	9	0.000389	0.0515	mLSGFTPVMASIEK	K	L	0.991	3.33	0.333	2		m1: Oxidation (+15.99)	763.882	1525.75	1526.76	2	-0.002944	-1.928	1369	1382
PREDICTED: ovostatin homolog 2-like isoform X1 [Canis lupus familiaris]	gi|545546408	164008	1	6	7	9	0.000389	0.0515	PSYLAPEEYAPIYSYAPSR	R	I	0.967	2.86	0.374	1			1087.53	2173.04	2174.04	2	0.005318	2.446	690	708
PREDICTED: ovostatin homolog 2-like isoform X1 [Canis lupus familiaris]	gi|545546408	164008	1	6	7	9	0.000389	0.0515	PSYLAPEEYAPIYSYAPSR	R	I	0.997	3.41	0.452	1			725.352	2173.04	2174.04	3	-0.001531	-0.7044	690	708
PREDICTED: ovostatin homolog 2-like isoform X1 [Canis lupus familiaris]	gi|545546408	164008	1	6	7	9	0.000389	0.0515	PSYLAPEEYAPIYSYAPSR	R	I	0.997	2.74	0.441	1			1087.53	2173.04	2174.04	2	-0.0002972	-0.1367	690	708
PREDICTED: ovostatin homolog 2-like isoform X1 [Canis lupus familiaris]	gi|545546408	164008	1	6	7	9	0.000389	0.0515	PSYLAPEEYAPIYSYAPSR	R	I	0.997	3.35	0.349	1			1087.52	2173.03	2174.04	2	-0.004448	-2.046	690	708
PREDICTED: ovostatin homolog 2-like isoform X1 [Canis lupus familiaris]	gi|545546408	164008	1	6	7	9	0.000389	0.0515	SRPSYLAPEEYAPIYSYAPSR	F	I	0.997	2.94	0.446	1			806.396	2416.17	2417.18	3	-0.002979	-1.232	688	708
PREDICTED: ovostatin homolog 2-like isoform X1 [Canis lupus familiaris]	gi|545546408	164008	1	6	7	9	0.000389	0.0515	YIPVSNYGDGDIYDILR	Y	G	0.983	2.74	0.389	1			986.986	1971.96	1972.97	2	-0.001065	-0.5398	645	661
PREDICTED: protein phosphatase methylesterase 1 isoformX4 [Canis lupus familiaris]	gi|73987978	42294.6	0.984	1	1	1	4.32e-05	0.0311	NSEDLSAETmAK	K	D	0.997	3.15	0.4	2		m10: Oxidation (+15.99)	656.291	1310.57	1311.57	2	0.001638	1.249	122	133
PREDICTED: complement C3 [Canis lupus familiaris]	gi|545535669	180300	1	4	6	6	0.000259	0.0399	AQMVEDAIDGDR	V	L	0.938	2.41	0.398	1			660.297	1318.58	1319.59	2	-0.002518	-1.908	989	1000
PREDICTED: complement C3 [Canis lupus familiaris]	gi|545535669	180300	1	4	6	6	0.000259	0.0399	EEVHAADLGDQVPDTESETR	R	I	0.997	3.35	0.361	2			733.333	2196.98	2197.98	3	-0.001091	-0.4965	961	980
PREDICTED: complement C3 [Canis lupus familiaris]	gi|545535669	180300	1	4	6	6	0.000259	0.0399	EEVHAADLGDQVPDTESETR	R	I	0.997	3.04	0.426	2			1099.5	2196.98	2197.98	2	-0.001444	-0.657	961	980
PREDICTED: complement C3 [Canis lupus familiaris]	gi|545535669	180300	1	4	6	6	0.000259	0.0399	GQGTLSVVTmYYAK	K	L	0.974	2.89	0.363	2		m10: Oxidation (+15.99)	767.384	1532.75	1533.76	2	-0.0009492	-0.6188	1339	1352
PREDICTED: complement C3 [Canis lupus familiaris]	gi|545535669	180300	1	4	6	6	0.000259	0.0399	IWNVVEAADIGcTAGSGK	K	D	0.993	3.17	0.351	2		c12: Carbamidomethyl (+57.02)	616.637	1846.89	1847.9	3	-0.0007576	-0.41	615	632
PREDICTED: complement C3 [Canis lupus familiaris]	gi|545535669	180300	1	4	6	6	0.000259	0.0399	IWNVVEAADIGcTAGSGK	K	D	0.997	6.1	0.602	2		c12: Carbamidomethyl (+57.02)	924.45	1846.89	1847.9	2	-0.002697	-1.46	615	632
PREDICTED: kininogen-1 isoformX1 [Canis lupus familiaris]	gi|345796419	72828.2	0.243	0	0	1	4.32e-05	0.0246	ESTQAATGEcSATVGK	K	R	0.966	2.51	0.404	2		c10: Carbamidomethyl (+57.02)	798.863	1595.71	1596.72	2	0.002175	1.362	98	113	gi|545553768
PREDICTED: Golgi membrane protein 1 isoform X2 [Canis lupus familiaris]	gi|545486425	47163.8	1	2	3	3	0.00013	0.0332	FSYDLSQcINQMK	K	E	0.931	2.78	0.344	2		c8: Carbamidomethyl (+57.02)	817.37	1632.73	1633.74	2	-0.001809	-1.108	168	180
PREDICTED: Golgi membrane protein 1 isoform X2 [Canis lupus familiaris]	gi|545486425	47163.8	1	2	3	3	0.00013	0.0332	FSYDLSQcINQmK	K	E	0.997	2.66	0.415	2		c8: Carbamidomethyl (+57.02), m12: Oxidation (+15.99)	825.368	1648.72	1649.73	2	-0.0003865	-0.2343	168	180
PREDICTED: Golgi membrane protein 1 isoform X2 [Canis lupus familiaris]	gi|545486425	47163.8	1	2	3	3	0.00013	0.0332	KFSYDLSQcINQMK	R	E	0.994	3.84	0.282	2		c9: Carbamidomethyl (+57.02)	587.949	1760.82	1761.83	3	0.002176	1.235	167	180
PREDICTED: pyruvate carboxylase, mitochondrial isoform X2 [Canis lupus familiaris]	gi|545530614	131862	1	2	3	3	0.00013	0.0242	AYVEANQmLGDLIK	K	V	0.944	3.07	0.337	2		m8: Oxidation (+15.99)	790.901	1579.79	1580.8	2	-0.004214	-2.666	915	928
PREDICTED: pyruvate carboxylase, mitochondrial isoform X2 [Canis lupus familiaris]	gi|545530614	131862	1	2	3	3	0.00013	0.0242	AYVEANQMLGDLIK	K	V	0.99	2.8	0.39	2			782.905	1563.8	1564.8	2	-0.0006316	-0.4036	915	928
PREDICTED: pyruvate carboxylase, mitochondrial isoform X2 [Canis lupus familiaris]	gi|545530614	131862	1	2	3	3	0.00013	0.0242	DFTATFGPLDSLNTR	K	L	0.997	2.73	0.461	2			827.907	1653.8	1654.81	2	-0.0006578	-0.3975	1044	1058
PREDICTED: nucleobindin-1 isoform 1 [Canis lupus familiaris]	gi|73947136	53141.7	0.998	1	1	1	4.32e-05	0.0241	DLELLIQTATR	R	D	0.997	3	0.393	2			636.862	1271.71	1272.72	2	0.0001881	0.1478	150	160
PREDICTED: carbonic anhydrase 13 isoform X3 [Canis lupus familiaris]	gi|359323321	29444.7	0.984	1	1	1	4.32e-05	0.0611	FFPIADGDQQSPIEIK	K	T	0.997	3.05	0.471	2			902.958	1803.9	1804.91	2	-0.002353	-1.303	20	35
PREDICTED: hydroxyacyl-coenzyme A dehydrogenase, mitochondrial isoform X2 [Canis lupus familiaris]	gi|345795823	35874.5	0.721	1	1	1	4.32e-05	0.0367	FIMDGWYEMDPK	K	N	0.937	3.25	0.291	2			766.333	1530.65	1531.66	2	-0.0003746	-0.2446	285	296
actin, cytoplasmic 2 [Canis lupus familiaris]	gi|55741585	41666	0.236	0	0	7	0.000303	0.0587	DLYANTVLSGGTTMYPGIADR	K	M	0.93	2.84	0.333	2			1108.04	2214.06	2215.07	2	-0.0003742	-0.1689	292	312	gi|307938303,gi|545509102,gi|545500782
actin, cytoplasmic 2 [Canis lupus familiaris]	gi|55741585	41666	0.236	0	0	7	0.000303	0.0587	DLYANTVLSGGTTmYPGIADR	K	M	0.99	2.91	0.377	2		m14: Oxidation (+15.99)	1116.04	2230.06	2231.07	2	-0.001637	-0.7337	292	312	gi|307938303,gi|545509102,gi|545500782
actin, cytoplasmic 2 [Canis lupus familiaris]	gi|55741585	41666	0.236	0	0	7	0.000303	0.0587	DLYANTVLSGGTTMYPGIADR	K	M	0.997	3.53	0.411	2			739.028	2214.06	2215.07	3	-0.001852	-0.8363	292	312	gi|307938303,gi|545509102,gi|545500782
actin, cytoplasmic 2 [Canis lupus familiaris]	gi|55741585	41666	0.236	0	0	7	0.000303	0.0587	DLYANTVLSGGTTmYPGIADR	K	M	0.997	4.29	0.452	2		m14: Oxidation (+15.99)	744.365	2230.07	2231.07	3	0.01617	7.248	292	312	gi|307938303,gi|545509102,gi|545500782
actin, cytoplasmic 2 [Canis lupus familiaris]	gi|55741585	41666	0.236	0	0	7	0.000303	0.0587	DLYANTVLSGGTTmYPGIADR	K	M	0.997	4.91	0.537	2		m14: Oxidation (+15.99)	1116.05	2230.08	2231.07	2	0.02107	9.443	292	312	gi|307938303,gi|545509102,gi|545500782
actin, cytoplasmic 2 [Canis lupus familiaris]	gi|55741585	41666	0.236	0	0	7	0.000303	0.0587	KDLYANTVLSGGTTMYPGIADR	R	M	0.985	2.56	0.416	2			1172.08	2342.15	2343.17	2	-0.003821	-1.631	291	312	gi|307938303,gi|545509102,gi|545500782
actin, cytoplasmic 2 [Canis lupus familiaris]	gi|55741585	41666	0.236	0	0	7	0.000303	0.0587	KDLYANTVLSGGTTMYPGIADR	R	M	0.997	4.52	0.461	2			781.726	2342.15	2343.17	3	-0.003041	-1.298	291	312	gi|307938303,gi|545509102,gi|545500782
15-hydroxyprostaglandin dehydrogenase [Canis lupus familiaris]	gi|548923825	28920.9	0.998	0	0	1	4.32e-05	0.0489	VALVTGAAQGIGR	K	A	0.997	2.78	0.4	2			606.856	1211.7	1212.71	2	-0.0009203	-0.7589	7	19	gi|545542280
PREDICTED: angiotensin-converting enzyme 2 isoform X1 [Canis lupus familiaris]	gi|545557159	92848.3	0.859	0	0	1	4.32e-05	0.0236	NSFVGWNTDWSPYADQSIK	R	V	0.997	3.6	0.404	2			1108.01	2214	2215.01	2	-0.001042	-0.4703	600	618	gi|259089442
PREDICTED: STE20-like kinase isoform X2 [Canis lupus familiaris]	gi|345792771	139931	0.335	0	0	1	4.32e-05	0.0116	ASSDLSIASSEEDK	R	L	0.997	2.86	0.513	2			719.83	1437.65	1438.65	2	-0.001933	-1.343	339	352	gi|73998466
PREDICTED: 182 kDa tankyrase-1-binding protein isoform X1 [Canis lupus familiaris]	gi|545530043	181369	0.782	0	0	1	4.32e-05	0.00863	DYSSGSSTAPGPQDR	R	G	0.923	2.34	0.388	2			762.832	1523.65	1524.66	2	0.001028	0.6743	978	992	gi|345783819
PREDICTED: serine/threonine-protein kinase PAK 2 isoform 1 [Canis lupus familiaris]	gi|74002818	57971.2	0.946	0	0	2	8.64e-05	0.0649	ALYLIATNGTPELQNPEK	R	L	0.997	3.7	0.304	2			986.525	1971.03	1972.04	2	0.00295	1.496	451	468	gi|73987875
PREDICTED: serine/threonine-protein kinase PAK 2 isoform 1 [Canis lupus familiaris]	gi|74002818	57971.2	0.946	0	0	2	8.64e-05	0.0649	LTDFGFcAQITPEQSK	K	R	0.997	3.18	0.41	2		c7: Carbamidomethyl (+57.02)	921.445	1840.88	1841.87	2	0.008871	4.816	384	399	gi|73987875,gi|545559041
PREDICTED: protein S100-A9 isoformX3 [Canis lupus familiaris]	gi|545505723	23333.4	1	1	1	1	4.32e-05	0.0905	NAPEGEGHSHGPGFGEGSQ	K	G	0.943	2.41	0.401	1			925.887	1849.76	1850.77	2	-0.002885	-1.559	177	195
PREDICTED: glycogen phosphorylase, liver form isoform 2 [Canis lupus familiaris]	gi|359320055	93457.7	1	2	3	3	0.00013	0.0355	HLQIIYEINQK	R	H	0.96	3.05	0.331	2			466.929	1397.77	1398.77	3	-0.0002776	-0.1985	366	376
PREDICTED: glycogen phosphorylase, liver form isoform 2 [Canis lupus familiaris]	gi|359320055	93457.7	1	2	3	3	0.00013	0.0355	LITSVAEVVNNDPVVGSK	K	L	0.962	2.78	0.366	2			921.003	1839.99	1841	2	-0.002231	-1.212	589	606
PREDICTED: glycogen phosphorylase, liver form isoform 2 [Canis lupus familiaris]	gi|359320055	93457.7	1	2	3	3	0.00013	0.0355	LITSVAEVVNNDPVVGSK	K	L	0.997	4.12	0.344	2			614.338	1839.99	1841	3	-0.003343	-1.816	589	606
PREDICTED: attractin isoform X3 [Canis lupus familiaris]	gi|73991942	157003	0.531	0	0	1	4.32e-05	0.00847	YDVDTQMWTILK	R	D	0.997	3.26	0.394	2			756.875	1511.74	1512.74	2	0.001811	1.197	525	536	gi|545540087
PREDICTED: ERO1-like protein alpha [Canis lupus familiaris]	gi|73963815	54363.6	0.999	1	1	1	4.32e-05	0.0214	PDFQLFTGNK	R	V	0.95	2.8	0.371	1			583.797	1165.58	1166.58	2	0.003204	2.746	325	334
PREDICTED: ubiquitin carboxyl-terminal hydrolase isozyme L3 isoform X3 [Canis lupus familiaris]	gi|345788659	26182.8	0.984	1	1	1	4.32e-05	0.087	VTHETSAHEGQTEAPSIDEK	R	V	0.997	3.23	0.362	2			722.67	2164.99	2165.99	3	0.001565	0.7225	146	165
PREDICTED: antithrombin-III isoform 1 [Canis lupus familiaris]	gi|359320010	52467.6	0.998	0	0	1	4.32e-05	0.028	VAEGTQVLELPFK	R	G	0.946	2.9	0.338	2			715.898	1429.78	1430.79	2	-0.0005242	-0.3664	296	308	sp|ANT3_HUMAN|
PREDICTED: adenosine kinase isoformX1 [Canis lupus familiaris]	gi|57085123	40562.1	0.074	0	0	1	4.32e-05	0.0359	SLVANLAAANcYK	R	K	0.997	3.1	0.382	2		c11: Carbamidomethyl (+57.02)	697.856	1393.7	1394.71	2	-0.004119	-2.954	150	162	gi|545495367,gi|545495369,gi|545495358
PREDICTED: histidine ammonia-lyase [Canis lupus familiaris]	gi|73978213	72149.1	0.984	1	1	1	4.32e-05	0.0228	NKPDNGGFASADDAR	K	F	0.997	2.96	0.495	2			767.847	1533.68	1534.69	2	-0.001431	-0.9323	38	52
PREDICTED: actin, cytoplasmic 1 isoform X1 [Canis lupus familiaris]	gi|545500782	44870.4	0.281	0	0	7	0.000303	0.0543	DLYANTVLSGGTTMYPGIADR	K	M	0.93	2.84	0.333	2			1108.04	2214.06	2215.07	2	-0.0003742	-0.1689	322	342	gi|55741585,gi|307938303,gi|545509102
PREDICTED: actin, cytoplasmic 1 isoform X1 [Canis lupus familiaris]	gi|545500782	44870.4	0.281	0	0	7	0.000303	0.0543	DLYANTVLSGGTTmYPGIADR	K	M	0.99	2.91	0.377	2		m14: Oxidation (+15.99)	1116.04	2230.06	2231.07	2	-0.001637	-0.7337	322	342	gi|55741585,gi|307938303,gi|545509102
PREDICTED: actin, cytoplasmic 1 isoform X1 [Canis lupus familiaris]	gi|545500782	44870.4	0.281	0	0	7	0.000303	0.0543	DLYANTVLSGGTTMYPGIADR	K	M	0.997	3.53	0.411	2			739.028	2214.06	2215.07	3	-0.001852	-0.8363	322	342	gi|55741585,gi|307938303,gi|545509102
PREDICTED: actin, cytoplasmic 1 isoform X1 [Canis lupus familiaris]	gi|545500782	44870.4	0.281	0	0	7	0.000303	0.0543	DLYANTVLSGGTTmYPGIADR	K	M	0.997	4.29	0.452	2		m14: Oxidation (+15.99)	744.365	2230.07	2231.07	3	0.01617	7.248	322	342	gi|55741585,gi|307938303,gi|545509102
PREDICTED: actin, cytoplasmic 1 isoform X1 [Canis lupus familiaris]	gi|545500782	44870.4	0.281	0	0	7	0.000303	0.0543	DLYANTVLSGGTTmYPGIADR	K	M	0.997	4.91	0.537	2		m14: Oxidation (+15.99)	1116.05	2230.08	2231.07	2	0.02107	9.443	322	342	gi|55741585,gi|307938303,gi|545509102
PREDICTED: actin, cytoplasmic 1 isoform X1 [Canis lupus familiaris]	gi|545500782	44870.4	0.281	0	0	7	0.000303	0.0543	KDLYANTVLSGGTTMYPGIADR	R	M	0.985	2.56	0.416	2			1172.08	2342.15	2343.17	2	-0.003821	-1.631	321	342	gi|55741585,gi|307938303,gi|545509102
PREDICTED: actin, cytoplasmic 1 isoform X1 [Canis lupus familiaris]	gi|545500782	44870.4	0.281	0	0	7	0.000303	0.0543	KDLYANTVLSGGTTMYPGIADR	R	M	0.997	4.52	0.461	2			781.726	2342.15	2343.17	3	-0.003041	-1.298	321	342	gi|55741585,gi|307938303,gi|545509102
PREDICTED: mammaglobin-A [Canis lupus familiaris]	gi|359321930	10652.8	1	2	3	5	0.000216	0.215	LQQSDETLSNFALmMNK	F	I	0.997	2.87	0.453	1		m14: Oxidation (+15.99)	993.468	1984.92	1985.93	2	-0.002591	-1.305	67	83
PREDICTED: mammaglobin-A [Canis lupus familiaris]	gi|359321930	10652.8	1	2	3	5	0.000216	0.215	LQQSDETLSNFALMMNK	F	I	0.997	3.43	0.344	1			985.47	1968.93	1969.94	2	-0.002305	-1.17	67	83
PREDICTED: mammaglobin-A [Canis lupus familiaris]	gi|359321930	10652.8	1	2	3	5	0.000216	0.215	QcFLQQSDETLSNFALmMNK	K	I	0.962	3.56	0.284	2		c2: Carbamidomethyl (+57.02), m17: Oxidation (+15.99)	807.702	2420.09	2421.09	3	0.003915	1.617	64	83
PREDICTED: mammaglobin-A [Canis lupus familiaris]	gi|359321930	10652.8	1	2	3	5	0.000216	0.215	QcFLQQSDETLSNFALMmNK	K	I	0.995	3.44	0.325	2		c2: Carbamidomethyl (+57.02), m18: Oxidation (+15.99)	807.701	2420.08	2421.09	3	-0.0002964	-0.1224	64	83
PREDICTED: mammaglobin-A [Canis lupus familiaris]	gi|359321930	10652.8	1	2	3	5	0.000216	0.215	QcFLQQSDETLSNFALmmNK	K	I	0.997	4.4	0.49	2		c2: Carbamidomethyl (+57.02), m17: Oxidation (+15.99), m18: Oxidation (+15.99)	813.037	2436.09	2437.08	3	0.01315	5.396	64	83
PREDICTED: serine/threonine-protein kinase PAK 1 isoform 1 [Canis lupus familiaris]	gi|73987875	60669.4	0.687	0	0	2	8.64e-05	0.0625	ALYLIATNGTPELQNPEK	R	L	0.997	3.7	0.304	2			986.525	1971.03	1972.04	2	0.00295	1.496	471	488	gi|74002818
PREDICTED: serine/threonine-protein kinase PAK 1 isoform 1 [Canis lupus familiaris]	gi|73987875	60669.4	0.687	0	0	2	8.64e-05	0.0625	LTDFGFcAQITPEQSK	K	R	0.997	3.18	0.41	2		c7: Carbamidomethyl (+57.02)	921.445	1840.88	1841.87	2	0.008871	4.816	404	419	gi|74002818,gi|545559041
PREDICTED: chloride intracellular channel protein 3 [Canis lupus familiaris]	gi|73967486	28745	1	2	2	2	8.64e-05	0.118	DFAPGSQLPILLYDGDAK	K	T	0.997	2.58	0.442	2			960.491	1918.97	1919.98	2	-0.0009332	-0.486	56	73
PREDICTED: chloride intracellular channel protein 3 [Canis lupus familiaris]	gi|73967486	28745	1	2	2	2	8.64e-05	0.118	GVPFTLTTVDTR	K	R	0.973	2.98	0.351	2			653.854	1305.69	1306.7	2	0.0003852	0.2948	37	48
PREDICTED: poly(U)-specific endoribonuclease isoform X1 [Canis lupus familiaris]	gi|545545745	47024.9	0.647	0	0	1	4.32e-05	0.0217	GNLEScASR	A	C	0.997	2.74	0.453	1		c6: Carbamidomethyl (+57.02)	497.225	992.435	993.442	2	0.0006191	0.6232	19	27	gi|345791912
PREDICTED: pyridoxal-dependent decarboxylase domain-containing protein 1 isoformX1 [Canis lupus familiaris]	gi|73958861	86783.3	0.996	0	0	2	8.64e-05	0.0355	FFQELPGSDPVLK	R	A	0.997	3.05	0.386	2			738.891	1475.77	1476.77	2	0.0005494	0.3721	394	406	gi|545502125
PREDICTED: pyridoxal-dependent decarboxylase domain-containing protein 1 isoformX1 [Canis lupus familiaris]	gi|73958861	86783.3	0.996	0	0	2	8.64e-05	0.0355	YEDFVVDGFNVLYNK	R	K	0.997	3.45	0.481	2			911.441	1820.87	1821.87	2	0.005235	2.874	158	172	gi|545502125
PREDICTED: fascin isoform 1 [Canis lupus familiaris]	gi|345801349	54646.6	0.887	1	1	1	4.32e-05	0.0325	LVARPEPATGYTLEFR	R	S	0.978	3.21	0.331	2			607.328	1818.96	1819.97	3	-0.0002412	-0.1325	202	217
lactotransferrin precursor [Canis lupus familiaris]	gi|559767226	77296.3	1	2	2	2	8.64e-05	0.0424	ADALSLDGGLIYVAGK	K	C	0.997	3.65	0.532	2			781.927	1561.84	1562.84	2	0.004347	2.782	408	423
lactotransferrin precursor [Canis lupus familiaris]	gi|559767226	77296.3	1	2	2	2	8.64e-05	0.0424	SSAFQLFGSPSGEK	K	D	0.997	3.49	0.381	2			721.351	1440.69	1441.7	2	-0.001707	-1.184	302	315
PREDICTED: glyoxylate reductase/hydroxypyruvate reductase [Canis lupus familiaris]	gi|545517618	34902.4	0.984	1	1	2	8.64e-05	0.0559	AADcEVEQWDSDEPIPAK	R	E	0.954	2.74	0.362	2		c4: Carbamidomethyl (+57.02)	1030.45	2058.88	2059.89	2	-0.001427	-0.6928	20	37
PREDICTED: glyoxylate reductase/hydroxypyruvate reductase [Canis lupus familiaris]	gi|545517618	34902.4	0.984	1	1	2	8.64e-05	0.0559	AADcEVEQWDSDEPIPAK	R	E	0.997	4.09	0.506	2		c4: Carbamidomethyl (+57.02)	1030.45	2058.88	2059.89	2	-0.0002063	-0.1001	20	37
PREDICTED: T-complex protein 1 subunit zeta-2 isoformX2 [Canis lupus familiaris]	gi|73966840	53102.8	0.075	0	0	1	4.32e-05	0.0329	VLAQNSGFDLQETLVK	K	V	0.978	2.8	0.376	2			881.472	1760.93	1761.94	2	-0.001409	-0.7996	405	420	gi|545511761,gi|345805760
PREDICTED: 14-3-3 protein epsilon isoform X4 [Canis lupus familiaris]	gi|545512097	28547.2	0.243	0	0	1	4.32e-05	0.0476	LIccDILDVLDK	K	H	0.997	3.97	0.375	2		c3: Carbamidomethyl (+57.02), c4: Carbamidomethyl (+57.02)	738.874	1475.73	1476.74	2	-0.002818	-1.908	107	118	gi|73967156
PREDICTED: glutathione S-transferase Mu 3 isoformX1 [Canis lupus familiaris]	gi|57088159	26937	1	2	2	2	8.64e-05	0.111	IQLVQLcYSPDLEK	R	L	0.997	2.54	0.434	2		c7: Carbamidomethyl (+57.02)	853.453	1704.89	1705.88	2	0.01491	8.739	114	127
PREDICTED: glutathione S-transferase Mu 3 isoformX1 [Canis lupus familiaris]	gi|57088159	26937	1	2	2	2	8.64e-05	0.111	YTcGEAPDYDK	R	S	0.997	2.4	0.464	2		c3: Carbamidomethyl (+57.02)	659.766	1317.52	1318.53	2	-0.001716	-1.301	38	48
PREDICTED: protein-glutamine gamma-glutamyltransferase E [Canis lupus familiaris]	gi|545540174	77693.2	1	2	3	4	0.000173	0.049	HLAEDEREPSISGK	R	F	0.997	3.16	0.441	2			784.389	1566.76	1567.77	2	-0.001057	-0.6741	474	487
PREDICTED: protein-glutamine gamma-glutamyltransferase E [Canis lupus familiaris]	gi|545540174	77693.2	1	2	3	4	0.000173	0.049	TDLGPLYNGWQVLDATPQER	R	S	0.969	3.87	0.256	2			758.379	2272.12	2273.12	3	0.002303	1.013	342	361
PREDICTED: protein-glutamine gamma-glutamyltransferase E [Canis lupus familiaris]	gi|545540174	77693.2	1	2	3	4	0.000173	0.049	TDLGPLYNGWQVLDATPQER	R	S	0.997	3.59	0.408	2			1137.06	2272.11	2273.12	2	-0.001834	-0.807	342	361
PREDICTED: protein-glutamine gamma-glutamyltransferase E [Canis lupus familiaris]	gi|545540174	77693.2	1	2	3	4	0.000173	0.049	TDLGPLYNGWQVLDATPQER	R	S	0.997	3.71	0.363	2			1137.06	2272.11	2273.12	2	0.0003629	0.1597	342	361
PREDICTED: UPF0762 protein C6orf58 isoformX1 [Canis lupus familiaris]	gi|73945892	35378.8	0.994	0	0	2	8.64e-05	0.0355	YIIDPWVYPER	K	M	0.967	2.85	0.367	2			725.873	1449.73	1450.74	2	0.001561	1.076	50	60	gi|545486007
PREDICTED: UPF0762 protein C6orf58 isoformX1 [Canis lupus familiaris]	gi|73945892	35378.8	0.994	0	0	2	8.64e-05	0.0355	YIIDPWVYPER	K	M	0.997	2.89	0.487	2			725.872	1449.73	1450.74	2	0.0005842	0.4027	50	60	gi|545486007
PREDICTED: epithelial chloride channel protein-like [Canis lupus familiaris]	gi|545503796	100297	0.998	1	1	1	4.32e-05	0.011	AEAEIEDFSR	K	L	0.978	3.13	0.341	2			583.769	1165.52	1166.53	2	-0.001026	-0.8798	729	738
PREDICTED: nudC domain-containing protein 1 [Canis lupus familiaris]	gi|73974518	66887.9	0.686	1	1	1	4.32e-05	0.0189	DSAQcAAIAER	R	L	0.927	3.3	0.281	2		c5: Carbamidomethyl (+57.02)	596.274	1190.53	1191.54	2	-0.001248	-1.047	372	382
PREDICTED: secretoglobin family 1D member 2-like [Canis lupus familiaris]	gi|545560525	10113.7	0.657	0	0	1	4.32e-05	0.187	PHLQLAYNPPEAALNAK	K	L	0.997	3.03	0.416	1			923.997	1845.98	1846.98	2	0.004741	2.567	44	60	gi|545531237
PREDICTED: immunoglobulin lambda-like polypeptide 5-like [Canis lupus familiaris]	gi|74009405	13213.5	0.401	0	0	1	4.32e-05	0.103	YAASSYLSLTPDK	K	W	0.997	3.3	0.445	2			708.355	1414.7	1415.71	2	-0.002051	-1.449	86	98	gi|545544681,gi|73995687,gi|545544685,gi|545544683,gi|545544754
PREDICTED: hemoglobin, delta [Canis lupus familiaris]	gi|73988388	16193.7	0.781	0	0	3	0.00013	0.129	FFDSFGDLSTPDAVmSN	R	A	0.997	2.9	0.457	1		m15: Oxidation (+15.99)	933.399	1864.78	1865.79	2	0.0001256	0.06734	42	58	gi|399567834
PREDICTED: hemoglobin, delta [Canis lupus familiaris]	gi|73988388	16193.7	0.781	0	0	3	0.00013	0.129	FFDSFGDLSTPDAVmSNAK	R	V	0.997	3	0.394	2		m15: Oxidation (+15.99)	1032.96	2063.91	2064.92	2	-0.0008708	-0.4217	42	60	gi|399567834
PREDICTED: hemoglobin, delta [Canis lupus familiaris]	gi|73988388	16193.7	0.781	0	0	3	0.00013	0.129	FFDSFGDLSTPDAVMSNAK	R	V	0.997	3.11	0.422	2			1024.97	2047.92	2048.93	2	-0.0003406	-0.1662	42	60	gi|399567834
PREDICTED: serpin B10 [Canis lupus familiaris]	gi|73945839	44976	1	1	1	1	4.32e-05	0.0504	AYFGAEPQSVNFVGASGQIR	K	K	0.997	3.64	0.444	2			700.018	2097.03	2098.04	3	0.003301	1.574	132	151
PREDICTED: eukaryotic translation initiation factor 3 subunit F [Canis lupus familiaris]	gi|359322420	37215.1	0.984	1	1	1	4.32e-05	0.0496	VIGLSSDLQQVGGASAR	R	I	0.997	3.34	0.472	2			829.45	1656.88	1657.89	2	0.004947	2.984	248	264
PREDICTED: complement factor B [Canis lupus familiaris]	gi|345778397	86322.2	0.992	1	1	1	4.32e-05	0.013	DAQYASGYEK	K	I	0.933	3.06	0.309	2			566.251	1130.49	1131.5	2	-0.0009136	-0.8075	662	671
PREDICTED: thiosulfate sulfurtransferase (rhodanese)-like domain containing 1 isoform 2 [Canis lupus familiaris]	gi|74006285	14627.5	0.984	1	2	2	8.64e-05	0.102	LQEENLIFFcQmGK	K	R	0.997	3.04	0.453	2		c10: Carbamidomethyl (+57.02), m12: Oxidation (+15.99)	886.921	1771.83	1772.83	2	0.0003043	0.1716	92	105
PREDICTED: thiosulfate sulfurtransferase (rhodanese)-like domain containing 1 isoform 2 [Canis lupus familiaris]	gi|74006285	14627.5	0.984	1	2	2	8.64e-05	0.102	LQEENLIFFcQMGK	K	R	0.997	3.56	0.519	2		c10: Carbamidomethyl (+57.02)	878.925	1755.83	1756.84	2	0.002177	1.239	92	105
PREDICTED: homeodomain-only protein isoform X2 [Canis lupus familiaris]	gi|545521607	8998	0.94	0	0	1	4.32e-05	0.175	IAAEAGLSEEETQK	L	W	0.997	3.75	0.441	1			738.365	1474.71	1475.72	2	-0.0006967	-0.4721	43	56	gi|545521612
PREDICTED: malate dehydrogenase, mitochondrial-like [Canis lupus familiaris]	gi|545537962	43621.1	0.996	0	0	1	4.32e-05	0.0414	SQEADcAYFSTPLLLGK	K	K	0.997	3.6	0.332	2		c6: Carbamidomethyl (+57.02)	950.46	1898.91	1899.92	2	-0.003022	-1.591	353	369	gi|545500672
PREDICTED: histidine triad nucleotide-binding protein 2, mitochondrial [Canis lupus familiaris]	gi|545517557	21718	1	2	2	2	8.64e-05	0.0976	ISQAEEEDQQLLGH	R	L	0.997	2.93	0.443	1			798.878	1595.74	1596.75	2	-0.001053	-0.6594	142	155
PREDICTED: histidine triad nucleotide-binding protein 2, mitochondrial [Canis lupus familiaris]	gi|545517557	21718	1	2	2	2	8.64e-05	0.0976	ISQAEEEDQQLLGHLLLVAK	R	K	0.997	3.08	0.389	2			745.406	2233.2	2234.2	3	0.001151	0.5151	142	161
alpha-centractin [Canis lupus familiaris]	gi|50978894	42615.2	0.599	0	0	1	4.32e-05	0.0399	VmAGALEGDIFIGPK	R	A	0.997	3.52	0.364	2		m2: Oxidation (+15.99)	767.403	1532.79	1533.8	2	-7.358e-05	-0.04797	47	61	gi|73970092
PREDICTED: fructose-bisphosphate aldolase A isoform X3 [Canis lupus familiaris]	gi|545501672	45189.4	0.76	0	0	1	4.32e-05	0.0481	IVAPGKGILAADESTGSIAK	R	R	0.96	2.81	0.359	2			633.358	1897.05	1898.06	3	-0.0006519	-0.3435	75	94	sp|ALDOA_RABIT|
ezrin [Canis lupus familiaris]	gi|558757359	69424.7	0.999	1	1	1	4.32e-05	0.0273	IAQDLEmYGINYFEIK	K	N	0.997	3.68	0.476	2		m7: Oxidation (+15.99)	981.979	1961.94	1962.95	2	-0.001108	-0.5643	194	209
PREDICTED: glypican-1 [Canis lupus familiaris]	gi|545543124	67074.9	0.967	1	1	1	4.32e-05	0.0226	AFVQGLGVAGDVVR	R	K	0.939	2.85	0.338	2			694.388	1386.76	1387.77	2	-1.13e-05	-0.008144	230	243
PREDICTED: ADP-ribosylation factor 4 isoform 2 [Canis lupus familiaris]	gi|73985218	20528.5	0.936	0	0	1	4.32e-05	0.0778	NIcFTVWDVGGQDK	K	I	0.997	4.09	0.436	2		c3: Carbamidomethyl (+57.02)	819.881	1637.75	1638.76	2	-0.003259	-1.989	60	73	gi|545522143
PREDICTED: leucine-rich repeat flightless-interacting protein 2 [Canis lupus familiaris]	gi|545543109	76322.3	0.426	0	0	1	4.32e-05	0.0177	AmVSNAQLDNEK	K	T	0.982	2.6	0.412	2		m2: Oxidation (+15.99)	668.315	1334.62	1335.62	2	0.002378	1.78	341	352	gi|545538410,gi|545538421
PREDICTED: attractin isoform X1 [Canis lupus familiaris]	gi|545540087	165221	0.808	0	0	1	4.32e-05	0.00805	YDVDTQMWTILK	R	D	0.997	3.26	0.394	2			756.875	1511.74	1512.74	2	0.001811	1.197	525	536	gi|73991942
PREDICTED: propionyl-CoA carboxylase beta chain, mitochondrial [Canis lupus familiaris]	gi|545539043	59977	0.816	1	1	1	4.32e-05	0.0289	SVTNEDVTQEELGGAR	K	T	0.963	3.79	0.277	2			852.91	1703.8	1704.8	2	0.008291	4.863	248	263
PREDICTED: LOW QUALITY PROTEIN: ADP-ribosylation factor 5 isoform 1 [Canis lupus familiaris]	gi|545522143	34136.2	0.415	0	0	1	4.32e-05	0.0462	NIcFTVWDVGGQDK	K	I	0.997	4.09	0.436	2		c3: Carbamidomethyl (+57.02)	819.881	1637.75	1638.76	2	-0.003259	-1.989	60	73	gi|73985218
PREDICTED: LOW QUALITY PROTEIN: serotransferrin isoform 1 [Canis lupus familiaris]	gi|545539001	85170.4	1	3	3	3	0.00013	0.0568	AASSFFTAScVPcVDR	K	T	0.923	3.07	0.301	2		c10: Carbamidomethyl (+57.02), c13: Carbamidomethyl (+57.02)	887.898	1773.78	1774.79	2	6.727e-05	0.03791	217	232
PREDICTED: LOW QUALITY PROTEIN: serotransferrin isoform 1 [Canis lupus familiaris]	gi|545539001	85170.4	1	3	3	3	0.00013	0.0568	FFSQGcAPGSMR	K	N	0.997	3.1	0.503	2		c6: Carbamidomethyl (+57.02)	672.795	1343.58	1344.58	2	3.375e-05	0.0251	553	564
PREDICTED: LOW QUALITY PROTEIN: serotransferrin isoform 1 [Canis lupus familiaris]	gi|545539001	85170.4	1	3	3	3	0.00013	0.0568	SSLcALcIGSANVPGK	N	E	0.961	2.97	0.348	1		c4: Carbamidomethyl (+57.02), c7: Carbamidomethyl (+57.02)	817.404	1632.79	1633.8	2	-0.002704	-1.655	566	581
PREDICTED: annexin A11 [Canis lupus familiaris]	gi|345799231	54432.1	0.984	1	1	1	4.32e-05	0.0238	DAQELYAAGENR	R	L	0.997	3.04	0.452	2			668.809	1335.6	1336.61	2	-0.001348	-1.009	360	371
PREDICTED: STE20-like kinase isoformX1 [Canis lupus familiaris]	gi|73998466	143630	0.998	0	0	1	4.32e-05	0.0113	ASSDLSIASSEEDK	R	L	0.997	2.86	0.513	2			719.83	1437.65	1438.65	2	-0.001933	-1.343	339	352	gi|345792771
PREDICTED: EH domain-containing protein 1 isoform X1 [Canis lupus familiaris]	gi|359321796	62225.1	0.26	0	0	1	4.32e-05	0.0327	DKPTYDEIFYTLSPVNGK	K	I	0.997	3.67	0.369	2			696.348	2086.02	2087.03	3	-0.004115	-1.972	461	478	gi|545530908
glutamine synthetase isoform 1 [Canis lupus familiaris]	gi|648216199	46793.4	1	1	1	1	4.32e-05	0.0412	RPSANcDPFSVTEALIR	R	T	0.997	4.01	0.315	2		c6: Carbamidomethyl (+57.02)	644.992	1931.95	1932.96	3	0.001932	0.9994	381	397
PREDICTED: 14-3-3 protein zeta/delta-like [Canis lupus familiaris]	gi|359321774	32656.1	0.053	0	0	1	4.32e-05	0.0311	YDDmAAcmK	R	S	0.997	2.28	0.465	2		m4: Oxidation (+15.99), c7: Carbamidomethyl (+57.02), m8: Oxidation (+15.99)	568.706	1135.4	1136.41	2	-0.001009	-0.8875	63	71	gi|545520485
aldo-keto reductase family 1, member A1 (aldehyde reductase) [Canis lupus familiaris]	gi|356460865	36662	0.768	0	0	1	4.32e-05	0.0308	ALGLSNFSSR	R	Q	0.965	2.48	0.401	2			526.28	1050.55	1051.55	2	0.0005905	0.5615	158	167	gi|545523341
PREDICTED: ADP-ribosylation factor 2-like isoform X3 [Canis lupus familiaris]	gi|545509763	20733.5	0.601	0	0	1	4.32e-05	0.0773	NISFTVWDVGGQDK	K	I	0.997	3.89	0.541	2			783.383	1564.75	1565.76	2	-0.0005652	-0.361	60	73	gi|354548804,gi|73996597
pancreatic secretory granule membrane major glycoprotein GP2 precursor [Canis lupus familiaris]	gi|341865609	57936.2	0.984	1	1	1	4.32e-05	0.0212	YcTDASTATDK	R	C	0.997	2.55	0.541	2		c2: Carbamidomethyl (+57.02)	616.758	1231.5	1232.51	2	-0.001641	-1.331	161	171
PREDICTED: poly(U)-specific endoribonuclease isoform X4 [Canis lupus familiaris]	gi|345791912	46796.7	0.651	0	0	1	4.32e-05	0.0218	GNLEScASR	A	C	0.997	2.74	0.453	1		c6: Carbamidomethyl (+57.02)	497.225	992.435	993.442	2	0.0006191	0.6232	19	27	gi|545545745
PREDICTED: 60 kDa heat shock protein, mitochondrial isoform X2 [Canis lupus familiaris]	gi|545555745	60996.7	0.986	1	1	1	4.32e-05	0.0227	KVGGTSDVEVNEK	L	K	0.961	2.53	0.407	1			681.347	1360.68	1361.69	2	-0.003787	-2.781	405	417
PREDICTED: single-stranded DNA-binding protein, mitochondrial isoform X1 [Canis lupus familiaris]	gi|545525163	19220	0.696	0	0	1	4.32e-05	0.0898	SGESETYQMGDVSQK	R	T	0.997	3.29	0.435	2			823.353	1644.69	1645.7	2	-0.002368	-1.439	67	81	gi|545525167
PREDICTED: serum albumin isoform X1 [Canis lupus familiaris]	gi|545520919	68606.9	0.953	0	0	3	0.00013	0.074	ADFVEDKEVcK	A	N	0.926	3	0.315	1		c10: Carbamidomethyl (+57.02)	670.313	1338.61	1339.62	2	-0.001678	-1.252	331	341	gi|55742764
PREDICTED: serum albumin isoform X1 [Canis lupus familiaris]	gi|545520919	68606.9	0.953	0	0	3	0.00013	0.074	ccAAENKEGcFSEEGPK	K	L	0.915	2.3	0.387	2		c1: Carbamidomethyl (+57.02), c2: Carbamidomethyl (+57.02), c10: Carbamidomethyl (+57.02)	986.895	1971.78	1972.78	2	7.502e-05	0.03803	582	598	gi|55742764
PREDICTED: serum albumin isoform X1 [Canis lupus familiaris]	gi|545520919	68606.9	0.953	0	0	3	0.00013	0.074	VLDEFKPLVDEPQNLVK	K	T	0.918	3.11	0.293	2			661.698	1982.07	1983.08	3	0.0006766	0.3412	397	413	gi|55742764
cadherin-1 precursor [Canis lupus familiaris]	gi|560186539	97755.9	1	1	1	1	4.32e-05	0.0158	DTGVISVLTTGLDR	K	E	0.997	3.46	0.493	2			723.893	1445.77	1446.78	2	-0.001046	-0.7228	324	337
triosephosphate isomerase [Canis lupus familiaris]	gi|308082020	26714.2	1	1	1	2	8.64e-05	0.0522	IIYGGSVTGATcK	R	E	0.997	3.35	0.365	2		c12: Carbamidomethyl (+57.02)	663.839	1325.66	1326.67	2	-0.0008549	-0.6444	207	219
triosephosphate isomerase [Canis lupus familiaris]	gi|308082020	26714.2	1	1	1	2	8.64e-05	0.0522	IIYGGSVTGATcK	R	E	0.997	3.36	0.517	2		c12: Carbamidomethyl (+57.02)	663.84	1325.67	1326.67	2	0.0008541	0.6438	207	219
lysozyme precursor [Canis lupus familiaris]	gi|665505916	16521.1	1	2	2	2	8.64e-05	0.311	ATNYNPGSKSTDYGIFQINSR	R	Y	0.997	4.83	0.5	2			778.377	2332.11	2333.12	3	0.0009263	0.397	60	80
lysozyme precursor [Canis lupus familiaris]	gi|665505916	16521.1	1	2	2	2	8.64e-05	0.311	AVNAcHIScSALLQDDITQAVAcAK	R	R	0.997	4.24	0.431	2		c5: Carbamidomethyl (+57.02), c9: Carbamidomethyl (+57.02), c23: Carbamidomethyl (+57.02)	906.099	2715.28	2716.29	3	-0.001616	-0.5951	91	115
poliovirus receptor-related protein 1 precursor [Canis lupus familiaris]	gi|560186504	56958.6	0.998	1	1	1	4.32e-05	0.0252	PTNWVEGTQAVLR	K	A	0.997	3.05	0.378	1			735.889	1469.76	1470.77	2	0.001608	1.093	146	158
PREDICTED: ubiquitin-conjugating enzyme E2-24 kDa-like [Canis lupus familiaris]	gi|359321324	34816.1	0.949	0	0	1	4.32e-05	0.034	TNEAQAIETAR	K	A	0.941	2.81	0.353	2			602.302	1202.59	1203.6	2	0.001258	1.045	303	313	gi|345805742
PREDICTED: Golgi apparatus protein 1 isoform 1 [Canis lupus familiaris]	gi|73957014	134945	1	1	1	1	4.32e-05	0.00927	FcENTQAGEGR	R	V	0.997	3.06	0.395	2		c2: Carbamidomethyl (+57.02)	634.769	1267.52	1268.53	2	-0.0008475	-0.6681	330	340
PREDICTED: cysteine-rich with EGF-like domains 2 [Canis lupus familiaris]	gi|545514391	41769.9	0.984	1	1	1	4.32e-05	0.0307	EcDATcVGcTGK	K	G	0.997	2.21	0.51	2		c2: Carbamidomethyl (+57.02), c6: Carbamidomethyl (+57.02), c9: Carbamidomethyl (+57.02)	679.264	1356.51	1357.52	2	0.002091	1.541	295	306
PREDICTED: immunoglobulin lambda-like polypeptide 5-like [Canis lupus familiaris]	gi|545544754	22230.2	0.346	0	0	1	4.32e-05	0.0613	YAASSYLSLTPDK	K	W	0.997	3.3	0.445	2			708.355	1414.7	1415.71	2	-0.002051	-1.449	172	184	gi|545544681,gi|73995687,gi|545544685,gi|545544683,gi|74009405
PREDICTED: c-1-tetrahydrofolate synthase, cytoplasmic isoform X2 [Canis lupus familiaris]	gi|73964198	101253	0.993	1	1	1	4.32e-05	0.0139	TDPTTLTDDEINR	K	F	0.954	3	0.339	2			745.853	1489.69	1490.7	2	0.002387	1.601	505	517
PREDICTED: syntenin-1 isoformX2 [Canis lupus familiaris]	gi|345793056	32436.1	0.984	1	1	2	8.64e-05	0.0638	PSSmNYMVAPVTGNDVGIR	R	R	0.991	2.38	0.438	1		m4: Oxidation (+15.99)	1012.48	2022.95	2023.96	2	-0.0004601	-0.2273	86	104
PREDICTED: syntenin-1 isoformX2 [Canis lupus familiaris]	gi|345793056	32436.1	0.984	1	1	2	8.64e-05	0.0638	PSSMNYmVAPVTGNDVGIR	R	R	0.997	3.23	0.379	1		m7: Oxidation (+15.99)	1012.48	2022.95	2023.96	2	-0.001315	-0.6495	86	104
serum albumin precursor [Canis lupus familiaris]	gi|55742764	68604.9	1	0	0	3	0.00013	0.074	ADFVEDKEVcK	A	N	0.926	3	0.315	1		c10: Carbamidomethyl (+57.02)	670.313	1338.61	1339.62	2	-0.001678	-1.252	331	341	gi|545520919
serum albumin precursor [Canis lupus familiaris]	gi|55742764	68604.9	1	0	0	3	0.00013	0.074	ccAAENKEGcFSEEGPK	K	L	0.915	2.3	0.387	2		c1: Carbamidomethyl (+57.02), c2: Carbamidomethyl (+57.02), c10: Carbamidomethyl (+57.02)	986.895	1971.78	1972.78	2	7.502e-05	0.03803	582	598	gi|545520919
serum albumin precursor [Canis lupus familiaris]	gi|55742764	68604.9	1	0	0	3	0.00013	0.074	VLDEFKPLVDEPQNLVK	K	T	0.918	3.11	0.293	2			661.698	1982.07	1983.08	3	0.0006766	0.3412	397	413	gi|545520919
PREDICTED: L-xylulose reductase [Canis lupus familiaris]	gi|545509603	30486.2	0.984	1	1	1	4.32e-05	0.0621	STVQALHAmGVQVVAVSR	R	T	0.997	2.89	0.459	2		m9: Oxidation (+15.99)	623.672	1867.99	1869	3	-0.0005386	-0.2882	68	85
PREDICTED: clathrin heavy chain 1 isoformX1 [Canis lupus familiaris]	gi|73966629	191635	1	2	3	3	0.00013	0.0113	DAMQYASESK	K	D	0.967	2.66	0.388	2			565.246	1128.48	1129.48	2	0.001499	1.327	1536	1545
PREDICTED: clathrin heavy chain 1 isoformX1 [Canis lupus familiaris]	gi|73966629	191635	1	2	3	3	0.00013	0.0113	DAmQYASESK	K	D	0.997	2.71	0.437	2		m3: Oxidation (+15.99)	573.243	1144.47	1145.48	2	0.000236	0.206	1536	1545
PREDICTED: clathrin heavy chain 1 isoformX1 [Canis lupus familiaris]	gi|73966629	191635	1	2	3	3	0.00013	0.0113	HDVVFLITK	K	Y	0.997	2.54	0.443	2			536.314	1070.61	1071.62	2	0.0001967	0.1836	270	278
PREDICTED: dynein light chain 1, cytoplasmic isoform 4 [Canis lupus familiaris]	gi|73994732	10366.1	0.833	1	1	1	4.32e-05	0.247	NADMSEEmQQDSVEcATQALEK	K	Y	0.966	3.93	0.239	2		m8: Oxidation (+15.99), c15: Carbamidomethyl (+57.02)	844.018	2529.03	2530.04	3	0.00107	0.423	10	31
PREDICTED: 14-3-3 protein theta isoform 1 [Canis lupus familiaris]	gi|57098115	27765.4	1	3	3	3	0.00013	0.0939	AVTEQGAELSNEER	K	N	0.996	3.16	0.356	2			766.863	1531.71	1532.72	2	-0.000925	-0.6035	28	41
PREDICTED: 14-3-3 protein theta isoform 1 [Canis lupus familiaris]	gi|57098115	27765.4	1	3	3	3	0.00013	0.0939	KAVTEQGAELSNEER	M	N	0.997	3.04	0.376	1			830.91	1659.8	1660.81	2	-0.001809	-1.089	27	41
PREDICTED: 14-3-3 protein theta isoform 1 [Canis lupus familiaris]	gi|57098115	27765.4	1	3	3	3	0.00013	0.0939	YDDMATcmK	R	A	0.989	2.62	0.409	2		c7: Carbamidomethyl (+57.02), m8: Oxidation (+15.99)	575.714	1149.41	1150.42	2	-0.0009465	-0.8227	19	27
PREDICTED: 26S proteasome non-ATPase regulatory subunit 13 isoform 2 [Canis lupus familiaris]	gi|73982052	42893.8	0.747	1	1	1	4.32e-05	0.0319	ITVNEVELLVMK	K	A	0.945	2.7	0.36	2			694.397	1386.78	1387.79	2	0.0007551	0.5441	302	313
PREDICTED: eukaryotic translation initiation factor 4E isoformX1 [Canis lupus familiaris]	gi|74001995	25093.7	0.984	1	1	1	4.32e-05	0.0507	DGIEPMWEDEK	K	N	0.997	2.62	0.42	2			674.789	1347.56	1348.57	2	-0.001143	-0.8477	96	106
PREDICTED: ADP-ribosylation factor 6 [Canis lupus familiaris]	gi|57090551	20083	0.998	1	1	1	4.32e-05	0.103	HYYTGTQGLIFVVDcADR	R	D	0.997	3.27	0.374	2		c15: Carbamidomethyl (+57.02)	705.67	2113.99	2115	3	-0.0004834	-0.2286	76	93
PREDICTED: branched-chain-amino-acid aminotransferase, cytosolic isoform X2 [Canis lupus familiaris]	gi|545546092	42881.5	0.869	0	0	1	4.32e-05	0.039	YLTMDDLTTALEGNR	R	V	0.975	2.69	0.387	2			856.912	1711.81	1712.82	2	0.0006961	0.4064	309	323	gi|545546090
alkaline phosphatase, tissue-nonspecific isozyme [Canis lupus familiaris]	gi|308199470,gi|545490188	57274.9	0.693	1	1	1	4.32e-05	0.0307	GNSIFGLAPMVSDTDK	R	K	0.929	2.85	0.331	2			826.404	1650.79	1651.8	2	0.0002504	0.1516	389	404
PREDICTED: solute carrier family 2, facilitated glucose transporter member 5 [Canis lupus familiaris]	gi|545499333	55269.9	0.977	1	1	1	4.32e-05	0.0699	FSLTLLWSVSVSmFPFGGFIGSLmVGPLVNKLGRK	E	G	0.968	3.59	0.285	1		m13: Oxidation (+15.99), m24: Oxidation (+15.99)	955.022	3816.06	3817.06	4	0.005676	1.487	65	99
PREDICTED: angiopoietin-related protein 5-like [Canis lupus familiaris]	gi|545514351	22408.4	1	3	3	3	0.00013	0.235	GSGHTDNQEGcGFSTLD	R	R	0.997	3.09	0.496	1		c11: Carbamidomethyl (+57.02)	891.355	1780.7	1781.7	2	-0.0004829	-0.271	106	122
PREDICTED: angiopoietin-related protein 5-like [Canis lupus familiaris]	gi|545514351	22408.4	1	3	3	3	0.00013	0.235	LTLGLYSGNAGDAF	R	R	0.997	3.06	0.467	1			699.848	1397.68	1398.69	2	-0.001744	-1.247	91	104
PREDICTED: angiopoietin-related protein 5-like [Canis lupus familiaris]	gi|545514351	22408.4	1	3	3	3	0.00013	0.235	WAAGDQQPTLSSSVLR	R	L	0.997	3.36	0.406	2			858.439	1714.86	1715.87	2	0.0003836	0.2236	176	191
PREDICTED: sortilin isoform X1 [Canis lupus familiaris]	gi|545502964	91272.6	0.593	0	0	1	4.32e-05	0.0194	FSTDEGQcWQTYMFTR	K	E	0.993	2.5	0.427	2		c8: Carbamidomethyl (+57.02)	1028.93	2055.84	2056.85	2	-0.003498	-1.701	544	559	gi|545502966
PREDICTED: guanine deaminase isoform X1 [Canis lupus familiaris]	gi|545486562	52816.1	0.083	0	0	3	0.00013	0.064	FSLScTDTLLNK	R	L	0.997	3.16	0.422	2		c5: Carbamidomethyl (+57.02)	699.851	1397.69	1398.69	2	0.0006281	0.4491	214	225	gi|345785211
PREDICTED: guanine deaminase isoform X1 [Canis lupus familiaris]	gi|545486562	52816.1	0.083	0	0	3	0.00013	0.064	TVMAHGcYLSAEELQVFK	K	E	0.931	3.28	0.283	2		c7: Carbamidomethyl (+57.02)	695.005	2081.99	2083	3	0.001467	0.7043	275	292	gi|345785211
PREDICTED: guanine deaminase isoform X1 [Canis lupus familiaris]	gi|545486562	52816.1	0.083	0	0	3	0.00013	0.064	TVMAHGcYLSAEELQVFK	K	E	0.997	2.76	0.469	2		c7: Carbamidomethyl (+57.02)	1042	2081.99	2083	2	0.001236	0.5935	275	292	gi|345785211
PREDICTED: junction plakoglobin isoform X11 [Canis lupus familiaris]	gi|545510646	81759.9	1	1	1	1	4.32e-05	0.0269	NLALcPANHAPLQEAAVIPR	R	L	0.997	3.37	0.44	2		c5: Carbamidomethyl (+57.02)	719.053	2154.14	2155.14	3	-1.212e-05	-0.005624	506	525
PREDICTED: LOW QUALITY PROTEIN: IgGFc-binding protein [Canis lupus familiaris]	gi|545488517	316415	1	12	12	14	0.000605	0.0588	APDQQVWEDEQcR	L	R	0.997	2.62	0.447	1		c12: Carbamidomethyl (+57.02)	830.855	1659.7	1660.7	2	0.001327	0.7994	801	813
PREDICTED: LOW QUALITY PROTEIN: IgGFc-binding protein [Canis lupus familiaris]	gi|545488517	316415	1	12	12	14	0.000605	0.0588	cGNMDQNISNDR	L	V	0.974	2.65	0.389	1		c1: Carbamidomethyl (+57.02)	712.288	1422.56	1423.57	2	-0.0001161	-0.08153	1806	1817
PREDICTED: LOW QUALITY PROTEIN: IgGFc-binding protein [Canis lupus familiaris]	gi|545488517	316415	1	12	12	14	0.000605	0.0588	cGQGGQVTcQEGSAcR	K	P	0.997	3.91	0.563	1		c1: Carbamidomethyl (+57.02), c9: Carbamidomethyl (+57.02), c15: Carbamidomethyl (+57.02)	877.857	1753.7	1754.7	2	0.005805	3.308	2408	2423
PREDICTED: LOW QUALITY PROTEIN: IgGFc-binding protein [Canis lupus familiaris]	gi|545488517	316415	1	12	12	14	0.000605	0.0588	FDFQGNcEYLLSTPcK	R	A	0.997	2.99	0.429	2		c7: Carbamidomethyl (+57.02), c15: Carbamidomethyl (+57.02)	989.937	1977.86	1978.87	2	-9.737e-05	-0.04921	2079	2094
PREDICTED: LOW QUALITY PROTEIN: IgGFc-binding protein [Canis lupus familiaris]	gi|545488517	316415	1	12	12	14	0.000605	0.0588	FGScQASGD	R	P	0.937	2.38	0.392	1		c4: Carbamidomethyl (+57.02)	464.677	927.34	928.347	2	0.0004212	0.4537	853	861
PREDICTED: LOW QUALITY PROTEIN: IgGFc-binding protein [Canis lupus familiaris]	gi|545488517	316415	1	12	12	14	0.000605	0.0588	ITASSPVAVFSGH	K	S	0.97	2.67	0.39	1			636.833	1271.65	1272.66	2	0.001225	0.9629	206	218
PREDICTED: LOW QUALITY PROTEIN: IgGFc-binding protein [Canis lupus familiaris]	gi|545488517	316415	1	12	12	14	0.000605	0.0588	LcGMLTQPDGPFAAcH	R	S	0.947	2.65	0.369	1		c2: Carbamidomethyl (+57.02), c15: Carbamidomethyl (+57.02)	887.888	1773.76	1774.77	2	-0.002064	-1.163	665	680
PREDICTED: LOW QUALITY PROTEIN: IgGFc-binding protein [Canis lupus familiaris]	gi|545488517	316415	1	12	12	14	0.000605	0.0588	LDDGDDLcDDGcQNDcPScTPGQAQHYEGNR	K	L	0.953	2.73	0.38	2		c8: Carbamidomethyl (+57.02), c12: Carbamidomethyl (+57.02), c16: Carbamidomethyl (+57.02), c19: Carbamidomethyl (+57.02)	1190.45	3568.32	3569.33	3	-0.009293	-2.604	634	664
PREDICTED: LOW QUALITY PROTEIN: IgGFc-binding protein [Canis lupus familiaris]	gi|545488517	316415	1	12	12	14	0.000605	0.0588	LDDGDDLcDDGcQNDcPScTPGQAQHYEGNR	K	L	0.997	2.97	0.617	2		c8: Carbamidomethyl (+57.02), c12: Carbamidomethyl (+57.02), c16: Carbamidomethyl (+57.02), c19: Carbamidomethyl (+57.02)	1190.45	3568.32	3569.33	3	-0.002701	-0.7569	634	664
PREDICTED: LOW QUALITY PROTEIN: IgGFc-binding protein [Canis lupus familiaris]	gi|545488517	316415	1	12	12	14	0.000605	0.0588	LDDGDDLcDDGcQNDcPScTPGQAQHYEGNR	K	L	0.997	3.26	0.505	2		c8: Carbamidomethyl (+57.02), c12: Carbamidomethyl (+57.02), c16: Carbamidomethyl (+57.02), c19: Carbamidomethyl (+57.02)	1190.45	3568.32	3569.33	3	-0.008195	-2.296	634	664
PREDICTED: LOW QUALITY PROTEIN: IgGFc-binding protein [Canis lupus familiaris]	gi|545488517	316415	1	12	12	14	0.000605	0.0588	NGATGQVScK	C	D	0.997	2.53	0.447	1		c9: Carbamidomethyl (+57.02)	511.24	1020.47	1021.47	2	-0.0002633	-0.2578	819	828
PREDICTED: LOW QUALITY PROTEIN: IgGFc-binding protein [Canis lupus familiaris]	gi|545488517	316415	1	12	12	14	0.000605	0.0588	VEDGVQAcHPT	R	G	0.97	2.84	0.366	1		c8: Carbamidomethyl (+57.02)	606.769	1211.52	1212.53	2	-0.00119	-0.9816	2430	2440
PREDICTED: LOW QUALITY PROTEIN: IgGFc-binding protein [Canis lupus familiaris]	gi|545488517	316415	1	12	12	14	0.000605	0.0588	VTVPGNYYQQLHGL	R	C	0.917	2.37	0.38	1			794.909	1587.8	1588.81	2	-0.0002529	-0.1592	1368	1381
PREDICTED: LOW QUALITY PROTEIN: IgGFc-binding protein [Canis lupus familiaris]	gi|545488517	316415	1	12	12	14	0.000605	0.0588	VYDLHGScSYVLAR	R	V	0.997	3.2	0.366	2		c8: Carbamidomethyl (+57.02)	547.268	1638.78	1639.79	3	-6.534e-05	-0.03985	2460	2473
PREDICTED: inositol polyphosphate 1-phosphatase isoform X1 [Canis lupus familiaris]	gi|545555633	34278.8	0.062	0	0	1	4.32e-05	0.0401	AAGGAGPEAGQPR	R	G	0.997	3.03	0.432	2			569.783	1137.55	1138.56	2	-0.0007722	-0.6783	171	183	gi|345797417
PREDICTED: thioredoxin domain-containing protein 5 [Canis lupus familiaris]	gi|545554347	38764.4	1	2	2	2	8.64e-05	0.0756	IAEVDcTAER	K	S	0.995	2.32	0.45	2		c6: Carbamidomethyl (+57.02)	582.271	1162.53	1163.54	2	-0.001496	-1.286	288	297
PREDICTED: thioredoxin domain-containing protein 5 [Canis lupus familiaris]	gi|545554347	38764.4	1	2	2	2	8.64e-05	0.0756	VDcTADSDVcSEQGVR	K	G	0.997	2.95	0.44	2		c3: Carbamidomethyl (+57.02), c10: Carbamidomethyl (+57.02)	899.372	1796.73	1797.74	2	-0.001235	-0.6868	32	47
PREDICTED: proteasome subunit alpha type-6 isoform X3 [Canis lupus familiaris]	gi|545507133	25189.1	0.683	0	0	4	0.000173	0.159	IADISQVYTQNAEMRPLGc	R	C	0.968	2.74	0.373	1		c19: Carbamidomethyl (+57.02)	1083.52	2165.03	2166.03	2	0.0009953	0.4595	99	117	gi|73962756
PREDICTED: proteasome subunit alpha type-6 isoform X3 [Canis lupus familiaris]	gi|545507133	25189.1	0.683	0	0	4	0.000173	0.159	ITENIGcVMTGmTADSR	K	S	0.967	2.66	0.383	2		c7: Carbamidomethyl (+57.02), m12: Oxidation (+15.99)	936.418	1870.82	1871.83	2	-0.001898	-1.014	53	69	gi|73962756
PREDICTED: proteasome subunit alpha type-6 isoform X3 [Canis lupus familiaris]	gi|545507133	25189.1	0.683	0	0	4	0.000173	0.159	ITENIGcVMTGMTADSR	K	S	0.997	2.88	0.402	2		c7: Carbamidomethyl (+57.02)	928.42	1854.83	1855.83	2	-0.002222	-1.197	53	69	gi|73962756
PREDICTED: proteasome subunit alpha type-6 isoform X3 [Canis lupus familiaris]	gi|545507133	25189.1	0.683	0	0	4	0.000173	0.159	ITENIGcVmTGmTADSR	K	S	0.997	2.89	0.419	2		c7: Carbamidomethyl (+57.02), m9: Oxidation (+15.99), m12: Oxidation (+15.99)	944.415	1886.82	1887.82	2	-0.001085	-0.5749	53	69	gi|73962756
PREDICTED: glyoxalase domain-containing protein 4 isoform 1 [Canis lupus familiaris]	gi|73967136	33476	0.651	1	1	1	4.32e-05	0.0336	AAcNGPYDGK	K	W	0.915	2.64	0.347	2		c3: Carbamidomethyl (+57.02)	526.727	1051.44	1052.45	2	-0.0004967	-0.472	43	52
PREDICTED: histone H2B type 3-B-like [Canis lupus familiaris]	gi|73975428	13938.6	0.059	0	0	3	0.00013	0.119	AMGIMNSFVNDIFER	K	I	0.997	2.91	0.454	2			872.413	1742.81	1743.82	2	-0.001061	-0.6085	59	73	gi|74004182,gi|345779769,gi|545554810,gi|545528713,gi|545554634,gi|74004007
PREDICTED: histone H2B type 3-B-like [Canis lupus familiaris]	gi|73975428	13938.6	0.059	0	0	3	0.00013	0.119	AmGImNSFVNDIFER	K	I	0.997	3.26	0.425	2		m2: Oxidation (+15.99), m5: Oxidation (+15.99)	888.409	1774.8	1775.81	2	0.000686	0.3863	59	73	gi|74004182,gi|345779769,gi|545554810,gi|545528713,gi|545554634,gi|74004007
PREDICTED: histone H2B type 3-B-like [Canis lupus familiaris]	gi|73975428	13938.6	0.059	0	0	3	0.00013	0.119	AmGIMNSFVNDIFER	K	I	0.997	3.49	0.401	2		m2: Oxidation (+15.99)	880.41	1758.81	1759.81	2	-0.001713	-0.9736	59	73	gi|74004182,gi|345779769,gi|545554810,gi|545528713,gi|545554634,gi|74004007
ras-related protein Rab-11A [Canis lupus familiaris]	gi|54792725	24393.9	0.051	0	0	2	8.64e-05	0.0694	DHADSNIVIMLVGNK	R	S	0.955	3.15	0.335	2			542.616	1624.83	1625.83	3	0.003066	1.886	111	125	gi|345786671
ras-related protein Rab-11A [Canis lupus familiaris]	gi|54792725	24393.9	0.051	0	0	2	8.64e-05	0.0694	DHADSNIVIMLVGNK	R	S	0.997	2.85	0.452	2			813.423	1624.83	1625.83	2	0.007657	4.71	111	125	gi|345786671
PREDICTED: guanine deaminase isoform X2 [Canis lupus familiaris]	gi|345785211	50699.9	1	0	0	3	0.00013	0.0661	FSLScTDTLLNK	R	L	0.997	3.16	0.422	2		c5: Carbamidomethyl (+57.02)	699.851	1397.69	1398.69	2	0.0006281	0.4491	214	225	gi|545486562
PREDICTED: guanine deaminase isoform X2 [Canis lupus familiaris]	gi|345785211	50699.9	1	0	0	3	0.00013	0.0661	TVMAHGcYLSAEELQVFK	K	E	0.931	3.28	0.283	2		c7: Carbamidomethyl (+57.02)	695.005	2081.99	2083	3	0.001467	0.7043	275	292	gi|545486562
PREDICTED: guanine deaminase isoform X2 [Canis lupus familiaris]	gi|345785211	50699.9	1	0	0	3	0.00013	0.0661	TVMAHGcYLSAEELQVFK	K	E	0.997	2.76	0.469	2		c7: Carbamidomethyl (+57.02)	1042	2081.99	2083	2	0.001236	0.5935	275	292	gi|545486562
PREDICTED: protein disulfide-isomerase A3 [Canis lupus familiaris]	gi|345794865	56752.4	0.784	1	1	1	4.32e-05	0.0238	VDcTANTNTcNK	K	Y	0.955	3.04	0.328	2		c3: Carbamidomethyl (+57.02), c10: Carbamidomethyl (+57.02)	699.293	1396.57	1397.58	2	-0.0006702	-0.4796	83	94
PREDICTED: LOW QUALITY PROTEIN: peroxiredoxin-6 [Canis lupus familiaris]	gi|345803242	25012.1	1	1	1	1	4.32e-05	0.0759	DLAILLGmLDPAEKDEK	R	G	0.997	3.88	0.367	2		m8: Oxidation (+15.99)	943.996	1885.98	1886.98	2	0.00645	3.418	109	125
phosphatidylethanolamine-binding protein 1 [Canis lupus familiaris]	gi|114326321	20921.8	1	1	1	1	4.32e-05	0.0749	LYTLVLTDPDAPSR	K	K	0.997	2.99	0.407	2			780.917	1559.82	1560.83	2	-0.0008265	-0.5296	63	76
PREDICTED: BPI fold-containing family A member 2 isoform 1 [Canis lupus familiaris]	gi|73991578	27040.4	1	1	2	2	8.64e-05	0.0643	LATNAQTGAVTVIVGK	R	C	0.971	2.84	0.367	2			771.945	1541.88	1542.89	2	-0.001431	-0.9278	158	173
PREDICTED: BPI fold-containing family A member 2 isoform 1 [Canis lupus familiaris]	gi|73991578	27040.4	1	1	2	2	8.64e-05	0.0643	LATNAQTGAVTVIVGK	R	C	0.994	3.3	0.339	2			514.966	1541.88	1542.89	3	-0.001323	-0.8574	158	173
PREDICTED: glucose-6-phosphate isomerase isoform X2 [Canis lupus familiaris]	gi|545489007	59881.8	0.917	0	0	2	8.64e-05	0.0528	TFTTQETITNAETAK	K	E	0.997	3.29	0.496	2			828.409	1654.8	1655.81	2	-0.002096	-1.266	184	198	gi|73947982
PREDICTED: glucose-6-phosphate isomerase isoform X2 [Canis lupus familiaris]	gi|545489007	59881.8	0.917	0	0	2	8.64e-05	0.0528	VFEGNRPTNSIVF	K	T	0.958	2.31	0.421	1			740.384	1478.75	1479.76	2	0.001255	0.8484	439	451	gi|73947982,gi|545560065
PREDICTED: succinyl-CoA ligase [ADP/GDP-forming] subunit alpha, mitochondrial [Canis lupus familiaris]	gi|545528017	36110.3	0.653	1	1	1	4.32e-05	0.0462	LIGPNcPGIINPGEcK	R	I	0.916	2.62	0.385	2		c6: Carbamidomethyl (+57.02), c15: Carbamidomethyl (+57.02)	869.938	1737.86	1738.86	2	0.006701	3.854	167	182
angiotensin-converting enzyme 2 precursor [Canis lupus familiaris]	gi|259089442	92621	0.397	0	0	1	4.32e-05	0.0236	NSFVGWNTDWSPYADQSIK	R	V	0.997	3.6	0.404	2			1108.01	2214	2215.01	2	-0.001042	-0.4703	600	618	gi|545557159
PREDICTED: pleckstrin homology domain-containing family A member 2 isoformX1 [Canis lupus familiaris]	gi|73979149	47260.1	0.314	0	0	1	4.32e-05	0.0259	DNLFEIITSSR	R	T	0.925	3.04	0.306	2			647.836	1293.66	1294.66	2	0.0008744	0.6754	264	274	gi|545526161
PREDICTED: branched-chain-amino-acid aminotransferase, cytosolic isoform X1 [Canis lupus familiaris]	gi|545546090	43009.7	0.054	0	0	1	4.32e-05	0.0389	YLTMDDLTTALEGNR	R	V	0.975	2.69	0.387	2			856.912	1711.81	1712.82	2	0.0006961	0.4064	310	324	gi|545546092
gi|545529318|ref|XP_005630997.1| PREDICTED: neuronal cell adhesion molecule isoform X5 [Canis lupus familiaris]	gi|545529318|ref|XP_005630997.1| PREDICTED: neuronal cell adhesion molecule isoform X5 [Canis lupus familiaris]-DECOY,gi|545529326|ref|XP_005631001.1| PREDICTED: neuronal cell adhesion molecule isoform X9 [Canis lupus familiaris]-DECOY,gi|545529328|ref|XP_005631002.1| PREDICTED: neuronal cell adhesion molecule isoform X10 [Canis lupus familiaris]-DECOY	0	0.752	1	1	1	4.32e-05	0	IFcVILLILILLAVAcmLGIFWGQTAIDVQRSAmAEDVTTVA	?	?	0.946	3.77	0.273	2		c3: Carbamidomethyl (+57.02), c16: Carbamidomethyl (+57.02), m17: Oxidation (+15.99), m34: Oxidation (+15.99)	1167.63	4666.5	4667.47	4	0.03895	8.346	0	0
PREDICTED: purine nucleoside phosphorylase isoform 1 [Canis lupus familiaris]	gi|73977271	32301.8	1	1	1	1	4.32e-05	0.0588	PQVAVIcGSGLGNLADR	R	L	0.997	2.39	0.482	1		c7: Carbamidomethyl (+57.02)	863.948	1725.88	1726.89	2	-0.001259	-0.7293	25	41
PREDICTED: heat shock 70kDa protein 1-like isoformX1 [Canis lupus familiaris]	gi|57094365	70522	0.309	0	0	3	0.00013	0.0499	AGDTHLGGEDFDNR	T	L	0.997	3.18	0.359	1			501.887	1502.64	1503.65	3	-0.0009092	-0.6047	225	238	gi|74012289,gi|545497049,gi|545560509,gi|57090217,gi|545518562,gi|50978734,gi|545518565
PREDICTED: heat shock 70kDa protein 1-like isoformX1 [Canis lupus familiaris]	gi|57094365	70522	0.309	0	0	3	0.00013	0.0499	ATAGDTHLGGEDFDNR	K	L	0.997	3.59	0.428	2			838.37	1674.72	1675.73	2	0.000791	0.4721	223	238	gi|545518562,gi|50978734,gi|545518565
PREDICTED: heat shock 70kDa protein 1-like isoformX1 [Canis lupus familiaris]	gi|57094365	70522	0.309	0	0	3	0.00013	0.0499	IINEPTAAAIAYGLDK	R	T	0.945	3.46	0.281	2			553.971	1658.89	1659.9	3	0.001927	1.161	174	189	gi|74012289,gi|545497049,gi|545560509,gi|57090217,gi|545518562,gi|345806081
PREDICTED: heat shock protein HSP 90-beta isoformX1 [Canis lupus familiaris]	gi|359320981	83240.3	0.813	0	0	2	8.64e-05	0.018	TLTLVDTGIGmTK	R	A	0.965	2.73	0.374	2		m11: Oxidation (+15.99)	683.368	1364.72	1365.73	2	-0.00132	-0.9664	83	95	gi|545519269
PREDICTED: heat shock protein HSP 90-beta isoformX1 [Canis lupus familiaris]	gi|359320981	83240.3	0.813	0	0	2	8.64e-05	0.018	TLTLVDTGIGMTK	R	A	0.997	2.91	0.477	2			675.37	1348.73	1349.73	2	-0.001522	-1.128	83	95	gi|545519269
PREDICTED: EH domain-containing protein 1 isoform X2 [Canis lupus familiaris]	gi|545530908	63495.7	0.077	0	0	1	4.32e-05	0.032	DKPTYDEIFYTLSPVNGK	K	I	0.997	3.67	0.369	2			696.348	2086.02	2087.03	3	-0.004115	-1.972	473	490	gi|359321796
PREDICTED: glutathione S-transferase Mu 1 isoform 2 [Canis lupus familiaris]	gi|73959319	21305.3	0.369	0	0	1	4.32e-05	0.0718	HNLcGETEEEKIR	K	V	0.997	3.9	0.45	2		c4: Carbamidomethyl (+57.02)	538.924	1613.75	1614.75	3	0.002903	1.798	84	96	gi|73959317
PREDICTED: glutathione S-transferase Mu 1 isoform 1 [Canis lupus familiaris]	gi|73959317	25767.8	0.979	0	0	1	4.32e-05	0.0596	HNLcGETEEEKIR	K	V	0.997	3.9	0.45	2		c4: Carbamidomethyl (+57.02)	538.924	1613.75	1614.75	3	0.002903	1.798	84	96	gi|73959319
PREDICTED: bifunctional purine biosynthesis protein PURH isoform 3 [Canis lupus familiaris]	gi|74005449	64728.1	0.998	1	1	1	4.32e-05	0.022	APGQLALFSVSDK	M	T	0.997	3.32	0.55	1			666.86	1331.71	1332.72	2	-0.003496	-2.623	2	14
S-adenosylmethionine synthase isoform type-2 [Canis lupus familiaris]	gi|559146618	43675	0.998	1	1	1	4.32e-05	0.038	FVIGGPQGDAGLTGR	R	K	0.997	2.8	0.466	2			722.88	1443.75	1444.75	2	-0.001303	-0.9015	250	264
PREDICTED: uncharacterized protein LOC607427 [Canis lupus familiaris]	gi|545508906	36725.6	0.984	1	2	2	8.64e-05	0.0333	NTLYLQMNSLR	K	A	0.96	2.98	0.346	2			676.854	1351.69	1352.7	2	0.002196	1.623	161	171
PREDICTED: uncharacterized protein LOC607427 [Canis lupus familiaris]	gi|545508906	36725.6	0.984	1	2	2	8.64e-05	0.0333	NTLYLQmNSLR	K	A	0.997	2.66	0.433	2		m7: Oxidation (+15.99)	684.85	1367.69	1368.69	2	-0.0008982	-0.6562	161	171
PREDICTED: N-acetylgalactosaminyltransferase 7 isoform X2 [Canis lupus familiaris]	gi|545542258	69964.1	0.083	0	0	2	8.64e-05	0.0214	SPAmAGGLFAIER	R	D	0.93	2.69	0.354	2		m4: Oxidation (+15.99)	668.339	1334.66	1335.67	2	-0.001105	-0.827	334	346	gi|545547237
PREDICTED: N-acetylgalactosaminyltransferase 7 isoform X2 [Canis lupus familiaris]	gi|545542258	69964.1	0.083	0	0	2	8.64e-05	0.0214	SPAMAGGLFAIER	R	D	0.997	3.17	0.426	2			660.346	1318.68	1319.68	2	0.006628	5.022	334	346	gi|545547237
PREDICTED: lactoperoxidase isoform 2 [Canis lupus familiaris]	gi|345805633	80282.2	1	2	2	2	8.64e-05	0.0546	MAVNQEVHDHGLAYLPFDVK	L	K	0.954	2.95	0.337	1			761.712	2282.12	2283.12	3	-0.0003753	-0.1644	332	351
PREDICTED: lactoperoxidase isoform 2 [Canis lupus familiaris]	gi|345805633	80282.2	1	2	2	2	8.64e-05	0.0546	YcVQGDNcFPIMFPPNDPK	K	L	0.997	3.18	0.374	2		c2: Carbamidomethyl (+57.02), c8: Carbamidomethyl (+57.02)	767.006	2298	2299	3	0.003916	1.703	251	269
PREDICTED: glyceraldehyde-3-phosphate dehydrogenase-like [Canis lupus familiaris]	gi|345798394	35923	0.343	0	0	1	4.32e-05	0.039	VIISAPSADAPMF	R	V	0.92	2.65	0.349	1			659.839	1317.66	1318.67	2	-5.583e-05	-0.04234	117	129	gi|50978862,gi|73973409,gi|345807932,gi|345791297
PREDICTED: carbonic anhydrase 6 isoform X1 [Canis lupus familiaris]	gi|545499121	36719	1	2	3	3	0.00013	0.0875	IQVGEFPmINNGHTVQ	R	I	0.996	2.62	0.417	1		m8: Oxidation (+15.99)	900.44	1798.87	1799.87	2	-0.001322	-0.7347	73	88
PREDICTED: carbonic anhydrase 6 isoform X1 [Canis lupus familiaris]	gi|545499121	36719	1	2	3	3	0.00013	0.0875	IQVGEFPMINNGHTVQ	R	I	0.997	3.18	0.392	1			892.443	1782.87	1783.88	2	-0.000426	-0.2388	73	88
PREDICTED: carbonic anhydrase 6 isoform X1 [Canis lupus familiaris]	gi|545499121	36719	1	2	3	3	0.00013	0.0875	VEDYGENTYYSN	K	F	0.997	2.95	0.549	1			727.291	1452.57	1453.58	2	-0.001446	-0.9947	168	179
PREDICTED: protein disulfide-isomerase A4 isoform 3 [Canis lupus familiaris]	gi|359321459	72397.3	0.985	1	1	1	4.32e-05	0.0156	FGVSGYPTIK	R	I	0.924	2.89	0.324	2			534.79	1067.57	1068.57	2	-0.0002328	-0.2178	129	138
desmoglein-3 precursor [Canis lupus familiaris]	gi|50950209	107553	0.999	1	1	1	4.32e-05	0.0141	DGEGLSTQcEcSIK	K	V	0.997	3.17	0.525	2		c9: Carbamidomethyl (+57.02), c11: Carbamidomethyl (+57.02)	792.337	1582.66	1583.67	2	-0.001203	-0.7597	242	255
PREDICTED: proteasome subunit alpha type-6 isoformX2 [Canis lupus familiaris]	gi|73962756	27385.5	0.794	0	0	4	0.000173	0.146	IADISQVYTQNAEMRPLGc	R	C	0.968	2.74	0.373	1		c19: Carbamidomethyl (+57.02)	1083.52	2165.03	2166.03	2	0.0009953	0.4595	118	136	gi|545507133
PREDICTED: proteasome subunit alpha type-6 isoformX2 [Canis lupus familiaris]	gi|73962756	27385.5	0.794	0	0	4	0.000173	0.146	ITENIGcVMTGmTADSR	K	S	0.967	2.66	0.383	2		c7: Carbamidomethyl (+57.02), m12: Oxidation (+15.99)	936.418	1870.82	1871.83	2	-0.001898	-1.014	72	88	gi|545507133
PREDICTED: proteasome subunit alpha type-6 isoformX2 [Canis lupus familiaris]	gi|73962756	27385.5	0.794	0	0	4	0.000173	0.146	ITENIGcVMTGMTADSR	K	S	0.997	2.88	0.402	2		c7: Carbamidomethyl (+57.02)	928.42	1854.83	1855.83	2	-0.002222	-1.197	72	88	gi|545507133
PREDICTED: proteasome subunit alpha type-6 isoformX2 [Canis lupus familiaris]	gi|73962756	27385.5	0.794	0	0	4	0.000173	0.146	ITENIGcVmTGmTADSR	K	S	0.997	2.89	0.419	2		c7: Carbamidomethyl (+57.02), m9: Oxidation (+15.99), m12: Oxidation (+15.99)	944.415	1886.82	1887.82	2	-0.001085	-0.5749	72	88	gi|545507133
PREDICTED: LOW QUALITY PROTEIN: ubiquitin-like modifier activating enzyme 1 [Canis lupus familiaris]	gi|545557926	119835	1	2	2	2	8.64e-05	0.0269	LAGTQPLEVLEAVQR	R	S	0.997	3.89	0.386	2			541.974	1622.9	1623.91	3	-0.000667	-0.4108	679	693
PREDICTED: LOW QUALITY PROTEIN: ubiquitin-like modifier activating enzyme 1 [Canis lupus familiaris]	gi|545557926	119835	1	2	2	2	8.64e-05	0.0269	NGSEADIDEGLYSR	K	Q	0.979	2.73	0.386	2			763.342	1524.67	1525.68	2	-0.0008172	-0.5356	44	57
PREDICTED: N-acetyl-D-glucosamine kinase [Canis lupus familiaris]	gi|359321659	37315.8	0.837	1	1	1	4.32e-05	0.0407	AKLEAGLDPLVPLR	R	S	0.967	2.93	0.351	2			497.968	1490.88	1491.89	3	3.658e-05	0.02452	56	69
PREDICTED: proteasome subunit alpha type-5 [Canis lupus familiaris]	gi|359319848	26411.3	0.797	1	1	1	4.32e-05	0.0788	GPQLFHmDPSGTFVQcDAR	K	A	0.958	3.09	0.325	2		m7: Oxidation (+15.99), c16: Carbamidomethyl (+57.02)	726.995	2177.96	2178.97	3	0.001155	0.5301	150	168
PREDICTED: cell growth regulator with EF hand domain protein 1 isoform X1 [Canis lupus familiaris]	gi|545527314	34361.8	0.998	1	1	1	4.32e-05	0.0498	EAPGPGAEAGGQVEAR	R	D	0.997	2.94	0.447	2			748.363	1494.71	1495.71	2	0.004807	3.214	271	286
PREDICTED: LOW QUALITY PROTEIN: interstitial collagenase [Canis lupus familiaris]	gi|345800008	53757	0.984	1	1	1	4.32e-05	0.0278	SIDAAVSDENTGK	K	T	0.997	2.72	0.484	2			653.81	1305.61	1306.61	2	0.0007166	0.5485	375	387
PREDICTED: phosphoglycerate kinase 1 isoform 2 [Canis lupus familiaris]	gi|74007807	44463.1	1	2	2	2	8.64e-05	0.0887	KTGQATVASGIPAGWMGLDcGPESSK	A	K	0.964	3.2	0.317	1		c20: Carbamidomethyl (+57.02)	869.084	2604.23	2605.24	3	-4.659e-05	-0.01788	297	322
PREDICTED: phosphoglycerate kinase 1 isoform 2 [Canis lupus familiaris]	gi|74007807	44463.1	1	2	2	2	8.64e-05	0.0887	VLPGVDALSSV	K	-	0.997	2.88	0.392	2			528.801	1055.59	1056.59	2	0.0002737	0.259	407	417
PREDICTED: ATP synthase subunit delta, mitochondrial [Canis lupus familiaris]	gi|545535445	20723.6	0.984	1	1	1	4.32e-05	0.07	AQSELSGAADEASR	K	A	0.997	2.99	0.405	2			696.323	1390.63	1391.64	2	-0.0007824	-0.5622	169	182
PREDICTED: immunoglobulin lambda-like polypeptide 5-like isoform X3 [Canis lupus familiaris]	gi|545544685	24324.1	0.736	0	0	1	4.32e-05	0.0563	YAASSYLSLTPDK	K	W	0.997	3.3	0.445	2			708.355	1414.7	1415.71	2	-0.002051	-1.449	191	203	gi|545544681,gi|73995687,gi|545544683,gi|545544754,gi|74009405
PREDICTED: immunoglobulin lambda-like polypeptide 5-like isoform X2 [Canis lupus familiaris]	gi|545544683	24754.8	0.8	0	0	1	4.32e-05	0.0558	YAASSYLSLTPDK	K	W	0.997	3.3	0.445	2			708.355	1414.7	1415.71	2	-0.002051	-1.449	193	205	gi|545544681,gi|73995687,gi|545544685,gi|545544754,gi|74009405
PREDICTED: immunoglobulin lambda-like polypeptide 5-like isoform X1 [Canis lupus familiaris]	gi|545544681	24783.6	0.684	0	0	1	4.32e-05	0.0553	YAASSYLSLTPDK	K	W	0.997	3.3	0.445	2			708.355	1414.7	1415.71	2	-0.002051	-1.449	195	207	gi|73995687,gi|545544685,gi|545544683,gi|545544754,gi|74009405
PREDICTED: nucleobindin-2 isoform X1 [Canis lupus familiaris]	gi|545536949	50206.9	1	1	1	1	4.32e-05	0.031	EHVMNEVDANKDR	R	L	0.997	2.5	0.48	2			778.859	1555.7	1556.71	2	-0.00236	-1.516	298	310
PREDICTED: histone H2B type 1-J-like [Canis lupus familiaris]	gi|545554810	24487.3	0.391	0	0	3	0.00013	0.0701	AMGIMNSFVNDIFER	K	I	0.997	2.91	0.454	2			872.413	1742.81	1743.82	2	-0.001061	-0.6085	126	140	gi|74004182,gi|345779769,gi|545528713,gi|545554634,gi|74004007,gi|73975428
PREDICTED: histone H2B type 1-J-like [Canis lupus familiaris]	gi|545554810	24487.3	0.391	0	0	3	0.00013	0.0701	AmGImNSFVNDIFER	K	I	0.997	3.26	0.425	2		m2: Oxidation (+15.99), m5: Oxidation (+15.99)	888.409	1774.8	1775.81	2	0.000686	0.3863	126	140	gi|74004182,gi|345779769,gi|545528713,gi|545554634,gi|74004007,gi|73975428
PREDICTED: histone H2B type 1-J-like [Canis lupus familiaris]	gi|545554810	24487.3	0.391	0	0	3	0.00013	0.0701	AmGIMNSFVNDIFER	K	I	0.997	3.49	0.401	2		m2: Oxidation (+15.99)	880.41	1758.81	1759.81	2	-0.001713	-0.9736	126	140	gi|74004182,gi|345779769,gi|545528713,gi|545554634,gi|74004007,gi|73975428
PREDICTED: PDZ domain-containing protein GIPC1 isoform X2 [Canis lupus familiaris]	gi|545534420	35933.4	0.998	1	1	1	4.32e-05	0.042	APPLVENEEAEPGR	K	G	0.997	2.83	0.494	2			754.373	1506.73	1507.74	2	-0.0007613	-0.5049	11	24
PREDICTED: thrombospondin-1 [Canis lupus familiaris]	gi|345794639	129612	1	2	2	2	8.64e-05	0.0239	DcVGDATENQIcNK	K	Q	0.997	4.18	0.429	2		c2: Carbamidomethyl (+57.02), c12: Carbamidomethyl (+57.02)	812.341	1622.67	1623.67	2	0.0008757	0.5393	530	543
PREDICTED: thrombospondin-1 [Canis lupus familiaris]	gi|345794639	129612	1	2	2	2	8.64e-05	0.0239	NNEEWTVDScTEcR	R	C	0.997	3.44	0.546	2		c10: Carbamidomethyl (+57.02), c13: Carbamidomethyl (+57.02)	900.352	1798.69	1799.7	2	0.0004821	0.2679	327	340
PREDICTED: myristoylated alanine-rich C-kinase substrate [Canis lupus familiaris]	gi|73974023	32744.4	1	1	1	1	4.32e-05	0.0434	VNGDASPAAAEPGAK	K	E	0.997	3.12	0.434	2			677.835	1353.65	1354.66	2	0.002067	1.526	41	55
PREDICTED: calpain small subunit 1 isoform 1 [Canis lupus familiaris]	gi|73947828	28425.7	0.998	1	1	1	4.32e-05	0.0554	THYSNIEANESEEVR	R	Q	0.997	3.41	0.478	2			889.403	1776.79	1777.8	2	0.000718	0.4039	88	102
PREDICTED: barrier-to-autointegration factor isoform 2 [Canis lupus familiaris]	gi|73983656	10058.7	0.984	1	1	1	4.32e-05	0.27	DFVAEPMGEKPVGSLAGIGEVLGK	R	K	0.997	3.58	0.405	2			800.755	2399.24	2400.25	3	0.001566	0.6525	9	32
L-lactate dehydrogenase B chain [Canis lupus familiaris]	gi|356461040	36622.7	0.984	1	1	1	4.32e-05	0.0509	GEMMDLQHGSLFLQTPK	K	I	0.997	3.75	0.344	2			644.65	1930.93	1931.94	3	-0.001691	-0.8752	61	77
PREDICTED: alpha-2-macroglobulin-like 1 [Canis lupus familiaris]	gi|345791586	159539	1	4	4	4	0.000173	0.041	LDQQAIISGGSIHWSQK	K	P	0.978	3.14	0.338	1			623.327	1866.96	1867.97	3	-0.0007357	-0.3938	1145	1161
PREDICTED: alpha-2-macroglobulin-like 1 [Canis lupus familiaris]	gi|345791586	159539	1	4	4	4	0.000173	0.041	NFQHTFSIQAANR	K	L	0.979	3.6	0.295	2			511.923	1532.75	1533.76	3	-0.002011	-1.311	1256	1268
PREDICTED: alpha-2-macroglobulin-like 1 [Canis lupus familiaris]	gi|345791586	159539	1	4	4	4	0.000173	0.041	PVLVKPEGVLVEK	K	T	0.971	2.52	0.403	1			469.625	1405.85	1406.86	3	-0.001408	-1.001	885	897
PREDICTED: alpha-2-macroglobulin-like 1 [Canis lupus familiaris]	gi|345791586	159539	1	4	4	4	0.000173	0.041	YTYGKPMLGTAQVSVc	R	Q	0.997	3	0.442	1		c16: Carbamidomethyl (+57.02)	887.928	1773.84	1774.85	2	-0.001975	-1.113	245	260
PREDICTED: regulator of microtubule dynamics protein 1 isoform X3 [Canis lupus familiaris]	gi|345793179,gi|545549017	35802	0.388	0	0	1	4.32e-05	0.0414	DIAQLSGTSEEEK	R	K	0.963	3	0.356	2			703.837	1405.66	1406.66	2	0.002538	1.804	127	139
proteasome subunit beta type-3 [Canis lupus familiaris]	gi|356461018	22979.6	1	2	2	2	8.64e-05	0.151	DAVSGMGVIVHIIEK	R	D	0.997	3.73	0.353	2			784.429	1566.84	1567.85	2	-0.0006904	-0.4404	178	192
proteasome subunit beta type-3 [Canis lupus familiaris]	gi|356461018	22979.6	1	2	2	2	8.64e-05	0.151	FGPYYTEPVIAGLDPK	R	T	0.936	2.77	0.366	2			883.951	1765.89	1766.9	2	-0.005057	-2.862	100	115
PREDICTED: platelet-activating factor acetylhydrolase isoform X1 [Canis lupus familiaris]	gi|545518207	53256	0.813	0	0	1	4.32e-05	0.0336	GSVHQNFADFTFTTGK	R	I	0.997	3.84	0.503	2			878.92	1755.83	1756.83	2	0.003277	1.865	381	396	gi|50978958
PREDICTED: glyceraldehyde-3-phosphate dehydrogenase-like [Canis lupus familiaris]	gi|73973409	35458.5	0.074	0	0	1	4.32e-05	0.0396	VIISAPSADAPMF	R	V	0.92	2.65	0.349	1			659.839	1317.66	1318.67	2	-5.583e-05	-0.04234	117	129	gi|50978862,gi|345798394,gi|345807932,gi|345791297
PREDICTED: immunity-related GTPase family Q protein isoform X1 [Canis lupus familiaris]	gi|545488279	64619.9	0.998	1	2	2	8.64e-05	0.0222	NLRPGESQDEAQAR	R	D	0.997	2.99	0.421	2			785.883	1569.75	1570.76	2	0.002623	1.67	115	128
PREDICTED: immunity-related GTPase family Q protein isoform X1 [Canis lupus familiaris]	gi|545488279	64619.9	0.998	1	2	2	8.64e-05	0.0222	NLRPGESQDEAQAR	R	D	0.997	3.85	0.476	2			524.257	1569.75	1570.76	3	-0.0009914	-0.6312	115	128
desmoglein-1 precursor [Canis lupus familiaris]	gi|50950135	113858	0.999	1	1	1	4.32e-05	0.0218	VTSSQNSGSSTGDSSGGTGGGGR	K	E	0.997	3.61	0.458	2			1000.43	1998.85	1999.85	2	-0.001261	-0.6304	495	517
PREDICTED: 182 kDa tankyrase-1-binding protein isoform X2 [Canis lupus familiaris]	gi|345783819	180244	0.432	0	0	1	4.32e-05	0.00868	DYSSGSSTAPGPQDR	R	G	0.923	2.34	0.388	2			762.832	1523.65	1524.66	2	0.001028	0.6743	968	982	gi|545530043
PREDICTED: cofilin-1 isoform X2 [Canis lupus familiaris]	gi|545530743	19500.3	0.375	0	0	1	4.32e-05	0.0805	LGGSAVISLEGKPL	K	-	0.927	2.26	0.41	2			670.892	1339.77	1340.78	2	-0.001743	-1.3	161	174	gi|545503093
PREDICTED: isocitrate dehydrogenase [NADP] cytoplasmic isoform 1 [Canis lupus familiaris]	gi|74005287	46808.6	1	3	3	3	0.00013	0.116	GGSVVEmQGDEMTR	R	I	0.997	3.25	0.503	2		m7: Oxidation (+15.99)	756.327	1510.64	1511.65	2	-0.0008615	-0.5699	7	20
PREDICTED: isocitrate dehydrogenase [NADP] cytoplasmic isoform 1 [Canis lupus familiaris]	gi|74005287	46808.6	1	3	3	3	0.00013	0.116	LIDDMVAQAMK	R	S	0.997	3.09	0.413	2			617.812	1233.61	1234.62	2	-0.0004992	-0.4043	250	260
PREDICTED: isocitrate dehydrogenase [NADP] cytoplasmic isoform 1 [Canis lupus familiaris]	gi|74005287	46808.6	1	3	3	3	0.00013	0.116	mTYLVHNFEEGGGVAMGMYNQDK	K	S	0.933	3.2	0.297	2		m1: Oxidation (+15.99)	869.714	2606.12	2607.13	3	-0.002948	-1.131	165	187
PREDICTED: plastin-2 isoform X2 [Canis lupus familiaris]	gi|545537421	70232	1	1	1	1	4.32e-05	0.0255	TNDLFSAVGDGIVLcK	N	M	0.997	2.98	0.4	1		c15: Carbamidomethyl (+57.02)	854.932	1707.85	1708.86	2	-0.0009743	-0.5701	150	165
PREDICTED: transmembrane protease serine 9 [Canis lupus familiaris]	gi|545508770	57748.4	0.984	1	2	2	8.64e-05	0.0345	YNPQTTANDImLLQLADR	R	M	0.989	2.71	0.4	2		m11: Oxidation (+15.99)	1047.02	2092.03	2093.03	2	0.002719	1.299	370	387
PREDICTED: transmembrane protease serine 9 [Canis lupus familiaris]	gi|545508770	57748.4	0.984	1	2	2	8.64e-05	0.0345	YNPQTTANDIMLLQLADR	R	M	0.997	3.88	0.296	2			693.017	2076.03	2077.04	3	-0.001097	-0.5283	370	387
PREDICTED: leukocyte elastase inhibitor [Canis lupus familiaris]	gi|545554777	49970.8	1	1	2	2	8.64e-05	0.0328	IPELLAAGTVDSmTK	K	L	0.945	2.78	0.35	2		m13: Oxidation (+15.99)	781.411	1560.81	1561.81	2	-0.0005706	-0.3654	223	237
PREDICTED: leukocyte elastase inhibitor [Canis lupus familiaris]	gi|545554777	49970.8	1	1	2	2	8.64e-05	0.0328	IPELLAAGTVDSMTK	K	L	0.997	3.69	0.46	2			773.413	1544.81	1545.82	2	-0.0007728	-0.4999	223	237
PREDICTED: adenosine kinase isoform X8 [Canis lupus familiaris]	gi|545495367	37467.2	0.062	0	0	1	4.32e-05	0.0389	SLVANLAAANcYK	R	K	0.997	3.1	0.382	2		c11: Carbamidomethyl (+57.02)	697.856	1393.7	1394.71	2	-0.004119	-2.954	122	134	gi|57085123,gi|545495369,gi|545495358
PREDICTED: vitelline membrane outer layer protein 1 homolog isoform X2 [Canis lupus familiaris]	gi|545497825	23478.1	0.982	1	1	1	4.32e-05	0.0516	NTQVVESQSGR	R	W	0.997	2.62	0.417	2			602.799	1203.58	1204.59	2	-0.0001677	-0.1393	105	115
PREDICTED: lysozyme C, milk isozyme-like [Canis lupus familiaris]	gi|73996855	16642.5	1	2	2	2	8.64e-05	0.216	LDDNIDDDIAcAK	F	R	0.997	2.65	0.427	1		c11: Carbamidomethyl (+57.02)	739.326	1476.64	1477.65	2	-0.00321	-2.173	103	115
PREDICTED: lysozyme C, milk isozyme-like [Canis lupus familiaris]	gi|73996855	16642.5	1	2	2	2	8.64e-05	0.216	WVcMAEYESNFNTQAFNGR	N	N	0.997	2.71	0.463	1		c3: Carbamidomethyl (+57.02)	1162.49	2322.97	2323.99	2	-0.006027	-2.594	47	65
PREDICTED: bolA-like protein 2 [Canis lupus familiaris]	gi|73958548	10128.4	0.832	1	1	1	4.32e-05	0.186	DLEAEHVEVEDTTPNR	R	C	0.966	3.04	0.34	2			618.621	1852.84	1853.85	3	-0.001702	-0.9183	15	30
PREDICTED: serpin B7 isoform X1 [Canis lupus familiaris]	gi|545485124	43339.3	0.722	1	1	1	4.32e-05	0.0289	VDFTNDVEDTR	R	Y	0.938	2.69	0.364	2			655.797	1309.58	1310.59	2	0.001404	1.071	129	139
PREDICTED: glyceraldehyde-3-phosphate dehydrogenase-like [Canis lupus familiaris]	gi|345807932	35869.7	0.999	0	0	2	8.64e-05	0.0841	RVPTPNVSVVDLTcR	F	L	0.997	2.82	0.426	1		c14: Carbamidomethyl (+57.02)	571.643	1711.91	1712.91	3	0.002053	1.198	232	246	gi|50978862
PREDICTED: glyceraldehyde-3-phosphate dehydrogenase-like [Canis lupus familiaris]	gi|345807932	35869.7	0.999	0	0	2	8.64e-05	0.0841	VIISAPSADAPMF	R	V	0.92	2.65	0.349	1			659.839	1317.66	1318.67	2	-5.583e-05	-0.04234	117	129	gi|50978862,gi|345798394,gi|73973409,gi|345791297
PREDICTED: complement factor I isoform X5 [Canis lupus familiaris]	gi|545552244	66215.4	0.81	0	0	2	8.64e-05	0.066	EmVcAGTDDGSIDAcK	K	G	0.997	2.45	0.475	2		m2: Oxidation (+15.99), c4: Carbamidomethyl (+57.02), c15: Carbamidomethyl (+57.02)	872.845	1743.68	1744.68	2	0.0003173	0.1819	515	530	gi|74002140,gi|545552242
PREDICTED: complement factor I isoform X5 [Canis lupus familiaris]	gi|545552244	66215.4	0.81	0	0	2	8.64e-05	0.066	TcNGINDcGDQSDELccTGcHGK	R	S	0.997	3.1	0.525	2		c2: Carbamidomethyl (+57.02), c8: Carbamidomethyl (+57.02), c16: Carbamidomethyl (+57.02), c17: Carbamidomethyl (+57.02), c20: Carbamidomethyl (+57.02)	886.662	2656.96	2657.97	3	-0.003996	-1.504	256	278	gi|74002140,gi|545552242
PREDICTED: complement factor I isoform X4 [Canis lupus familiaris]	gi|545552242	67097.4	0.608	0	0	2	8.64e-05	0.0651	EmVcAGTDDGSIDAcK	K	G	0.997	2.45	0.475	2		m2: Oxidation (+15.99), c4: Carbamidomethyl (+57.02), c15: Carbamidomethyl (+57.02)	872.845	1743.68	1744.68	2	0.0003173	0.1819	523	538	gi|74002140,gi|545552244
PREDICTED: complement factor I isoform X4 [Canis lupus familiaris]	gi|545552242	67097.4	0.608	0	0	2	8.64e-05	0.0651	TcNGINDcGDQSDELccTGcHGK	R	S	0.997	3.1	0.525	2		c2: Carbamidomethyl (+57.02), c8: Carbamidomethyl (+57.02), c16: Carbamidomethyl (+57.02), c17: Carbamidomethyl (+57.02), c20: Carbamidomethyl (+57.02)	886.662	2656.96	2657.97	3	-0.003996	-1.504	256	278	gi|74002140,gi|545552244
PREDICTED: deleted in malignant brain tumors 1 protein isoform X1 [Canis lupus familiaris]	gi|545548194,gi|545548196	232981	1	3	3	3	0.00013	0.0172	AYFGQGSGPIVLDNVR	S	C	0.997	3.32	0.408	1			846.938	1691.86	1692.87	2	-0.0008695	-0.5136	391	406
PREDICTED: deleted in malignant brain tumors 1 protein isoform X1 [Canis lupus familiaris]	gi|545548194,gi|545548196	232981	1	3	3	3	0.00013	0.0172	DFTSLTYDLIR	N	S	0.976	2.68	0.388	1			672.346	1342.68	1343.68	2	-0.0004605	-0.3427	2057	2067
PREDICTED: deleted in malignant brain tumors 1 protein isoform X1 [Canis lupus familiaris]	gi|545548194,gi|545548196	232981	1	3	3	3	0.00013	0.0172	TLDTISEDTR	R	T	0.933	2.93	0.325	2			575.783	1149.55	1150.56	2	-0.0009371	-0.8145	27	36
PREDICTED: complement factor I isoformX3 [Canis lupus familiaris]	gi|74002140	66844.3	0.455	0	0	2	8.64e-05	0.0653	EmVcAGTDDGSIDAcK	K	G	0.997	2.45	0.475	2		m2: Oxidation (+15.99), c4: Carbamidomethyl (+57.02), c15: Carbamidomethyl (+57.02)	872.845	1743.68	1744.68	2	0.0003173	0.1819	521	536	gi|545552242,gi|545552244
PREDICTED: complement factor I isoformX3 [Canis lupus familiaris]	gi|74002140	66844.3	0.455	0	0	2	8.64e-05	0.0653	TcNGINDcGDQSDELccTGcHGK	R	S	0.997	3.1	0.525	2		c2: Carbamidomethyl (+57.02), c8: Carbamidomethyl (+57.02), c16: Carbamidomethyl (+57.02), c17: Carbamidomethyl (+57.02), c20: Carbamidomethyl (+57.02)	886.662	2656.96	2657.97	3	-0.003996	-1.504	256	278	gi|545552242,gi|545552244
PREDICTED: alpha-actinin-4 isoformX11 [Canis lupus familiaris]	gi|73947736	104405	0.471	0	0	1	4.32e-05	0.011	DHALLEEQSK	R	Q	0.93	2.88	0.328	2			585.293	1168.57	1169.58	2	-0.000941	-0.8046	634	643	gi|73947718
PREDICTED: protein-arginine deiminase type-1 isoform 1 [Canis lupus familiaris]	gi|73950815	74011.9	0.891	1	1	1	4.32e-05	0.0241	WGPEGYGAVLLVNcDR	R	D	0.979	3.19	0.335	2		c14: Carbamidomethyl (+57.02)	903.435	1804.86	1805.86	2	-0.0006604	-0.3657	141	156
PREDICTED: acetyl-CoA acetyltransferase, mitochondrial isoform X2 [Canis lupus familiaris]	gi|73955189	45750.7	0.119	0	0	1	4.32e-05	0.03	FGSEVIPVTVTTK	R	G	0.978	3.26	0.325	2			689.384	1376.75	1377.76	2	-0.001024	-0.7431	237	249	gi|545497541
hemoglobin subunit beta-like [Canis lupus familiaris]	gi|399567834	16127.4	0.998	0	0	3	0.00013	0.129	FFDSFGDLSTPDAVmSN	R	A	0.997	2.9	0.457	1		m15: Oxidation (+15.99)	933.399	1864.78	1865.79	2	0.0001256	0.06734	42	58	gi|73988388
hemoglobin subunit beta-like [Canis lupus familiaris]	gi|399567834	16127.4	0.998	0	0	3	0.00013	0.129	FFDSFGDLSTPDAVmSNAK	R	V	0.997	3	0.394	2		m15: Oxidation (+15.99)	1032.96	2063.91	2064.92	2	-0.0008708	-0.4217	42	60	gi|73988388
hemoglobin subunit beta-like [Canis lupus familiaris]	gi|399567834	16127.4	0.998	0	0	3	0.00013	0.129	FFDSFGDLSTPDAVMSNAK	R	V	0.997	3.11	0.422	2			1024.97	2047.92	2048.93	2	-0.0003406	-0.1662	42	60	gi|73988388
PREDICTED: alpha-actinin-4 isoformX2 [Canis lupus familiaris]	gi|73947718	104933	0.98	0	0	1	4.32e-05	0.011	DHALLEEQSK	R	Q	0.93	2.88	0.328	2			585.293	1168.57	1169.58	2	-0.000941	-0.8046	634	643	gi|73947736
PREDICTED: arachidonate 15-lipoxygenase [Canis lupus familiaris]	gi|73955437	75736.9	0.998	1	1	1	4.32e-05	0.0241	WVEGSGILSLPEGTGR	R	T	0.997	3.26	0.401	2			829.438	1656.86	1657.85	2	0.01491	8.993	100	115
PREDICTED: secretoglobin family 1D member-like [Canis lupus familiaris]	gi|545531237	10116.7	0.689	0	0	1	4.32e-05	0.187	PHLQLAYNPPEAALNAK	K	L	0.997	3.03	0.416	1			923.997	1845.98	1846.98	2	0.004741	2.567	44	60	gi|545560525
PREDICTED: 14-3-3 protein epsilon isoformX2 [Canis lupus familiaris]	gi|73967156	29175	0.999	1	1	2	8.64e-05	0.0824	LIccDILDVLDK	K	H	0.997	3.97	0.375	2		c3: Carbamidomethyl (+57.02), c4: Carbamidomethyl (+57.02)	738.874	1475.73	1476.74	2	-0.002818	-1.908	95	106	gi|545512097
PREDICTED: 14-3-3 protein epsilon isoformX2 [Canis lupus familiaris]	gi|73967156	29175	0.999	1	1	2	8.64e-05	0.0824	YDEmVESmK	R	K	0.997	2.45	0.481	2		m4: Oxidation (+15.99), m8: Oxidation (+15.99)	582.234	1162.45	1163.46	2	0.001043	0.8963	20	28
PREDICTED: dihydropyrimidine dehydrogenase [NADP(+)] [Canis lupus familiaris]	gi|545503113	108754	1	2	2	2	8.64e-05	0.031	QEYVGGLSISEIPQFR	K	L	0.997	2.96	0.427	2			911.971	1821.93	1822.93	2	0.002171	1.191	194	209
PREDICTED: dihydropyrimidine dehydrogenase [NADP(+)] [Canis lupus familiaris]	gi|545503113	108754	1	2	2	2	8.64e-05	0.031	TFSLDKDIVTNVSPR	K	I	0.997	2.64	0.428	2			846.453	1690.89	1691.9	2	0.001307	0.7723	549	563
PREDICTED: 14-3-3 protein zeta/delta isoform X3 [Canis lupus familiaris]	gi|545520485	27745.9	0.978	0	0	1	4.32e-05	0.0367	YDDmAAcmK	R	S	0.997	2.28	0.465	2		m4: Oxidation (+15.99), c7: Carbamidomethyl (+57.02), m8: Oxidation (+15.99)	568.706	1135.4	1136.41	2	-0.001009	-0.8875	19	27	gi|359321774
PREDICTED: sialic acid synthase isoform 1 [Canis lupus familiaris]	gi|73971430	40246.6	0.999	1	2	2	8.64e-05	0.0418	PMVISSGMQSMDTmK	R	Q	0.965	3.2	0.317	1		m14: Oxidation (+15.99)	829.866	1657.72	1658.73	2	-0.001204	-0.7259	152	166
PREDICTED: sialic acid synthase isoform 1 [Canis lupus familiaris]	gi|73971430	40246.6	0.999	1	2	2	8.64e-05	0.0418	PMVISSGMQSMDTMK	R	Q	0.997	3.52	0.517	1			821.869	1641.72	1642.73	2	-0.0001855	-0.1129	152	166
PREDICTED: NAD(P)H dehydrogenase [quinone] 1 [Canis lupus familiaris]	gi|545500084	30659.4	1	1	1	1	4.32e-05	0.0366	AmNFNPVISR	Y	R	0.963	2.72	0.371	1		m2: Oxidation (+15.99)	582.795	1163.58	1164.58	2	-0.000516	-0.443	43	52
PREDICTED: dynactin subunit 1 isoformX4 [Canis lupus familiaris]	gi|73980481	138925	0.585	0	0	2	8.64e-05	0.0175	DLETScSDIR	R	Q	0.945	2.95	0.331	2		c6: Carbamidomethyl (+57.02)	598.267	1194.52	1195.53	2	0.0004255	0.3559	766	775	gi|73980503
PREDICTED: dynactin subunit 1 isoformX4 [Canis lupus familiaris]	gi|73980481	138925	0.585	0	0	2	8.64e-05	0.0175	ELTNQQEASVER	R	Q	0.927	2.73	0.345	2			702.341	1402.67	1403.68	2	-0.0009275	-0.6608	513	524	gi|73980503
PREDICTED: immunoglobulin J chain isoform 3 [Canis lupus familiaris]	gi|73975156	16177	0.991	0	0	3	0.00013	0.121	LcDEDTETcYTYDR	N	N	0.997	3.21	0.55	1		c2: Carbamidomethyl (+57.02), c9: Carbamidomethyl (+57.02)	920.854	1839.69	1840.7	2	0.0003325	0.1806	97	110	gi|345779666
PREDICTED: immunoglobulin J chain isoform 3 [Canis lupus familiaris]	gi|73975156	16177	0.991	0	0	3	0.00013	0.121	NLcDEDTETcYTYDR	S	N	0.997	2.9	0.428	1		c3: Carbamidomethyl (+57.02), c10: Carbamidomethyl (+57.02)	977.876	1953.74	1954.74	2	0.001012	0.5175	96	110	gi|345779666
PREDICTED: immunoglobulin J chain isoform 3 [Canis lupus familiaris]	gi|73975156	16177	0.991	0	0	3	0.00013	0.121	QSNLcDEDTETcYTYDR	S	N	0.997	3.11	0.518	1		c5: Carbamidomethyl (+57.02), c12: Carbamidomethyl (+57.02)	1085.42	2168.83	2169.83	2	1.122e-05	0.005171	94	110	gi|345779666
LUC7-like 2 [Canis lupus familiaris]	gi|197085591	46523.5	0.39	0	0	1	4.32e-05	0.0383	VEQLGAEGNVEESQK	K	V	0.997	2.74	0.43	2			808.892	1615.77	1616.78	2	0.0001908	0.118	140	154	gi|545525185
PREDICTED: thimet oligopeptidase [Canis lupus familiaris]	gi|345786771	78302.8	0.999	1	1	1	4.32e-05	0.0218	SSQVVATFLDELAQK	K	L	0.997	3.89	0.427	2			818.435	1634.86	1635.86	2	0.004505	2.754	287	301
PREDICTED: lamin-B1 isoform X6 [Canis lupus familiaris]	gi|345777955	51741.4	0.921	1	1	1	4.32e-05	0.0264	NQNSWGTGEDVK	K	V	0.985	3.35	0.328	2			667.803	1333.59	1334.6	2	0.001434	1.075	385	396
PREDICTED: cytosolic non-specific dipeptidase isoform X5 [Canis lupus familiaris]	gi|545485046	52600.6	0.998	1	1	1	4.32e-05	0.0338	MTPEVVSEQVTGYLTK	N	K	0.997	3.49	0.465	1			891.454	1780.89	1781.9	2	0.00117	0.6567	348	363
PREDICTED: protein CREG1, partial [Canis lupus familiaris]	gi|545506124	22597.8	0.984	1	1	1	4.32e-05	0.0817	VcDWGALASLSTDPAVR	H	G	0.997	3.21	0.412	1		c2: Carbamidomethyl (+57.02)	909.446	1816.88	1817.89	2	-0.0001539	-0.08468	53	69
PREDICTED: hyaluronidase-1 isoform X1 [Canis lupus familiaris]	gi|545533635	50906.8	0.998	0	0	1	4.32e-05	0.0309	TTIWNANTQWcLEK	F	Y	0.997	3.3	0.417	1		c11: Carbamidomethyl (+57.02)	882.921	1763.83	1764.84	2	-0.002137	-1.211	51	64	gi|545533637
PREDICTED: 78 kDa glucose-regulated protein isoform 5 [Canis lupus familiaris]	gi|345806081	72284.6	0.993	0	0	1	4.32e-05	0.0245	IINEPTAAAIAYGLDK	R	R	0.945	3.46	0.281	2			553.971	1658.89	1659.9	3	0.001927	1.161	198	213	gi|74012289,gi|545497049,gi|545560509,gi|57090217,gi|545518562,gi|57094365
kallikrein-1 precursor [Canis lupus familiaris]	gi|55741639	28912.5	1	1	1	1	4.32e-05	0.0575	VTEFmLcAGHLEGGK	K	D	0.948	2.82	0.35	2		m5: Oxidation (+15.99), c7: Carbamidomethyl (+57.02)	832.891	1663.77	1664.78	2	-0.001644	-0.9875	192	206
PREDICTED: pro-cathepsin H [Canis lupus familiaris]	gi|345798093	39363.7	0.994	1	1	1	4.32e-05	0.0429	MGLNQFSDMNFAEIK	K	H	0.997	3.3	0.375	2			872.906	1743.8	1744.8	2	0.001045	0.5989	91	105
matrix metalloproteinase-9 precursor [Canis lupus familiaris]	gi|50978992	78199	0.619	0	0	2	8.64e-05	0.0497	SAGSVEQmYPGVPLNTHDIFQYQEK	R	A	0.997	3.54	0.384	2		m8: Oxidation (+15.99)	952.116	2853.33	2854.34	3	-0.001931	-0.6764	643	667	gi|545539634
matrix metalloproteinase-9 precursor [Canis lupus familiaris]	gi|50978992	78199	0.619	0	0	2	8.64e-05	0.0497	SYSAcTTDGR	R	S	0.984	2.45	0.423	2		c5: Carbamidomethyl (+57.02)	559.232	1116.45	1117.46	2	-0.0008325	-0.745	240	249	gi|545539634
PREDICTED: N(G),N(G)-dimethylarginine dimethylaminohydrolase 1 isoform X3 [Canis lupus familiaris]	gi|57088769	31307.2	0.984	1	1	1	4.32e-05	0.0351	AQGDEVDFAR	R	A	0.997	2.98	0.486	2			554.256	1106.5	1107.51	2	-0.001471	-1.329	33	42
PREDICTED: soluble calcium-activated nucleotidase 1 isoform X2 [Canis lupus familiaris]	gi|545509199	94360.5	0.987	0	0	1	4.32e-05	0.0165	LILAANPEAQALcK	R	A	0.997	2.86	0.483	2		c13: Carbamidomethyl (+57.02)	756.415	1510.82	1511.83	2	-0.002776	-1.836	467	480	gi|545509202
platelet-activating factor acetylhydrolase precursor [Canis lupus familiaris]	gi|50978958	50138.7	0.683	0	0	1	4.32e-05	0.036	GSVHQNFADFTFTTGK	R	I	0.997	3.84	0.503	2			878.92	1755.83	1756.83	2	0.003277	1.865	349	364	gi|545518207
PREDICTED: ras-related protein Rab-7a isoform X1 [Canis lupus familiaris]	gi|545532320	23520.1	1	1	1	1	4.32e-05	0.0628	DPENFPFVVLGNK	R	I	0.997	3.67	0.401	2			738.38	1474.75	1475.75	2	-0.0001908	-0.1293	114	126
polymeric immunoglobulin receptor precursor [Canis lupus familiaris]	gi|560891934	83193.7	1	9	10	10	0.000432	0.127	AAPGEEAVESNVR	N	K	0.997	3.2	0.448	1			664.826	1327.64	1328.64	2	4.456e-05	0.03354	576	588
polymeric immunoglobulin receptor precursor [Canis lupus familiaris]	gi|560891934	83193.7	1	9	10	10	0.000432	0.127	APGEEAVESNVR	A	K	0.957	2.6	0.397	1			629.305	1256.6	1257.61	2	-0.003749	-2.981	577	588
polymeric immunoglobulin receptor precursor [Canis lupus familiaris]	gi|560891934	83193.7	1	9	10	10	0.000432	0.127	ASVDTSSSAGQSGTSK	R	V	0.997	3.21	0.475	2			735.339	1468.66	1469.67	2	-0.001599	-1.088	618	633
polymeric immunoglobulin receptor precursor [Canis lupus familiaris]	gi|560891934	83193.7	1	9	10	10	0.000432	0.127	GSQDVSQVNAAPGEEAVESN	K	V	0.929	3.11	0.301	1			994.446	1986.88	1987.88	2	1.272e-05	0.0064	567	586
polymeric immunoglobulin receptor precursor [Canis lupus familiaris]	gi|560891934	83193.7	1	9	10	10	0.000432	0.127	GSQDVSQVNAAPGEEAVESNV	K	R	0.997	4.52	0.57	1			1043.98	2085.94	2086.95	2	-0.002347	-1.125	567	587
polymeric immunoglobulin receptor precursor [Canis lupus familiaris]	gi|560891934	83193.7	1	9	10	10	0.000432	0.127	GVVGGSVAVFcPY	K	K	0.997	2.88	0.417	1		c11: Carbamidomethyl (+57.02)	656.323	1310.63	1311.64	2	-0.001004	-0.7651	360	372
polymeric immunoglobulin receptor precursor [Canis lupus familiaris]	gi|560891934	83193.7	1	9	10	10	0.000432	0.127	IVEGGSASITcYYPATSVNR	N	H	0.922	3.43	0.259	1		c11: Carbamidomethyl (+57.02)	715.681	2144.02	2145.03	3	-0.001039	-0.4842	30	49
polymeric immunoglobulin receptor precursor [Canis lupus familiaris]	gi|560891934	83193.7	1	9	10	10	0.000432	0.127	IVEGGSASITcYYPATSVNR	N	H	0.997	3.87	0.545	1		c11: Carbamidomethyl (+57.02)	1073.02	2144.02	2145.03	2	-0.005359	-2.498	30	49
polymeric immunoglobulin receptor precursor [Canis lupus familiaris]	gi|560891934	83193.7	1	9	10	10	0.000432	0.127	SFSVHITNLR	R	K	0.953	2.5	0.389	2			587.323	1172.63	1173.64	2	0.000419	0.357	306	315
polymeric immunoglobulin receptor precursor [Canis lupus familiaris]	gi|560891934	83193.7	1	9	10	10	0.000432	0.127	SLVESDGGVTEQYEGR	R	L	0.997	4.02	0.516	2			863.399	1724.78	1725.79	2	-0.002049	-1.187	396	411
major allergen Can f 1 precursor [Canis lupus familiaris]	gi|50978938	19248.5	1	1	2	16	0.000692	0.0747	DPEQSQEALEDFR	R	E	0.929	3.57	0.259	2			521.901	1562.68	1563.69	3	-0.002615	-1.672	136	148
major allergen Can f 1 precursor [Canis lupus familiaris]	gi|50978938	19248.5	1	1	2	16	0.000692	0.0747	DPEQSQEALEDFR	R	E	0.939	2.84	0.34	2			782.349	1562.68	1563.69	2	-0.000648	-0.4144	136	148
major allergen Can f 1 precursor [Canis lupus familiaris]	gi|50978938	19248.5	1	1	2	16	0.000692	0.0747	DPEQSQEALEDFR	R	E	0.942	2.71	0.357	2			782.35	1562.69	1563.69	2	0.0009389	0.6004	136	148
major allergen Can f 1 precursor [Canis lupus familiaris]	gi|50978938	19248.5	1	1	2	16	0.000692	0.0747	DPEQSQEALEDFR	R	E	0.951	3.1	0.338	2			782.351	1562.69	1563.69	2	0.00277	1.771	136	148
major allergen Can f 1 precursor [Canis lupus familiaris]	gi|50978938	19248.5	1	1	2	16	0.000692	0.0747	DPEQSQEALEDFR	R	E	0.96	2.4	0.408	2			782.349	1562.68	1563.69	2	-0.001869	-1.195	136	148
major allergen Can f 1 precursor [Canis lupus familiaris]	gi|50978938	19248.5	1	1	2	16	0.000692	0.0747	DPEQSQEALEDFR	R	E	0.997	2.5	0.438	2			782.35	1562.69	1563.69	2	0.0005727	0.3662	136	148
major allergen Can f 1 precursor [Canis lupus familiaris]	gi|50978938	19248.5	1	1	2	16	0.000692	0.0747	DPEQSQEALEDFR	R	E	0.997	2.87	0.472	2			782.349	1562.68	1563.69	2	-0.001136	-0.7267	136	148
major allergen Can f 1 precursor [Canis lupus familiaris]	gi|50978938	19248.5	1	1	2	16	0.000692	0.0747	DPEQSQEALEDFR	R	E	0.997	2.92	0.392	2			782.348	1562.68	1563.69	2	-0.003211	-2.054	136	148
major allergen Can f 1 precursor [Canis lupus familiaris]	gi|50978938	19248.5	1	1	2	16	0.000692	0.0747	DPEQSQEALEDFR	R	E	0.997	2.93	0.485	2			782.351	1562.69	1563.69	2	0.001549	0.9908	136	148
major allergen Can f 1 precursor [Canis lupus familiaris]	gi|50978938	19248.5	1	1	2	16	0.000692	0.0747	DPEQSQEALEDFR	R	E	0.997	3.05	0.418	2			782.35	1562.68	1563.69	2	-0.0002818	-0.1802	136	148
major allergen Can f 1 precursor [Canis lupus familiaris]	gi|50978938	19248.5	1	1	2	16	0.000692	0.0747	DPEQSQEALEDFR	R	E	0.997	3.06	0.475	2			782.35	1562.69	1563.69	2	0.001061	0.6785	136	148
major allergen Can f 1 precursor [Canis lupus familiaris]	gi|50978938	19248.5	1	1	2	16	0.000692	0.0747	DPEQSQEALEDFR	R	E	0.997	3.59	0.474	2			782.35	1562.68	1563.69	2	-0.0002818	-0.1802	136	148
major allergen Can f 1 precursor [Canis lupus familiaris]	gi|50978938	19248.5	1	1	2	16	0.000692	0.0747	DPEQSQEALEDFR	R	E	0.997	3.72	0.478	2			782.349	1562.68	1563.69	2	-0.001136	-0.7267	136	148
major allergen Can f 1 precursor [Canis lupus familiaris]	gi|50978938	19248.5	1	1	2	16	0.000692	0.0747	DPEQSQEALEDFR	R	E	0.997	3.85	0.481	2			782.348	1562.68	1563.69	2	-0.003211	-2.054	136	148
major allergen Can f 1 precursor [Canis lupus familiaris]	gi|50978938	19248.5	1	1	2	16	0.000692	0.0747	DPEQSQEALEDFR	R	E	0.997	3.86	0.52	2			782.35	1562.68	1563.69	2	-0.0001597	-0.1022	136	148
major allergen Can f 1 precursor [Canis lupus familiaris]	gi|50978938	19248.5	1	1	2	16	0.000692	0.0747	DPEQSQEALEDFR	R	E	0.997	4.09	0.466	2			782.349	1562.68	1563.69	2	-0.001625	-1.039	136	148
PREDICTED: involucrin isoform X1 [Canis lupus familiaris]	gi|545528998	33348.3	1	4	4	4	0.000173	0.168	EEQVLEQQGQQEGQLEQPA	K	F	0.934	2.34	0.396	1			1084.51	2167	2168.01	2	-0.0009769	-0.4506	231	249
PREDICTED: involucrin isoform X1 [Canis lupus familiaris]	gi|545528998	33348.3	1	4	4	4	0.000173	0.168	ELHLEQEQQKEELQQQEQQQGK	K	E	0.997	4.18	0.352	2			912.447	2734.32	2735.32	3	0.001867	0.6824	153	174
PREDICTED: involucrin isoform X1 [Canis lupus familiaris]	gi|545528998	33348.3	1	4	4	4	0.000173	0.168	KEEQVLEQQGQQEGQLEQPA	K	F	0.997	2.99	0.384	1			1148.55	2295.09	2296.11	2	-0.003692	-1.608	230	249
PREDICTED: involucrin isoform X1 [Canis lupus familiaris]	gi|545528998	33348.3	1	4	4	4	0.000173	0.168	TEQPEKKEEQVLEQQGQQEGQL	R	E	0.997	3.95	0.358	1			861.757	2582.25	2583.25	3	0.00404	1.564	224	245
PREDICTED: filaggrin isoform X2 [Canis lupus familiaris]	gi|545528975	308368	1	1	1	1	4.32e-05	0.00704	HSGSHEGQAADLGHSESGSR	R	H	0.997	3.56	0.477	2			669.295	2004.86	2005.87	3	-0.0003505	-0.1748	1650	1669
PREDICTED: protein FAM3D isoform X3 [Canis lupus familiaris]	gi|545533251	25047.5	0.495	0	0	1	4.32e-05	0.0533	SKPcPNDFFAFK	L	I	0.997	3.17	0.359	1		c4: Carbamidomethyl (+57.02)	486.568	1456.68	1457.69	3	-0.0002584	-0.1772	59	70	gi|545533257
PREDICTED: actin, cytoplasmic 2 [Canis lupus familiaris]	gi|545509102	37002.4	1	2	3	10	0.000432	0.114	cPEALFQPSFLGmES	R	C	0.997	3.55	0.427	1		c1: Carbamidomethyl (+57.02), m13: Oxidation (+15.99)	864.884	1727.75	1728.76	2	0.0001076	0.06225	215	229
PREDICTED: actin, cytoplasmic 2 [Canis lupus familiaris]	gi|545509102	37002.4	1	2	3	10	0.000432	0.114	cPEALFQPSFLGMESc	R	G	0.997	2.91	0.43	1		c1: Carbamidomethyl (+57.02), c16: Carbamidomethyl (+57.02)	936.902	1871.79	1872.8	2	-0.0003644	-0.1946	215	230
PREDICTED: actin, cytoplasmic 2 [Canis lupus familiaris]	gi|545509102	37002.4	1	2	3	10	0.000432	0.114	cPEALFQPSFLGmESc	R	G	0.997	3.02	0.397	1		c1: Carbamidomethyl (+57.02), m13: Oxidation (+15.99), c16: Carbamidomethyl (+57.02)	944.9	1887.79	1888.79	2	0.002035	1.077	215	230
PREDICTED: actin, cytoplasmic 2 [Canis lupus familiaris]	gi|545509102	37002.4	1	2	3	10	0.000432	0.114	DLYANTVLSGGTTMYPGIADR	K	M	0.93	2.84	0.333	2			1108.04	2214.06	2215.07	2	-0.0003742	-0.1689	250	270	gi|55741585,gi|307938303,gi|545500782
PREDICTED: actin, cytoplasmic 2 [Canis lupus familiaris]	gi|545509102	37002.4	1	2	3	10	0.000432	0.114	DLYANTVLSGGTTmYPGIADR	K	M	0.99	2.91	0.377	2		m14: Oxidation (+15.99)	1116.04	2230.06	2231.07	2	-0.001637	-0.7337	250	270	gi|55741585,gi|307938303,gi|545500782
PREDICTED: actin, cytoplasmic 2 [Canis lupus familiaris]	gi|545509102	37002.4	1	2	3	10	0.000432	0.114	DLYANTVLSGGTTMYPGIADR	K	M	0.997	3.53	0.411	2			739.028	2214.06	2215.07	3	-0.001852	-0.8363	250	270	gi|55741585,gi|307938303,gi|545500782
PREDICTED: actin, cytoplasmic 2 [Canis lupus familiaris]	gi|545509102	37002.4	1	2	3	10	0.000432	0.114	DLYANTVLSGGTTmYPGIADR	K	M	0.997	4.29	0.452	2		m14: Oxidation (+15.99)	744.365	2230.07	2231.07	3	0.01617	7.248	250	270	gi|55741585,gi|307938303,gi|545500782
PREDICTED: actin, cytoplasmic 2 [Canis lupus familiaris]	gi|545509102	37002.4	1	2	3	10	0.000432	0.114	DLYANTVLSGGTTmYPGIADR	K	M	0.997	4.91	0.537	2		m14: Oxidation (+15.99)	1116.05	2230.08	2231.07	2	0.02107	9.443	250	270	gi|55741585,gi|307938303,gi|545500782
PREDICTED: actin, cytoplasmic 2 [Canis lupus familiaris]	gi|545509102	37002.4	1	2	3	10	0.000432	0.114	KDLYANTVLSGGTTMYPGIADR	R	M	0.985	2.56	0.416	2			1172.08	2342.15	2343.17	2	-0.003821	-1.631	249	270	gi|55741585,gi|307938303,gi|545500782
PREDICTED: actin, cytoplasmic 2 [Canis lupus familiaris]	gi|545509102	37002.4	1	2	3	10	0.000432	0.114	KDLYANTVLSGGTTMYPGIADR	R	M	0.997	4.52	0.461	2			781.726	2342.15	2343.17	3	-0.003041	-1.298	249	270	gi|55741585,gi|307938303,gi|545500782
PREDICTED: SH3 domain-binding protein 1 [Canis lupus familiaris]	gi|345777075	75321.3	0.984	1	1	1	4.32e-05	0.0201	TPSEAATPAEDMAR	R	R	0.997	2.69	0.478	2			723.829	1445.64	1446.65	2	-0.001631	-1.128	544	557
PREDICTED: prolactin-inducible protein homolog [Canis lupus familiaris]	gi|73978762	16728	1	3	5	8	0.000346	0.276	NPmEGPFNYVYTAcLcDSNPR	R	T	0.997	3.77	0.456	2		m3: Oxidation (+15.99), c14: Carbamidomethyl (+57.02), c16: Carbamidomethyl (+57.02)	841.032	2520.07	2521.06	3	0.0221	8.768	76	96
PREDICTED: prolactin-inducible protein homolog [Canis lupus familiaris]	gi|73978762	16728	1	3	5	8	0.000346	0.276	TMSIIALTH	K	I	0.923	2.63	0.356	1			493.77	985.526	986.534	2	-0.001223	-1.239	107	115
PREDICTED: prolactin-inducible protein homolog [Canis lupus familiaris]	gi|73978762	16728	1	3	5	8	0.000346	0.276	TmSIIALTH	K	I	0.969	2.35	0.419	1		m2: Oxidation (+15.99)	501.768	1001.52	1002.53	2	-0.0002879	-0.2872	107	115
PREDICTED: prolactin-inducible protein homolog [Canis lupus familiaris]	gi|73978762	16728	1	3	5	8	0.000346	0.276	VLSmEVQmPR	K	K	0.934	2.51	0.376	2		m4: Oxidation (+15.99), m8: Oxidation (+15.99)	611.302	1220.59	1221.6	2	0.0005395	0.4417	35	44
PREDICTED: prolactin-inducible protein homolog [Canis lupus familiaris]	gi|73978762	16728	1	3	5	8	0.000346	0.276	VLSmEVQMPR	K	K	0.937	2.41	0.391	2		m4: Oxidation (+15.99)	603.304	1204.59	1205.6	2	-0.001494	-1.239	35	44
PREDICTED: prolactin-inducible protein homolog [Canis lupus familiaris]	gi|73978762	16728	1	3	5	8	0.000346	0.276	VLSmEVQMPR	K	K	0.948	2.63	0.37	2		m4: Oxidation (+15.99)	603.304	1204.59	1205.6	2	-0.0005171	-0.4289	35	44
PREDICTED: prolactin-inducible protein homolog [Canis lupus familiaris]	gi|73978762	16728	1	3	5	8	0.000346	0.276	VLSMEVQMPR	K	K	0.997	2.82	0.402	2			595.307	1188.6	1189.61	2	-0.0008414	-0.7073	35	44
PREDICTED: prolactin-inducible protein homolog [Canis lupus familiaris]	gi|73978762	16728	1	3	5	8	0.000346	0.276	VLSmEVQMPR	K	K	0.997	2.73	0.421	2		m4: Oxidation (+15.99)	603.304	1204.59	1205.6	2	-0.0003951	-0.3277	35	44
PREDICTED: inositol polyphosphate 1-phosphatase isoform X2 [Canis lupus familiaris]	gi|345797417	42818.7	0.95	0	0	1	4.32e-05	0.0325	AAGGAGPEAGQPR	R	G	0.997	3.03	0.432	2			569.783	1137.55	1138.56	2	-0.0007722	-0.6783	247	259	gi|545555633
PREDICTED: ras-related protein Rab-11B [Canis lupus familiaris]	gi|345786671	24489	0.353	0	0	2	8.64e-05	0.0688	DHADSNIVIMLVGNK	R	S	0.955	3.15	0.335	2			542.616	1624.83	1625.83	3	0.003066	1.886	111	125	gi|54792725
PREDICTED: ras-related protein Rab-11B [Canis lupus familiaris]	gi|345786671	24489	0.353	0	0	2	8.64e-05	0.0688	DHADSNIVIMLVGNK	R	S	0.997	2.85	0.452	2			813.423	1624.83	1625.83	2	0.007657	4.71	111	125	gi|54792725
PREDICTED: trafficking protein particle complex subunit 3 isoform X2 [Canis lupus familiaris]	gi|545523640	18844	0.465	0	0	1	4.32e-05	0.0659	RIEDNLPAGEE	R	-	0.997	2.63	0.419	2			621.801	1241.59	1242.6	2	-0.00135	-1.086	157	167
serine protease inhibitor Kazal-type 5 precursor [Canis lupus familiaris]	gi|70794744	120808	1	3	3	3	0.00013	0.0414	EENSPTSSSSSLDSEMcK	M	H	0.997	3.1	0.592	1		c17: Carbamidomethyl (+57.02)	987.898	1973.78	1974.79	2	-0.002544	-1.288	977	994
serine protease inhibitor Kazal-type 5 precursor [Canis lupus familiaris]	gi|70794744	120808	1	3	3	3	0.00013	0.0414	ENDPVSGADGEVYK	R	N	0.997	3.21	0.436	2			740.334	1478.65	1479.66	2	0.0008682	0.5867	933	946
serine protease inhibitor Kazal-type 5 precursor [Canis lupus familiaris]	gi|70794744	120808	1	3	3	3	0.00013	0.0414	SLVQNGNLFcTR	R	E	0.965	2.67	0.379	2		c10: Carbamidomethyl (+57.02)	704.854	1407.69	1408.7	2	-9.047e-05	-0.06422	639	650
PREDICTED: beta-secretase 2 [Canis lupus familiaris]	gi|545551488	46358.5	0.984	1	1	1	4.32e-05	0.0308	DPEVVNDESSLVR	R	H	0.997	3.3	0.425	2			729.858	1457.7	1458.71	2	0.0006653	0.4561	406	418
PREDICTED: aldo-keto reductase family 1, member A1 (aldehyde reductase) isoform X1 [Canis lupus familiaris]	gi|545523341	33228.8	0.749	0	0	1	4.32e-05	0.0342	ALGLSNFSSR	R	Q	0.965	2.48	0.401	2			526.28	1050.55	1051.55	2	0.0005905	0.5615	125	134	gi|356460865
PREDICTED: 6-phosphofructokinase, liver type [Canis lupus familiaris]	gi|359323581	85294.2	1	1	1	1	4.32e-05	0.0231	TNVLGHLQQGGAPTPFDR	R	N	0.997	3.04	0.459	2			954.491	1906.97	1907.97	2	0.001867	0.9784	655	672
PREDICTED: UPF0762 protein C6orf58 isoform X2 [Canis lupus familiaris]	gi|545486007	35588.3	0.075	0	0	2	8.64e-05	0.0353	YIIDPWVYPER	K	M	0.967	2.85	0.367	2			725.873	1449.73	1450.74	2	0.001561	1.076	50	60	gi|73945892
PREDICTED: UPF0762 protein C6orf58 isoform X2 [Canis lupus familiaris]	gi|545486007	35588.3	0.075	0	0	2	8.64e-05	0.0353	YIIDPWVYPER	K	M	0.997	2.89	0.487	2			725.872	1449.73	1450.74	2	0.0005842	0.4027	50	60	gi|73945892
PREDICTED: dynactin subunit 1 isoformX13 [Canis lupus familiaris]	gi|73980503	141870	0.824	0	0	2	8.64e-05	0.0172	DLETScSDIR	R	Q	0.945	2.95	0.331	2		c6: Carbamidomethyl (+57.02)	598.267	1194.52	1195.53	2	0.0004255	0.3559	786	795	gi|73980481
PREDICTED: dynactin subunit 1 isoformX13 [Canis lupus familiaris]	gi|73980503	141870	0.824	0	0	2	8.64e-05	0.0172	ELTNQQEASVER	R	Q	0.927	2.73	0.345	2			702.341	1402.67	1403.68	2	-0.0009275	-0.6608	533	544	gi|73980481
PREDICTED: glyceraldehyde-3-phosphate dehydrogenase-like [Canis lupus familiaris]	gi|345791297	36033.3	0.678	0	0	1	4.32e-05	0.039	VIISAPSADAPMF	R	V	0.92	2.65	0.349	1			659.839	1317.66	1318.67	2	-5.583e-05	-0.04234	117	129	gi|50978862,gi|345798394,gi|73973409,gi|345807932
aspartate aminotransferase, mitochondrial [Canis lupus familiaris]	gi|559098466	47441.1	0.99	1	1	1	4.32e-05	0.0279	IASTILTSPDLR	R	K	0.919	2.77	0.333	2			643.869	1285.72	1286.73	2	-0.0007635	-0.5933	326	337
PREDICTED: ubiquitin conjugation factor E4 A isoform 2 [Canis lupus familiaris]	gi|73954691	122566	0.984	1	1	1	4.32e-05	0.0131	DAQQSSSPAADNLR	R	E	0.997	3.12	0.403	2			730.343	1458.67	1459.68	2	0.000536	0.3672	545	558
lysosomal protective protein precursor [Canis lupus familiaris]	gi|158186730,gi|545539678	56526	0.984	1	1	1	4.32e-05	0.0361	VLYLESPAGVGFSYSDDK	N	T	0.997	3.09	0.433	1			973.974	1945.93	1946.94	2	0.001399	0.7185	142	159
PREDICTED: cytosol aminopeptidase [Canis lupus familiaris]	gi|545493958	56189.2	1	1	1	1	4.32e-05	0.0231	TIQVDNTDAEGR	K	L	0.997	2.86	0.397	2			659.814	1317.61	1318.62	2	-0.001916	-1.453	357	368
PREDICTED: heat shock-related 70 kDa protein 2 isoform 1 [Canis lupus familiaris]	gi|57090217	69885.8	1	2	2	4	0.000173	0.0958	AGDTHLGGEDFDNR	T	M	0.997	3.18	0.359	1			501.887	1502.64	1503.65	3	-0.0009092	-0.6047	226	239	gi|74012289,gi|545497049,gi|545560509,gi|545518562,gi|50978734,gi|57094365,gi|545518565
PREDICTED: heat shock-related 70 kDa protein 2 isoform 1 [Canis lupus familiaris]	gi|57090217	69885.8	1	2	2	4	0.000173	0.0958	IINEPTAAAIAYGLDK	R	K	0.945	3.46	0.281	2			553.971	1658.89	1659.9	3	0.001927	1.161	173	188	gi|74012289,gi|545497049,gi|545560509,gi|545518562,gi|57094365,gi|345806081
PREDICTED: heat shock-related 70 kDa protein 2 isoform 1 [Canis lupus familiaris]	gi|57090217	69885.8	1	2	2	4	0.000173	0.0958	LDKGQIQEIVLVGGSTR	K	I	0.997	3.07	0.384	2			907.013	1812.01	1813.02	2	0.0005783	0.319	329	345
PREDICTED: heat shock-related 70 kDa protein 2 isoform 1 [Canis lupus familiaris]	gi|57090217	69885.8	1	2	2	4	0.000173	0.0958	TFFPEEISSmVLTK	K	M	0.997	3	0.475	2		m10: Oxidation (+15.99)	822.91	1643.81	1644.82	2	-0.005903	-3.589	114	127
PREDICTED: leukotriene A-4 hydrolase [Canis lupus familiaris]	gi|345781076	69198.4	0.999	1	1	1	4.32e-05	0.0262	HFHALGGWGELQNSIK	R	T	0.997	4.49	0.383	2			598.641	1792.9	1793.91	3	-0.0008412	-0.4689	340	355
glyceraldehyde-3-phosphate dehydrogenase [Canis lupus familiaris]	gi|50978862	35861	0.327	0	0	2	8.64e-05	0.0841	RVPTPNVSVVDLTcR	F	L	0.997	2.82	0.426	1		c14: Carbamidomethyl (+57.02)	571.643	1711.91	1712.91	3	0.002053	1.198	232	246	gi|345807932
glyceraldehyde-3-phosphate dehydrogenase [Canis lupus familiaris]	gi|50978862	35861	0.327	0	0	2	8.64e-05	0.0841	VIISAPSADAPMF	R	V	0.92	2.65	0.349	1			659.839	1317.66	1318.67	2	-5.583e-05	-0.04234	117	129	gi|345798394,gi|73973409,gi|345807932,gi|345791297
PREDICTED: heat shock protein HSP 90-beta isoform X2 [Canis lupus familiaris]	gi|545519269	84395.8	0.59	0	0	2	8.64e-05	0.0177	TLTLVDTGIGmTK	R	A	0.965	2.73	0.374	2		m11: Oxidation (+15.99)	683.368	1364.72	1365.73	2	-0.00132	-0.9664	93	105	gi|359320981
PREDICTED: heat shock protein HSP 90-beta isoform X2 [Canis lupus familiaris]	gi|545519269	84395.8	0.59	0	0	2	8.64e-05	0.0177	TLTLVDTGIGMTK	R	A	0.997	2.91	0.477	2			675.37	1348.73	1349.73	2	-0.001522	-1.128	93	105	gi|359320981
PREDICTED: matrix metalloproteinase-9 isoform X1 [Canis lupus familiaris]	gi|545539634	78212	0.997	0	0	2	8.64e-05	0.0497	SAGSVEQmYPGVPLNTHDIFQYQEK	R	A	0.997	3.54	0.384	2		m8: Oxidation (+15.99)	952.116	2853.33	2854.34	3	-0.001931	-0.6764	643	667	gi|50978992
PREDICTED: matrix metalloproteinase-9 isoform X1 [Canis lupus familiaris]	gi|545539634	78212	0.997	0	0	2	8.64e-05	0.0497	SYSAcTTDGR	R	S	0.984	2.45	0.423	2		c5: Carbamidomethyl (+57.02)	559.232	1116.45	1117.46	2	-0.0008325	-0.745	240	249	gi|50978992
PREDICTED: beta-centractin [Canis lupus familiaris]	gi|73970092	42290.4	0.508	0	0	1	4.32e-05	0.0399	VmAGALEGDLFIGPK	R	A	0.997	3.52	0.364	2		m2: Oxidation (+15.99)	767.403	1532.79	1533.8	2	-7.358e-05	-0.04797	47	61	gi|50978894
PREDICTED: LOW QUALITY PROTEIN: eukaryotic translation initiation factor 3 subunit I [Canis lupus familiaris]	gi|545491433	39637.6	0.993	1	1	1	4.32e-05	0.0338	SYSSGGEDGYVR	K	I	0.945	2.29	0.416	2			638.776	1275.54	1276.54	2	0.001534	1.202	299	310
PREDICTED: pirin isoform X1 [Canis lupus familiaris]	gi|545557510	32149.6	0.768	1	1	1	4.32e-05	0.031	TPTLYLDFK	R	L	0.95	2.29	0.412	2			549.298	1096.58	1097.59	2	0.0003584	0.3266	167	175
PREDICTED: 3'(2'),5'-bisphosphate nucleotidase 1 isoform X1 [Canis lupus familiaris]	gi|545556722	41401	0.303	0	0	1	4.32e-05	0.029	LVASAYSIAQK	R	A	0.997	2.27	0.461	2			575.827	1149.64	1150.65	2	-0.0004802	-0.4174	67	77	gi|545556724
PREDICTED: CD9 antigen [Canis lupus familiaris]	gi|545547147	25162.2	0.854	1	1	1	4.32e-05	0.0708	DVLSSITVKPcPEAIK	K	E	0.971	3.2	0.331	2		c11: Carbamidomethyl (+57.02)	878.978	1755.94	1756.95	2	-0.002223	-1.265	169	184
PREDICTED: actin-related protein 2/3 complex subunit 3 [Canis lupus familiaris]	gi|359322935	20547.8	0.871	1	1	1	4.32e-05	0.0618	PANKQEDEVMR	K	A	0.975	3.2	0.329	1			439.547	1315.62	1316.63	3	0.0005413	0.4111	120	130
PREDICTED: delta-aminolevulinic acid dehydratase [Canis lupus familiaris]	gi|73971984	36102	1	2	3	3	0.00013	0.0727	LAEVALAYAK	R	A	0.997	2.28	0.499	2			524.805	1047.6	1048.6	2	-6.072e-05	-0.0579	150	159
PREDICTED: delta-aminolevulinic acid dehydratase [Canis lupus familiaris]	gi|73971984	36102	1	2	3	3	0.00013	0.0727	LEEMLKPLVEEGLR	R	C	0.959	2.6	0.383	2			552.64	1654.9	1655.9	3	0.0004461	0.2694	61	74
PREDICTED: delta-aminolevulinic acid dehydratase [Canis lupus familiaris]	gi|73971984	36102	1	2	3	3	0.00013	0.0727	LEEmLKPLVEEGLR	R	C	0.997	3.36	0.342	2		m4: Oxidation (+15.99)	557.972	1670.89	1671.9	3	0.00309	1.848	61	74
[truncated: 32,312 more rows]
