# Supplementary material for: Salivary proteomics of healthy dogs: An in depth catalog
Source: PLoS One. 2018 Jan 12;13(1):e0191307. doi: 10.1371/journal.pone.0191307 (PMC5766244; doi:10.1371/journal.pone.0191307)
Supplement: S2 Appendix — (XLSX) [file pone.0191307.s002.xlsx]

## Sheet: Supplemental_table_3_peptidomic
Protein name	Protein accession numbers	Exclusive unique peptide count	Exclusive unique spectrum count	Total spectrum count	Peptide sequence	Previous amino acid	Next amino acid	Peptide identification probability	SEQUEST XCorr score	SEQUEST DCn score	Fixed modifications identified by spectrum	Variable modifications identified by spectrum	Observed m/z	Actual peptide mass (AMU)	Calculated +1H Peptide Mass (AMU)	Spectrum charge	Actual minus calculated peptide mass (AMU)	Actual minus calculated peptide mass (PPM)	Other Proteins
sp|PPIA_HUMAN|	sp|PPIA_HUMAN|	1	1	2	ADKVPKTAENFRAL	F	S	0.641	2.72	0.191			520.625	1558.85	1559.85	3	0.006301	4.039
sp|PPIA_HUMAN|	sp|PPIA_HUMAN|	1	1	2	IAVDGEPLGRVS	D	F	0.997	2.73	0.282			606.833	1211.65	1212.66	2	0.00127	1.047
PREDICTED: double-headed protease inhibitor, submandibular gland-like [Canis lupus familiaris]	gi|545490619	2	2	2	KTYSNEcmFcALTLN	H	K	0.997	2.48	0.311	c7: Carbamidomethyl (+57.02), c10: Carbamidomethyl (+57.02)	m8: Oxidation (+15.99)	934.406	1866.8	1867.8	2	0.001855	0.9932
PREDICTED: double-headed protease inhibitor, submandibular gland-like [Canis lupus familiaris]	gi|545490619	2	2	2	TYSNEcMFcALTLNK	K	K	0.997	2.51	0.346	c6: Carbamidomethyl (+57.02), c9: Carbamidomethyl (+57.02)		926.413	1850.81	1851.81	2	0.01117	6.034
PREDICTED: involucrin isoform X1 [Canis lupus familiaris]	gi|545528998	14	14	14	DQHLDQEPAQRTEQPEK	V	K	0.7	2.75	0.174			683.661	2047.96	2048.96	3	0.003468	1.693
PREDICTED: involucrin isoform X1 [Canis lupus familiaris]	gi|545528998	14	14	14	EQPEKKEEQVLEQQGQQEGQL	T	E	0.997	3.05	0.286			828.075	2481.2	2482.21	3	0.003522	1.419
PREDICTED: involucrin isoform X1 [Canis lupus familiaris]	gi|545528998	14	14	14	GPLKPESPPIDTQ	Q	Q	0.616	2.52	0.181			689.865	1377.72	1378.72	2	0.001912	1.387
PREDICTED: involucrin isoform X1 [Canis lupus familiaris]	gi|545528998	14	14	14	HQKQEVHDPPEHQ	Q	-	0.997	3.07	0.283			536.923	1607.75	1608.75	3	0.002089	1.299
PREDICTED: involucrin isoform X1 [Canis lupus familiaris]	gi|545528998	14	14	14	IEQQHQKQEVHDPPEHQ	L	-	0.658	3.12	0.119			703.005	2105.99	2107	3	0.005015	2.38
PREDICTED: involucrin isoform X1 [Canis lupus familiaris]	gi|545528998	14	14	14	KEEQVLEQQGQQEGQLEQPA	K	F	0.997	2.8	0.378			1148.56	2295.1	2296.11	2	0.003877	1.688
PREDICTED: involucrin isoform X1 [Canis lupus familiaris]	gi|545528998	14	14	14	KGEVLPLIEQQHQ	L	K	0.997	3.54	0.237			506.948	1517.82	1518.83	3	0.0006878	0.4528
PREDICTED: involucrin isoform X1 [Canis lupus familiaris]	gi|545528998	14	14	14	KKEEQVLEQQGQQEGQL	E	E	0.653	2.94	0.159			667.01	1998.01	1999.01	3	0.007312	3.658
PREDICTED: involucrin isoform X1 [Canis lupus familiaris]	gi|545528998	14	14	14	KKEEQVLEQQGQQEGQLEQPA	E	F	0.997	3.68	0.188			808.739	2423.2	2424.2	3	0.002125	0.8765
PREDICTED: involucrin isoform X1 [Canis lupus familiaris]	gi|545528998	14	14	14	KLVDQHLDQEPAQ	K	R	0.789	2.62	0.211			760.89	1519.77	1520.77	2	0.00174	1.144
PREDICTED: involucrin isoform X1 [Canis lupus familiaris]	gi|545528998	14	14	14	QRTEQPEKKEEQVLEQQ	A	G	0.698	3.23	0.0876			709.695	2126.06	2127.07	3	0.00179	0.8417
PREDICTED: involucrin isoform X1 [Canis lupus familiaris]	gi|545528998	14	14	14	QVREPLKGEVLPLIEQQHQKQ	A	E	0.997	3.64	0.373			625.104	2496.39	2497.39	4	0.004019	1.609
PREDICTED: involucrin isoform X1 [Canis lupus familiaris]	gi|545528998	14	14	14	RTEQPEKKEEQVLEQQ	Q	G	0.872	2.95	0.186			667.009	1998.01	1999.01	3	0.003383	1.693
PREDICTED: involucrin isoform X1 [Canis lupus familiaris]	gi|545528998	14	14	14	TLPPALSQGPL	V	K	0.967	2.45	0.272			547.318	1092.62	1093.63	2	0.002409	2.203
PREDICTED: dermokine [Canis lupus familiaris]	gi|345785793	3	3	3	GGQGGPGSSGDIR	G	E	0.77	2.47	0.231			572.772	1143.53	1144.53	2	0.002467	2.155
PREDICTED: dermokine [Canis lupus familiaris]	gi|345785793	3	3	3	VSGGSGGQGFGGGQGGPGSSGD	R	I	0.809	2.34	0.249			883.374	1764.73	1765.74	2	0.002514	1.424
PREDICTED: dermokine [Canis lupus familiaris]	gi|345785793	3	3	3	VSGGSGGQGFGGGQGGPGSSGDIR	R	E	0.997	2.81	0.402			1017.97	2033.92	2034.92	2	0.002495	1.226
heat shock protein beta-1 [Canis lupus familiaris]	gi|50979116	17	17	18	AQIGGPEAGKS	R	E	0.74	2.41	0.236			507.765	1013.51	1014.52	2	0.0002522	0.2486
heat shock protein beta-1 [Canis lupus familiaris]	gi|50979116	17	17	18	EARAQIGGPEAG	F	K	0.997	2.83	0.245			578.292	1154.57	1155.58	2	0.001628	1.409
heat shock protein beta-1 [Canis lupus familiaris]	gi|50979116	17	17	18	EARAQIGGPEAGK	F	S	0.938	2.67	0.24			428.562	1282.66	1283.67	3	0.001219	0.9496
heat shock protein beta-1 [Canis lupus familiaris]	gi|50979116	17	17	18	EARAQIGGPEAGKSEQSGA	F	-	0.997	3.08	0.254			614.971	1841.89	1842.89	3	0.003127	1.697
heat shock protein beta-1 [Canis lupus familiaris]	gi|50979116	17	17	18	EARAQIGGPEAGKSEQSGAK	F	-	0.997	4.78	0.522			657.669	1969.99	1970.99	3	0.00322	1.634
heat shock protein beta-1 [Canis lupus familiaris]	gi|50979116	17	17	18	GTLTVEAPmPKPATQ	E	S	0.613	2.72	0.172		m9: Oxidation (+15.99)	778.903	1555.79	1556.8	2	-0.0001632	-0.1048
heat shock protein beta-1 [Canis lupus familiaris]	gi|50979116	17	17	18	GWPGYVRPIPPAVEGPA	S	A	0.708	2.23	0.24			881.968	1761.92	1762.93	2	0.001867	1.059
heat shock protein beta-1 [Canis lupus familiaris]	gi|50979116	17	17	18	IGGPEAGKSEQSGA	Q	-	0.647	2.69	0.181			644.313	1286.61	1287.62	2	0.0005877	0.4564
heat shock protein beta-1 [Canis lupus familiaris]	gi|50979116	17	17	18	QIGGPEAGKSEQSGA	A	-	0.997	2.65	0.381			708.343	1414.67	1415.68	2	0.001802	1.273
heat shock protein beta-1 [Canis lupus familiaris]	gi|50979116	17	17	18	RAQIGGPEAG	A	K	0.946	3.21	0.161			478.252	954.49	955.496	2	0.001128	1.18
heat shock protein beta-1 [Canis lupus familiaris]	gi|50979116	17	17	18	SLSPEGTLTVEAPMPKPATQ	S	S	0.898	2.29	0.279			1027.53	2053.05	2054.05	2	0.005036	2.452
heat shock protein beta-1 [Canis lupus familiaris]	gi|50979116	17	17	18	SSSLSPEGTLTVEAPmPKPA	V	T	0.997	2.87	0.3		m16: Oxidation (+15.99)	1008	2013.99	2015	2	-0.001534	-0.7614
heat shock protein beta-1 [Canis lupus familiaris]	gi|50979116	17	17	18	TFEARAQIGGPEAGKSEQSGAK	V	-	0.916	3.34	0.13			740.374	2218.1	2219.11	3	0.003453	1.556
heat shock protein beta-1 [Canis lupus familiaris]	gi|50979116	17	17	18	TVEAPmPKPA	L	T	0.661	2.61	0.178		m6: Oxidation (+15.99)	528.774	1055.53	1056.54	2	0.0008919	0.8441
heat shock protein beta-1 [Canis lupus familiaris]	gi|50979116	17	17	18	YVRPIPPAVEGPA	G	A	0.997	2.86	0.279			683.382	1364.75	1365.75	2	0.003749	2.745
heat shock protein beta-1 [Canis lupus familiaris]	gi|50979116	17	17	18	YVRPIPPAVEGPA	G	A	0.997	3.01	0.33			683.38	1364.74	1365.75	2	-0.0008894	-0.6512
heat shock protein beta-1 [Canis lupus familiaris]	gi|50979116	17	17	18	YVRPIPPAVEGPAA	G	A	0.997	2.59	0.266			718.9	1435.79	1436.79	2	0.002904	2.021
heat shock protein beta-1 [Canis lupus familiaris]	gi|50979116	17	17	18	YVRPIPPAVEGPAAA	G	A	0.882	2.54	0.25			754.419	1506.82	1507.83	2	0.003524	2.337
PREDICTED: histone H1.4-like [Canis lupus familiaris]	gi|57110423	0	0	3	ALAAAGYDVEK	K	N	0.997	2.94	0.269			554.288	1106.56	1107.57	2	0.0007492	0.6765	gi|359323872,gi|345796941,gi|57110403,gi|545554579,gi|545554601
PREDICTED: histone H1.4-like [Canis lupus familiaris]	gi|57110423	0	0	3	GTGASGSFKLN	K	K	0.979	2.68	0.247			519.765	1037.52	1038.52	2	0.001207	1.162	gi|359323872,gi|345796941,gi|57110403,gi|545554579,gi|545554601
PREDICTED: histone H1.4-like [Canis lupus familiaris]	gi|57110423	0	0	3	KASGPPVSELITK	R	A	0.997	3.88	0.402			442.926	1325.76	1326.76	3	0.001035	0.7798	gi|359323872,gi|345796941,gi|545554601
PREDICTED: fatty acid-binding protein, epidermal [Canis lupus familiaris]	gi|545548960	0	0	3	KFEETTADG	E	R	0.997	2.75	0.287			499.228	996.441	997.447	2	0.0009048	0.9071	gi|545560044
PREDICTED: fatty acid-binding protein, epidermal [Canis lupus familiaris]	gi|545548960	0	0	3	KNLTIKTESTL	G	K	0.997	2.81	0.34			624.365	1246.71	1247.72	2	0.001103	0.8843	gi|545560044
PREDICTED: fatty acid-binding protein, epidermal [Canis lupus familiaris]	gi|545548960	0	0	3	VVEcVmNNVTcTRIYE	L	K	0.997	3.16	0.448	c4: Carbamidomethyl (+57.02), c11: Carbamidomethyl (+57.02)	m6: Oxidation (+15.99)	1001.96	2001.9	2002.9	2	0.003084	1.54	gi|545560044
PREDICTED: fibrinogen alpha chain [Canis lupus familiaris]	gi|73978329	3	3	3	GAGEAGTEAERE	K	I	0.997	2.93	0.285			588.761	1175.51	1176.51	2	0.001972	1.676
PREDICTED: fibrinogen alpha chain [Canis lupus familiaris]	gi|73978329	3	3	3	GSDSDIFTNIGTPEFPSSGKTS	M	S	0.879	2.25	0.283			1122.52	2243.03	2244.03	2	0.006855	3.055
PREDICTED: fibrinogen alpha chain [Canis lupus familiaris]	gi|73978329	3	3	3	TNSKEGEFIAEGGGV	T	R	0.997	2.67	0.342			747.859	1493.7	1494.71	2	0.002763	1.848
PREDICTED: LOW QUALITY PROTEIN: alpha-enolase isoform 1 [Canis lupus familiaris]	gi|345800677	3	3	3	RIEEELGSKAKFAG	L	R	0.997	3.29	0.284			512.28	1533.82	1534.82	3	0.001524	0.9928
PREDICTED: LOW QUALITY PROTEIN: alpha-enolase isoform 1 [Canis lupus familiaris]	gi|345800677	3	3	3	SAGIQVVGDDLTVTNPK	A	R	0.997	2.91	0.249			857.454	1712.89	1713.9	2	-0.0009974	-0.582
PREDICTED: LOW QUALITY PROTEIN: alpha-enolase isoform 1 [Canis lupus familiaris]	gi|345800677	3	3	3	VVGDDLTVTNPK	Q	R	0.997	2.73	0.33			629.338	1256.66	1257.67	2	0.000369	0.2934
PREDICTED: ovostatin homolog 2-like isoform X1 [Canis lupus familiaris]	gi|545546408	3	3	3	APEEYAPIYSYAPSRI	L	A	0.749	2.21	0.267			913.954	1825.89	1826.9	2	0.005469	2.993
PREDICTED: ovostatin homolog 2-like isoform X1 [Canis lupus familiaris]	gi|545546408	3	3	3	YLAPEEYAPIYS	S	Y	0.906	2.31	0.277			708.341	1414.67	1415.67	2	0.0008076	0.5705
PREDICTED: ovostatin homolog 2-like isoform X1 [Canis lupus familiaris]	gi|545546408	3	3	3	YLAPEEYAPIYSYAPSR	S	I	0.734	2.41	0.247			995.487	1988.96	1989.96	2	0.007965	4.002
PREDICTED: corneodesmosin [Canis lupus familiaris]	gi|73972169	4	4	4	SGHSGSSGSSSSSSSGSSGGL	F	S	0.737	2.99	0.159			871.856	1741.7	1742.71	2	-0.000232	-0.1331
PREDICTED: corneodesmosin [Canis lupus familiaris]	gi|73972169	4	4	4	SSSSGHPcISVSSTLSGGPDGSPQPDPSAGAK	K	S	0.997	3.12	0.297	c8: Carbamidomethyl (+57.02)		1004.46	3010.36	3011.37	3	0.001417	0.4705
PREDICTED: corneodesmosin [Canis lupus familiaris]	gi|73972169	4	4	4	SSTLSGGPDGSPQPDPSAGAK	V	S	0.997	2.93	0.27			956.948	1911.88	1912.89	2	0.0008059	0.4213
PREDICTED: corneodesmosin [Canis lupus familiaris]	gi|73972169	4	4	4	VNLRPcTSDVPDSPcSGGPIVSH	R	S	0.877	2.93	0.198	c6: Carbamidomethyl (+57.02), c15: Carbamidomethyl (+57.02)		817.72	2450.14	2451.14	3	0.006165	2.515
PREDICTED: allergen Can f 4 isoform X1 [Canis lupus familiaris]	gi|545557111	2	2	2	LGDTDNcPNHE	Y	-	0.817	2.66	0.213	c7: Carbamidomethyl (+57.02)		636.253	1270.49	1271.5	2	0.002061	1.621
PREDICTED: allergen Can f 4 isoform X1 [Canis lupus familiaris]	gi|545557111	2	2	2	SNNLDKIGENGPF	S	R	0.84	2.59	0.228			702.842	1403.67	1404.68	2	0.002114	1.505
PREDICTED: suprabasin isoform X1 [Canis lupus familiaris]	gi|545488886,gi|545488888	16	16	16	GQAGKEGDKIVQ	A	G	0.997	2.77	0.251			615.328	1228.64	1229.65	2	-0.0009933	-0.8078
PREDICTED: suprabasin isoform X1 [Canis lupus familiaris]	gi|545488886,gi|545488888	16	16	16	GQGVHHAAGQAGKEVD	L	R	0.997	3.67	0.429			520.923	1559.75	1560.75	3	0.001723	1.104
PREDICTED: suprabasin isoform X1 [Canis lupus familiaris]	gi|545488886,gi|545488888	16	16	16	GQGVHHGVDQAG	F	K	0.955	2.81	0.226			581.274	1160.53	1161.54	2	0.001195	1.029
PREDICTED: suprabasin isoform X1 [Canis lupus familiaris]	gi|545488886,gi|545488888	16	16	16	GQGVHHGVDQAGKEAE	F	K	0.997	4.33	0.504			540.258	1617.75	1618.76	3	0.002021	1.249
PREDICTED: suprabasin isoform X1 [Canis lupus familiaris]	gi|545488886,gi|545488888	16	16	16	GQGVHHGVDQAGKEAEK	F	F	0.997	5.06	0.425			582.955	1745.84	1746.85	3	-0.0006325	-0.3621
PREDICTED: suprabasin isoform X1 [Canis lupus familiaris]	gi|545488886,gi|545488888	16	16	16	GQGVHHGVNQA	F	G	0.997	3.17	0.305			552.272	1102.53	1103.53	2	0.00179	1.622
PREDICTED: suprabasin isoform X1 [Canis lupus familiaris]	gi|545488886,gi|545488888	16	16	16	GQGVHHGVNQAG	F	K	0.997	2.97	0.37			580.782	1159.55	1160.56	2	0.001775	1.529
PREDICTED: suprabasin isoform X1 [Canis lupus familiaris]	gi|545488886,gi|545488888	16	16	16	GQGVHHGVNQAGKEAE	F	K	0.997	3.75	0.385			539.93	1616.77	1617.77	3	0.001929	1.193
PREDICTED: suprabasin isoform X1 [Canis lupus familiaris]	gi|545488886,gi|545488888	16	16	16	GQGVHHGVNQAGKEVE	F	K	0.997	2.97	0.269			549.274	1644.8	1645.8	3	0.002063	1.253
PREDICTED: suprabasin isoform X1 [Canis lupus familiaris]	gi|545488886,gi|545488888	16	16	16	GQGVHHGVNQAGSEAE	F	K	0.997	3.68	0.496			788.859	1575.7	1576.71	2	0.0001846	0.1171
PREDICTED: suprabasin isoform X1 [Canis lupus familiaris]	gi|545488886,gi|545488888	16	16	16	GQGVHHGVNQAGSEAEK	F	F	0.997	4.49	0.448			568.942	1703.8	1704.8	3	0.005269	3.091
PREDICTED: suprabasin isoform X1 [Canis lupus familiaris]	gi|545488886,gi|545488888	16	16	16	GVHDGVNQAGKEAE	Q	K	0.666	2.7	0.178			705.836	1409.66	1410.66	2	0.003042	2.156
PREDICTED: suprabasin isoform X1 [Canis lupus familiaris]	gi|545488886,gi|545488888	16	16	16	GVHHGVDQAGKEAE	Q	K	0.997	3.26	0.209			478.565	1432.67	1433.68	3	0.002409	1.681
PREDICTED: suprabasin isoform X1 [Canis lupus familiaris]	gi|545488886,gi|545488888	16	16	16	GVHHGVNQAGKEAE	Q	K	0.997	4.3	0.258			478.236	1431.69	1432.69	3	-0.0001544	-0.1078
PREDICTED: suprabasin isoform X1 [Canis lupus familiaris]	gi|545488886,gi|545488888	16	16	16	GVNNAAGQVGKEAD	H	K	0.861	2.28	0.268			665.324	1328.63	1329.64	2	0.001105	0.8307
PREDICTED: suprabasin isoform X1 [Canis lupus familiaris]	gi|545488886,gi|545488888	16	16	16	HGVNQAGKEAE	H	K	0.997	3.26	0.437			570.276	1138.54	1139.54	2	0.001656	1.453
PREDICTED: suprabasin isoform X1 [Canis lupus familiaris]	gi|545488886,gi|545488888	16	16	16	HmGSQAGKELD	S	K	0.997	2.34	0.315		m2: Oxidation (+15.99)	594.77	1187.52	1188.53	2	0.0007131	0.6
PREDICTED: suprabasin isoform X1 [Canis lupus familiaris]	gi|545488886,gi|545488888	16	16	16	KFGQGVHHGVDQAGKEAE	E	K	0.997	3.52	0.303			631.979	1892.91	1893.92	3	0.001646	0.8692
PREDICTED: suprabasin isoform X1 [Canis lupus familiaris]	gi|545488886,gi|545488888	16	16	16	KFGQGVHHGVNQAGKEAE	E	K	0.997	3.21	0.273			631.651	1891.93	1892.94	3	0.001005	0.5309
PREDICTED: suprabasin isoform X1 [Canis lupus familiaris]	gi|545488886,gi|545488888	16	16	16	KVVQGVHDGVNQAGKEAE	D	K	0.997	3.34	0.323			622.323	1863.95	1864.95	3	0.00163	0.874
PREDICTED: suprabasin isoform X1 [Canis lupus familiaris]	gi|545488886,gi|545488888	16	16	16	SHMGSQAGKELD	L	K	0.997	2.46	0.294			630.289	1258.56	1259.57	2	0.002447	1.942
PREDICTED: transaldolase-like [Canis lupus familiaris]	gi|359321944	3	3	3	KAAQASALE	A	K	0.645	2.65	0.175			444.743	887.472	888.479	2	0.0005055	0.5689
PREDICTED: transaldolase-like [Canis lupus familiaris]	gi|359321944	3	3	3	KDHSQLTPVLS	L	A	0.669	2.41	0.236			612.837	1223.66	1224.66	2	0.008228	6.718
PREDICTED: transaldolase-like [Canis lupus familiaris]	gi|359321944	3	3	3	KFAADAVKLE	R	R	0.853	2.84	0.198			546.309	1090.6	1091.61	2	0.001608	1.473
PREDICTED: actin, cytoplasmic 1 isoform X1 [Canis lupus familiaris]	gi|545500782	4	4	58	AGFAGDDAPRAVFPS	K	I	0.997	2.62	0.27			739.357	1476.7	1477.71	2	5.491e-05	0.03716	gi|57108093,gi|545509102
PREDICTED: actin, cytoplasmic 1 isoform X1 [Canis lupus familiaris]	gi|545500782	4	4	58	APEEHPVLLTEAPLNPKAN	V	R	0.891	2.42	0.261			1020.54	2039.07	2040.08	2	0.001316	0.6452
PREDICTED: actin, cytoplasmic 1 isoform X1 [Canis lupus familiaris]	gi|545500782	4	4	58	DESGPSIVHR	Y	K	0.754	2.64	0.2			548.773	1095.53	1096.54	2	0.001108	1.011	gi|545509102
PREDICTED: actin, cytoplasmic 1 isoform X1 [Canis lupus familiaris]	gi|545500782	4	4	58	DLYANTVLSGGTTmYPGIADR	K	M	0.997	3.11	0.371		m14: Oxidation (+15.99)	1116.04	2230.06	2231.07	2	0.001293	0.5795	gi|545509102
PREDICTED: actin, cytoplasmic 1 isoform X1 [Canis lupus familiaris]	gi|545500782	4	4	58	DSYVGDEAQSK	K	R	0.979	2.66	0.249			599.766	1197.52	1198.52	2	0.002116	1.765	gi|57108093
PREDICTED: actin, cytoplasmic 1 isoform X1 [Canis lupus familiaris]	gi|545500782	4	4	58	EYDESGPSIVH	Q	R	0.841	2.35	0.257			616.776	1231.54	1232.54	2	0.00229	1.858	gi|545509102
PREDICTED: actin, cytoplasmic 1 isoform X1 [Canis lupus familiaris]	gi|545500782	4	4	58	GIVmDSGDGVTH	T	T	0.997	2.37	0.311		m4: Oxidation (+15.99)	602.271	1202.53	1203.53	2	0.002478	2.059	gi|57043600,gi|545509102
PREDICTED: actin, cytoplasmic 1 isoform X1 [Canis lupus familiaris]	gi|545500782	4	4	58	GmEScGIHET	P	T	0.898	2.29	0.275	c5: Carbamidomethyl (+57.02)	m2: Oxidation (+15.99)	568.722	1135.43	1136.43	2	0.001867	1.643	gi|545509102
PREDICTED: actin, cytoplasmic 1 isoform X1 [Canis lupus familiaris]	gi|545500782	4	4	58	GMEScGIHET	P	T	0.997	2.3	0.342	c5: Carbamidomethyl (+57.02)		560.724	1119.43	1120.44	2	0.001298	1.159	gi|545509102
PREDICTED: actin, cytoplasmic 1 isoform X1 [Canis lupus familiaris]	gi|545500782	4	4	58	GmEScGIHETT	P	F	0.997	2.26	0.339	c5: Carbamidomethyl (+57.02)	m2: Oxidation (+15.99)	619.245	1236.48	1237.48	2	0.001042	0.8419	gi|545509102
PREDICTED: actin, cytoplasmic 1 isoform X1 [Canis lupus familiaris]	gi|545500782	4	4	58	GmGQKDSYVGDEA	V	Q	0.748	2.28	0.242		m2: Oxidation (+15.99)	686.789	1371.56	1372.57	2	0.001355	0.9872	gi|57108093
PREDICTED: actin, cytoplasmic 1 isoform X1 [Canis lupus familiaris]	gi|545500782	4	4	58	GQKDSYVGDEA	M	Q	0.997	2.77	0.28			584.76	1167.51	1168.51	2	0.001141	0.9765	gi|57108093
PREDICTED: actin, cytoplasmic 1 isoform X1 [Canis lupus familiaris]	gi|545500782	4	4	58	GQKDSYVGDEAQS	M	K	0.997	3.65	0.391			692.306	1382.6	1383.6	2	0.002216	1.602	gi|57108093
PREDICTED: actin, cytoplasmic 1 isoform X1 [Canis lupus familiaris]	gi|545500782	4	4	58	GQKDSYVGDEAQSK	M	R	0.997	4.5	0.559			756.356	1510.7	1511.7	2	0.006459	4.273	gi|57108093
PREDICTED: actin, cytoplasmic 1 isoform X1 [Canis lupus familiaris]	gi|545500782	4	4	58	GVMVGMGQKD	Q	S	0.644	2.55	0.218			511.243	1020.47	1021.48	2	-0.002915	-2.854	gi|57108093,gi|57043600
PREDICTED: actin, cytoplasmic 1 isoform X1 [Canis lupus familiaris]	gi|545500782	4	4	58	GVMVGmGQKD	Q	S	0.73	2.81	0.17		m6: Oxidation (+15.99)	519.242	1036.47	1037.48	2	0.001559	1.503	gi|57108093,gi|57043600
PREDICTED: actin, cytoplasmic 1 isoform X1 [Canis lupus familiaris]	gi|545500782	4	4	58	GVmVGmGQKD	Q	S	0.883	2.59	0.238		m3: Oxidation (+15.99), m6: Oxidation (+15.99)	527.24	1052.46	1053.47	2	0.001395	1.325	gi|57108093,gi|57043600
PREDICTED: actin, cytoplasmic 1 isoform X1 [Canis lupus familiaris]	gi|545500782	4	4	58	GVmVGmGQKDS	Q	Y	0.95	2.51	0.264		m3: Oxidation (+15.99), m6: Oxidation (+15.99)	570.756	1139.5	1140.5	2	0.002843	2.492	gi|57108093
PREDICTED: actin, cytoplasmic 1 isoform X1 [Canis lupus familiaris]	gi|545500782	4	4	58	GVmVGmGQKDSYVGDEAQS	Q	K	0.997	2.5	0.319		m3: Oxidation (+15.99), m6: Oxidation (+15.99)	995.432	1988.85	1989.85	2	0.004271	2.147	gi|57108093
PREDICTED: actin, cytoplasmic 1 isoform X1 [Canis lupus familiaris]	gi|545500782	4	4	58	GVMVGmGQKDSYVGDEAQS	Q	K	0.997	2.69	0.381		m6: Oxidation (+15.99)	987.436	1972.86	1973.86	2	0.006144	3.113	gi|57108093
PREDICTED: actin, cytoplasmic 1 isoform X1 [Canis lupus familiaris]	gi|545500782	4	4	58	HQGVmVGmGQ	R	K	0.997	2.82	0.379		m5: Oxidation (+15.99), m8: Oxidation (+15.99)	538.237	1074.46	1075.47	2	0.001379	1.282	gi|57108093,gi|57043600
PREDICTED: actin, cytoplasmic 1 isoform X1 [Canis lupus familiaris]	gi|545500782	4	4	58	HQGVmVGmGQKD	R	S	0.793	2.83	0.183		m5: Oxidation (+15.99), m8: Oxidation (+15.99)	440.201	1317.58	1318.59	3	0.001344	1.019	gi|57108093,gi|57043600
PREDICTED: actin, cytoplasmic 1 isoform X1 [Canis lupus familiaris]	gi|545500782	4	4	58	HQGVmVGmGQKD	R	S	0.997	2.72	0.355		m5: Oxidation (+15.99), m8: Oxidation (+15.99)	659.798	1317.58	1318.59	2	0.001083	0.8213	gi|57108093,gi|57043600
PREDICTED: actin, cytoplasmic 1 isoform X1 [Canis lupus familiaris]	gi|545500782	4	4	58	HTVPIYEGY	T	A	0.816	2.39	0.246			539.764	1077.51	1078.52	2	0.0008418	0.7805	gi|57043600,gi|545509102
PREDICTED: actin, cytoplasmic 1 isoform X1 [Canis lupus familiaris]	gi|545500782	4	4	58	ISKQEYDESGPS	W	I	0.997	2.66	0.324			670.304	1338.59	1339.6	2	-0.0001021	-0.07623	gi|545509102
PREDICTED: actin, cytoplasmic 1 isoform X1 [Canis lupus familiaris]	gi|545500782	4	4	58	ISKQEYDESGPSIVH	W	R	0.997	4.64	0.347			563.61	1687.81	1688.81	3	0.002291	1.356	gi|545509102
PREDICTED: actin, cytoplasmic 1 isoform X1 [Canis lupus familiaris]	gi|545500782	4	4	58	IWHHTFYNELR	K	V	0.622	2.82	0.138			505.922	1514.74	1515.75	3	0.001743	1.15	gi|57108093,gi|57043600,gi|545509102
PREDICTED: actin, cytoplasmic 1 isoform X1 [Canis lupus familiaris]	gi|545500782	4	4	58	KAGFAGDDAPR	C	A	0.997	3.1	0.271			552.776	1103.54	1104.54	2	0.000791	0.7162	gi|57108093,gi|545509102
PREDICTED: actin, cytoplasmic 1 isoform X1 [Canis lupus familiaris]	gi|545500782	4	4	58	KDLYANTVLSGGTTmYPGIAD	R	R	0.997	2.76	0.289		m15: Oxidation (+15.99)	1102.03	2202.06	2203.06	2	0.003242	1.472	gi|545509102
PREDICTED: actin, cytoplasmic 1 isoform X1 [Canis lupus familiaris]	gi|545500782	4	4	58	KDLYANTVLSGGTTmYPGIADR	R	M	0.997	3.71	0.301		m15: Oxidation (+15.99)	787.06	2358.16	2359.16	3	0.003814	1.616	gi|545509102
PREDICTED: actin, cytoplasmic 1 isoform X1 [Canis lupus familiaris]	gi|545500782	4	4	58	KDSYVGDEAQSK	Q	R	0.997	3.23	0.174			442.878	1325.61	1326.62	3	0.001798	1.356	gi|57108093
PREDICTED: actin, cytoplasmic 1 isoform X1 [Canis lupus familiaris]	gi|545500782	4	4	58	KDSYVGDEAQSK	Q	R	0.997	3.54	0.309			663.813	1325.61	1326.62	2	0.001964	1.481	gi|57108093
PREDICTED: actin, cytoplasmic 1 isoform X1 [Canis lupus familiaris]	gi|545500782	4	4	58	KQEYDESGPS	S	I	0.639	2.44	0.197			570.247	1138.48	1139.49	2	0.001008	0.8843	gi|545509102
PREDICTED: actin, cytoplasmic 1 isoform X1 [Canis lupus familiaris]	gi|545500782	4	4	58	KQEYDESGPSIVH	S	R	0.997	3.64	0.494			744.855	1487.7	1488.7	2	0.006771	4.548	gi|545509102
PREDICTED: actin, cytoplasmic 1 isoform X1 [Canis lupus familiaris]	gi|545500782	4	4	58	KQEYDESGPSIVHR	S	K	0.697	3.2	0.0971			548.938	1643.79	1644.8	3	0.002947	1.792	gi|545509102
PREDICTED: actin, cytoplasmic 1 isoform X1 [Canis lupus familiaris]	gi|545500782	4	4	58	KSYELPDGQVITI	E	G	0.997	2.22	0.342			731.894	1461.77	1462.78	2	0.002374	1.623	gi|57108093,gi|545509102
PREDICTED: actin, cytoplasmic 1 isoform X1 [Canis lupus familiaris]	gi|545500782	4	4	58	KSYELPDGQVITIGNE	E	R	0.997	2.86	0.246			881.948	1761.88	1762.89	2	0.002796	1.586	gi|57108093,gi|545509102
PREDICTED: actin, cytoplasmic 1 isoform X1 [Canis lupus familiaris]	gi|545500782	4	4	58	KSYELPDGQVITIGNERF	E	R	0.937	3.12	0.181			689.359	2065.05	2066.06	3	0.006012	2.91	gi|57108093,gi|545509102
PREDICTED: actin, cytoplasmic 1 isoform X1 [Canis lupus familiaris]	gi|545500782	4	4	58	mGQKDSYVGDEAQS	G	K	0.997	2.39	0.311		m1: Oxidation (+15.99)	765.824	1529.63	1530.64	2	0.002934	1.917	gi|57108093
PREDICTED: actin, cytoplasmic 1 isoform X1 [Canis lupus familiaris]	gi|545500782	4	4	58	mVGmGQKDSYVGDEAQSK	V	R	0.997	3.07	0.29		m1: Oxidation (+15.99), m4: Oxidation (+15.99)	654.625	1960.85	1961.86	3	0.002454	1.251	gi|57108093
PREDICTED: actin, cytoplasmic 1 isoform X1 [Canis lupus familiaris]	gi|545500782	4	4	58	NELRVAPEEHPVLLTEAPLNPKAN	Y	R	0.65	2.87	0.169			884.48	2650.42	2651.42	3	0.009493	3.58
PREDICTED: actin, cytoplasmic 1 isoform X1 [Canis lupus familiaris]	gi|545500782	4	4	58	RTTGIVmDSGDGVT	G	H	0.997	2.91	0.421		m7: Oxidation (+15.99)	712.839	1423.66	1424.67	2	0.002695	1.892	gi|57043600,gi|545509102
PREDICTED: actin, cytoplasmic 1 isoform X1 [Canis lupus familiaris]	gi|545500782	4	4	58	RVAPEEHPVLLTEAPLNPK	L	A	0.997	4.64	0.228			704.061	2109.16	2110.17	3	0.002623	1.243	gi|545509102
PREDICTED: actin, cytoplasmic 1 isoform X1 [Canis lupus familiaris]	gi|545500782	4	4	58	RVAPEEHPVLLTEAPLNPKAN	L	R	0.997	5.18	0.485			765.755	2294.24	2295.25	3	0.004349	1.895
PREDICTED: actin, cytoplasmic 1 isoform X1 [Canis lupus familiaris]	gi|545500782	4	4	58	RVAPEEHPVLLTEAPLNPKANRE	L	K	0.997	3.58	0.28			645.853	2579.38	2580.39	4	0.001566	0.6068
PREDICTED: actin, cytoplasmic 1 isoform X1 [Canis lupus familiaris]	gi|545500782	4	4	58	SGDGVTHTVPIYEGYALPH	D	A	0.844	2.65	0.228			671.662	2011.97	2012.97	3	0.0008782	0.4363	gi|57043600,gi|545509102
PREDICTED: actin, cytoplasmic 1 isoform X1 [Canis lupus familiaris]	gi|545500782	4	4	58	SGGTTmYPGIADRmQ	L	K	0.756	2.33	0.239		m6: Oxidation (+15.99), m14: Oxidation (+15.99)	808.857	1615.7	1616.7	2	0.001526	0.9441	gi|57108093,gi|545509102
PREDICTED: actin, cytoplasmic 1 isoform X1 [Canis lupus familiaris]	gi|545500782	4	4	58	SKQEYDESGPS	I	I	0.754	2.31	0.239			613.763	1225.51	1226.52	2	0.0016	1.305	gi|545509102
PREDICTED: actin, cytoplasmic 1 isoform X1 [Canis lupus familiaris]	gi|545500782	4	4	58	SKQEYDESGPSIVH	I	R	0.997	2.66	0.27			788.372	1574.73	1575.73	2	0.008218	5.215	gi|545509102
PREDICTED: actin, cytoplasmic 1 isoform X1 [Canis lupus familiaris]	gi|545500782	4	4	58	SKQEYDESGPSIVH	I	R	0.997	5.09	0.271			525.915	1574.72	1575.73	3	0.002284	1.45	gi|545509102
PREDICTED: actin, cytoplasmic 1 isoform X1 [Canis lupus familiaris]	gi|545500782	4	4	58	SYELPDGQVITIGNER	K	F	0.997	2.52	0.374			895.951	1789.89	1790.89	2	0.002799	1.563	gi|57108093,gi|57043600,gi|545509102
PREDICTED: actin, cytoplasmic 1 isoform X1 [Canis lupus familiaris]	gi|545500782	4	4	58	TGIVmDSGDGVTHTVPIYEGY	T	A	0.997	2.78	0.461		m5: Oxidation (+15.99)	1114.02	2226.02	2227.02	2	0.003998	1.795	gi|57043600,gi|545509102
PREDICTED: actin, cytoplasmic 1 isoform X1 [Canis lupus familiaris]	gi|545500782	4	4	58	TVPIYEGYALPH	H	A	0.871	2.43	0.259			680.351	1358.69	1359.69	2	0.0004258	0.3132	gi|57043600,gi|545509102
PREDICTED: actin, cytoplasmic 1 isoform X1 [Canis lupus familiaris]	gi|545500782	4	4	58	VGmGQKDSYVGDEAQSK	M	R	0.719	3.4	0.059		m3: Oxidation (+15.99)	605.613	1813.82	1814.82	3	0.003079	1.696	gi|57108093
PREDICTED: actin, cytoplasmic 1 isoform X1 [Canis lupus familiaris]	gi|545500782	4	4	58	VmVGmGQKDSYVGDEAQSK	G	R	0.997	3.36	0.169		m2: Oxidation (+15.99), m5: Oxidation (+15.99)	687.648	2059.92	2060.93	3	0.002718	1.319	gi|57108093
PREDICTED: actin, cytoplasmic 1 isoform X1 [Canis lupus familiaris]	gi|545500782	4	4	58	VVDNGSGmcKA	L	G	0.997	2.33	0.303	c9: Carbamidomethyl (+57.02)	m8: Oxidation (+15.99)	577.253	1152.49	1153.5	2	0.001955	1.695	gi|57043600
PREDICTED: actin, cytoplasmic 1 isoform X1 [Canis lupus familiaris]	gi|545500782	4	4	58	WISKQEYDESGPS	M	I	0.825	2.76	0.215			763.346	1524.68	1525.68	2	0.005071	3.323	gi|545509102
PREDICTED: actin, cytoplasmic 1 isoform X1 [Canis lupus familiaris]	gi|545500782	4	4	58	YDESGPSIVH	E	R	0.69	2.34	0.225			552.255	1102.5	1103.5	2	0.002043	1.851	gi|545509102
PREDICTED: gamma-synuclein [Canis lupus familiaris]	gi|545496542	1	1	1	RKEDLEQPAAPQEDKAA	V	R	0.997	3.24	0.192			632.654	1894.94	1895.95	3	0.002108	1.112
PREDICTED: RNA-binding protein EWS isoform X22 [Canis lupus familiaris]	gi|345791017,gi|588282775,gi|73994917	2	2	2	FRGGRGMDRGGFGGGRRGGPGGPPGPLmE	G	Q	0.997	3.52	0.197		m28: Oxidation (+15.99)	715.349	2857.37	2858.38	4	-0.008004	-2.8
PREDICTED: RNA-binding protein EWS isoform X22 [Canis lupus familiaris]	gi|345791017,gi|588282775,gi|73994917	2	2	2	GQSNYSYPQVPGSYPmQPVTAPPSYPPTSY	Y	S	0.737	3.74	0.00368		m16: Oxidation (+15.99)	656.105	3275.49	3276.48	5	0.01202	3.67
PREDICTED: mucin-7-like [Canis lupus familiaris]	gi|545560548	1	1	1	NVQQYTVDR	N	R	0.997	2.83	0.354			561.781	1121.55	1122.55	2	0.001744	1.553
PREDICTED: pyruvate kinase PKM isoform X2 [Canis lupus familiaris]	gi|545550323,gi|545550325,gi|545550327,gi|545550329,gi|545550331,gi|545550333	1	1	1	LNFSHGTHEYHAETIK	R	N	0.997	3.06	0.308			628.641	1882.9	1883.9	3	0.005424	2.879
vimentin [Canis lupus familiaris]	gi|559098393	1	1	1	ETRDGQVINETSQ	V	H	0.649	2.29	0.224			738.851	1475.69	1476.69	2	0.002958	2.003
PREDICTED: fructose-bisphosphate aldolase A isoform X3 [Canis lupus familiaris]	gi|545501672	1	1	3	GQAGAAASESLF	S	I	0.834	2.35	0.256			554.768	1107.52	1108.53	2	0.002032	1.833
PREDICTED: fructose-bisphosphate aldolase A isoform X3 [Canis lupus familiaris]	gi|545501672	1	1	3	GQAGAAASESLFISNH	S	A	0.938	2.23	0.289			780.377	1558.74	1559.74	2	0.001295	0.8305
PREDICTED: fructose-bisphosphate aldolase A isoform X3 [Canis lupus familiaris]	gi|545501672	1	1	3	RLQSIGTENTEEN	K	R	0.997	2.42	0.295			745.859	1489.7	1490.71	2	0.00164	1.1
PREDICTED: tubulin beta-3 chain [Canis lupus familiaris]	gi|545499442	0	0	2	HSLGGGTGSGmGT	T	L	0.902	2.21	0.283		m11: Oxidation (+15.99)	567.746	1133.48	1134.48	2	0.0009823	0.8658	gi|545512496
PREDICTED: tubulin beta-3 chain [Canis lupus familiaris]	gi|545499442	0	0	2	HSLGGGTGSGmGTL	T	L	0.61	2.33	0.233		m11: Oxidation (+15.99)	624.288	1246.56	1247.57	2	-0.0007203	-0.5773	gi|545512496
PREDICTED: keratin, type II cytoskeletal 5 isoform X1 [Canis lupus familiaris]	gi|345791904	1	1	3	GFGSGGGSSSSVKF	M	V	0.997	3.27	0.327			630.797	1259.58	1260.59	2	0.001538	1.22	gi|545545380
PREDICTED: keratin, type II cytoskeletal 5 isoform X1 [Canis lupus familiaris]	gi|345791904	1	1	3	GGGLGGGLGGGLGGGL	F	G	0.801	2.69	0.22			578.31	1154.6	1155.61	2	-0.000382	-0.3306
PREDICTED: keratin, type II cytoskeletal 5 isoform X1 [Canis lupus familiaris]	gi|345791904	1	1	3	GSGGGSSSSVKF	F	V	0.997	2.64	0.336			528.752	1055.49	1056.5	2	0.001838	1.74	gi|545545380
PREDICTED: phosphoglycerate kinase 2 [Canis lupus familiaris]	gi|57094534	0	0	5	GDVYVNDAFGTAH	L	R	0.997	3.42	0.447			683.308	1364.6	1365.61	2	0.0007897	0.5783	gi|74007807
PREDICTED: phosphoglycerate kinase 2 [Canis lupus familiaris]	gi|57094534	0	0	5	GGGASLELLEGK	T	V	0.638	2.69	0.162			565.807	1129.6	1130.61	2	0.001291	1.142	gi|74007807
PREDICTED: phosphoglycerate kinase 2 [Canis lupus familiaris]	gi|57094534	0	0	5	SKLGDVYVN	L	D	0.997	2.48	0.277			497.764	993.513	994.52	2	0.0002925	0.2941	gi|74007807
PREDICTED: phosphoglycerate kinase 2 [Canis lupus familiaris]	gi|57094534	0	0	5	SKLGDVYVNDAFGTAH	L	R	0.997	4.1	0.269			565.278	1692.81	1693.82	3	0.002262	1.335	gi|74007807
PREDICTED: phosphoglycerate kinase 2 [Canis lupus familiaris]	gi|57094534	0	0	5	VNDAFGTAH	Y	R	0.917	2.39	0.268			466.217	930.42	931.427	2	0.0008139	0.8738	gi|74007807
lysozyme precursor [Canis lupus familiaris]	gi|665505916	2	2	2	AVNAcHIScSALLQDDITQAVAcAK	R	R	0.997	2.87	0.229	c5: Carbamidomethyl (+57.02), c9: Carbamidomethyl (+57.02), c23: Carbamidomethyl (+57.02)		906.103	2715.29	2716.29	3	0.007905	2.91
lysozyme precursor [Canis lupus familiaris]	gi|665505916	2	2	2	NLGLAGYKGV	K	S	0.805	2.51	0.244			496.284	990.553	991.557	2	0.003165	3.192
cystic fibrosis transmembrane conductance regulator [Canis lupus familiaris]	gi|55742782	2	2	2	GGILNRFPKDIAILDDLLPLTIFDFIQLL	A	L	0.997	3.53	0.211			821.731	3282.89	3283.87	4	0.02978	9.067
cystic fibrosis transmembrane conductance regulator [Canis lupus familiaris]	gi|55742782	2	2	2	YIFYIYVGVADTLLALGLFRGLPLV	Y	H	0.982	2.68	0.249			929.53	2785.57	2786.59	3	-0.01504	-5.399
serum albumin precursor [Canis lupus familiaris]	gi|55742764	6	6	7	HADLcTLPEAEKQVK	F	K	0.997	3.28	0.248	c5: Carbamidomethyl (+57.02)		580.298	1737.87	1738.88	3	0.0004057	0.2333
serum albumin precursor [Canis lupus familiaris]	gi|55742764	6	6	7	KAcAAEESGANcD	A	K	0.997	2.82	0.458	c3: Carbamidomethyl (+57.02), c12: Carbamidomethyl (+57.02)		691.772	1381.53	1382.53	2	0.00537	3.884
serum albumin precursor [Canis lupus familiaris]	gi|55742764	6	6	7	LGEYGFQNALLVR	K	Y	0.997	3.02	0.364			740.403	1478.79	1479.8	2	0.003086	2.085	sp|ALBU_BOVIN|
serum albumin precursor [Canis lupus familiaris]	gi|55742764	6	6	7	TFHADLcTLPEAEKQ	F	V	0.997	2.71	0.264	c7: Carbamidomethyl (+57.02)		880.421	1758.83	1759.83	2	0.002553	1.451
serum albumin precursor [Canis lupus familiaris]	gi|55742764	6	6	7	TFHADLcTLPEAEKQVK	F	K	0.662	3.05	0.106	c7: Carbamidomethyl (+57.02)		663.004	1985.99	1987	3	0.003202	1.612
serum albumin precursor [Canis lupus familiaris]	gi|55742764	6	6	7	VDETYVPKEF	E	N	0.997	2.75	0.307			613.802	1225.59	1226.59	2	0.002315	1.887
serum albumin precursor [Canis lupus familiaris]	gi|55742764	6	6	7	VEKccAAEN	F	K	0.997	2.91	0.303	c4: Carbamidomethyl (+57.02), c5: Carbamidomethyl (+57.02)		540.727	1079.44	1080.44	2	0.001582	1.464
PREDICTED: angiopoietin-related protein 5-like [Canis lupus familiaris]	gi|545514351	5	5	5	AGDQQPTLSSSVLR	A	L	0.997	3.05	0.307			729.882	1457.75	1458.75	2	0.00216	1.48
PREDICTED: angiopoietin-related protein 5-like [Canis lupus familiaris]	gi|545514351	5	5	5	GDQQPTLSSSVLR	A	L	0.997	2.49	0.312			694.364	1386.71	1387.72	2	0.003127	2.253
PREDICTED: angiopoietin-related protein 5-like [Canis lupus familiaris]	gi|545514351	5	5	5	GSGHTDNQEGcGFSTLD	R	R	0.997	2.41	0.342	c11: Carbamidomethyl (+57.02)		891.357	1780.7	1781.7	2	0.002569	1.442
PREDICTED: angiopoietin-related protein 5-like [Canis lupus familiaris]	gi|545514351	5	5	5	RcSPcTDGAQTFSScSHD	D	R	0.997	3.59	0.511	c2: Carbamidomethyl (+57.02), c5: Carbamidomethyl (+57.02), c15: Carbamidomethyl (+57.02)		691.601	2071.78	2072.79	3	0.001929	0.9306
PREDICTED: angiopoietin-related protein 5-like [Canis lupus familiaris]	gi|545514351	5	5	5	RLTLGLYSGNAGDAF	Y	R	0.997	2.37	0.298			777.901	1553.79	1554.79	2	0.002625	1.688
PREDICTED: 14-3-3 protein theta isoform 1 [Canis lupus familiaris]	gi|57098115	2	2	4	AKLAEQAERY	K	D	0.779	2.6	0.214			589.813	1177.61	1178.62	2	0.00201	1.705	gi|73967156,gi|545540855,gi|545491676,gi|545520485
PREDICTED: 14-3-3 protein theta isoform 1 [Canis lupus familiaris]	gi|57098115	2	2	4	LIQKAKLAEQAE	E	R	0.694	2.58	0.193			671.392	1340.77	1341.77	2	0.002203	1.642	gi|545491676
PREDICTED: 14-3-3 protein theta isoform 1 [Canis lupus familiaris]	gi|57098115	2	2	4	SIEQKTDTSD	S	K	0.9	2.65	0.233			562.26	1122.51	1123.51	2	0.001807	1.609
PREDICTED: 14-3-3 protein theta isoform 1 [Canis lupus familiaris]	gi|57098115	2	2	4	VISSIEQKTDTSD	R	K	0.997	3.17	0.391			711.852	1421.69	1422.7	2	0.0002907	0.2043
keratin, type I cytoskeletal 10 [Canis lupus familiaris]	gi|61740600	1	1	3	GGGYGGDGGLLSGNEK	Y	V	0.997	3.3	0.288			719.337	1436.66	1437.66	2	0.006072	4.223
keratin, type I cytoskeletal 10 [Canis lupus familiaris]	gi|61740600	1	1	3	SSSKGSIGGGFSSGGFSGG	I	S	0.997	2.45	0.31			810.373	1618.73	1619.73	2	0.008827	5.45	sp|K1C10_HUMAN|
keratin, type I cytoskeletal 10 [Canis lupus familiaris]	gi|61740600	1	1	3	SSSSGSVGESSSKGP	K	R	0.997	2.91	0.338			670.304	1338.59	1339.6	2	0.003732	2.786	sp|K1C10_HUMAN|
PREDICTED: zymogen granule protein 16 homolog B [Canis lupus familiaris]	gi|73959451	5	6	6	GIGQGKYFST	Y	S	0.997	2.98	0.335			529.271	1056.53	1057.53	2	0.002293	2.168
PREDICTED: zymogen granule protein 16 homolog B [Canis lupus familiaris]	gi|73959451	5	6	6	GKESDFNF	F	M	0.62	2.36	0.203			472.212	942.409	943.416	2	0.001089	1.154
PREDICTED: zymogen granule protein 16 homolog B [Canis lupus familiaris]	gi|73959451	5	6	6	GKESDFNFM	F	A	0.658	2.53	0.187			537.732	1073.45	1074.46	2	0.001543	1.436
PREDICTED: zymogen granule protein 16 homolog B [Canis lupus familiaris]	gi|73959451	5	6	6	GKESDFNFm	F	A	0.997	3.49	0.159		m9: Oxidation (+15.99)	545.73	1089.45	1090.45	2	0.001623	1.489
PREDICTED: zymogen granule protein 16 homolog B [Canis lupus familiaris]	gi|73959451	5	6	6	SSDcEITGIR	T	V	0.997	3.35	0.257	c4: Carbamidomethyl (+57.02)		569.265	1136.51	1137.52	2	0.001653	1.453
PREDICTED: zymogen granule protein 16 homolog B [Canis lupus familiaris]	gi|73959451	5	6	6	STSSDcEITGIR	F	V	0.997	3.07	0.419	c6: Carbamidomethyl (+57.02)		663.306	1324.6	1325.6	2	0.003618	2.729
PREDICTED: 14-3-3 protein epsilon isoformX2 [Canis lupus familiaris]	gi|73967156	1	1	2	AKLAEQAERY	Q	D	0.779	2.6	0.214			589.813	1177.61	1178.62	2	0.00201	1.705	gi|545540855,gi|57098115,gi|545491676,gi|545520485
PREDICTED: 14-3-3 protein epsilon isoformX2 [Canis lupus familiaris]	gi|73967156	1	1	2	NKEALQDVEDENQ	Q	-	0.728	2.53	0.231			766.347	1530.68	1531.69	2	-0.001285	-0.8392
PREDICTED: elongation factor 1-alpha 1-like, partial [Canis lupus familiaris]	gi|545498177	0	0	1	APVNVTTEVK	C	S	0.928	2.47	0.263			529.299	1056.58	1057.59	2	0.002144	2.027	gi|545558560,gi|308199425
PREDICTED: BPI fold-containing family A member 2 isoform 1 [Canis lupus familiaris]	gi|73991578	27	27	31	DLNNVVDK	D	L	0.679	2.86	0.144			458.741	915.467	916.474	2	0.0009279	1.012
PREDICTED: BPI fold-containing family A member 2 isoform 1 [Canis lupus familiaris]	gi|73991578	27	27	31	DLNNVVDKL	D	K	0.81	2.7	0.221			515.284	1028.55	1029.56	2	0.003315	3.22
PREDICTED: BPI fold-containing family A member 2 isoform 1 [Canis lupus familiaris]	gi|73991578	27	27	31	GDDLNNVVDK	L	L	0.811	2.63	0.215			544.766	1087.52	1088.52	2	0.001683	1.546
PREDICTED: BPI fold-containing family A member 2 isoform 1 [Canis lupus familiaris]	gi|73991578	27	27	31	GDDLNNVVDKL	L	K	0.685	3.01	0.133			601.307	1200.6	1201.61	2	0.0007131	0.5935
PREDICTED: BPI fold-containing family A member 2 isoform 1 [Canis lupus familiaris]	gi|73991578	27	27	31	GDDLNNVVDKL	L	K	0.997	3.14	0.275			601.308	1200.6	1201.61	2	0.001934	1.609
PREDICTED: BPI fold-containing family A member 2 isoform 1 [Canis lupus familiaris]	gi|73991578	27	27	31	GDDLNNVVDKLKPVVE	L	K	0.997	2.68	0.302			585.317	1752.93	1753.93	3	0.004066	2.318
PREDICTED: BPI fold-containing family A member 2 isoform 1 [Canis lupus familiaris]	gi|73991578	27	27	31	GDDLNNVVDKLKPVVEK	L	G	0.997	2.9	0.236			628.015	1881.02	1882.03	3	0.002328	1.237
PREDICTED: BPI fold-containing family A member 2 isoform 1 [Canis lupus familiaris]	gi|73991578	27	27	31	GLETVDNTL	K	E	0.614	2.39	0.197			481.246	960.478	961.484	2	0.001065	1.108
PREDICTED: BPI fold-containing family A member 2 isoform 1 [Canis lupus familiaris]	gi|73991578	27	27	31	GLETVDNTLESVLQK	K	L	0.997	3.07	0.311			823.437	1644.86	1645.86	2	0.001346	0.818
PREDICTED: BPI fold-containing family A member 2 isoform 1 [Canis lupus familiaris]	gi|73991578	27	27	31	GNLGDDLNNVVD	L	K	0.997	3.9	0.452			622.791	1243.57	1244.58	2	6.311e-05	0.05071
PREDICTED: BPI fold-containing family A member 2 isoform 1 [Canis lupus familiaris]	gi|73991578	27	27	31	GNLGDDLNNVVDKL	L	K	0.997	2.91	0.253			743.382	1484.75	1485.75	2	0.001505	1.013
PREDICTED: BPI fold-containing family A member 2 isoform 1 [Canis lupus familiaris]	gi|73991578	27	27	31	GNLGDDLNNVVDKLKPVVE	L	K	0.997	3.02	0.393			680.033	2037.08	2038.08	3	0.003027	1.485
PREDICTED: BPI fold-containing family A member 2 isoform 1 [Canis lupus familiaris]	gi|73991578	27	27	31	KGLETVDNTLESVLQ	E	K	0.997	2.99	0.231			823.438	1644.86	1645.86	2	0.003299	2.005
PREDICTED: BPI fold-containing family A member 2 isoform 1 [Canis lupus familiaris]	gi|73991578	27	27	31	KLKPVVEKGLE	D	T	0.997	2.9	0.224			413.928	1238.76	1239.77	3	0.001853	1.495
PREDICTED: BPI fold-containing family A member 2 isoform 1 [Canis lupus familiaris]	gi|73991578	27	27	31	LGNLGDDLNNV	L	V	0.791	2.33	0.248			572.287	1142.56	1143.56	2	0.001964	1.717
PREDICTED: BPI fold-containing family A member 2 isoform 1 [Canis lupus familiaris]	gi|73991578	27	27	31	LGNLGDDLNNVVD	L	K	0.954	2.35	0.28			679.334	1356.65	1357.66	2	0.001901	1.4
PREDICTED: BPI fold-containing family A member 2 isoform 1 [Canis lupus familiaris]	gi|73991578	27	27	31	LGNLGDDLNNVVD	L	K	0.997	2.97	0.399			679.334	1356.65	1357.66	2	0.001656	1.22
PREDICTED: BPI fold-containing family A member 2 isoform 1 [Canis lupus familiaris]	gi|73991578	27	27	31	LGNLGDDLNNVVDKL	L	K	0.997	3.06	0.27			799.924	1597.83	1598.84	2	0.00261	1.633
PREDICTED: BPI fold-containing family A member 2 isoform 1 [Canis lupus familiaris]	gi|73991578	27	27	31	LGNLGDDLNNVVDKLKPV	L	V	0.997	3.76	0.354			641.691	1922.05	1923.05	3	0.003987	2.073
PREDICTED: BPI fold-containing family A member 2 isoform 1 [Canis lupus familiaris]	gi|73991578	27	27	31	NNVVDKLKPVVE	L	K	0.997	3.65	0.271			677.391	1352.77	1353.77	2	0.001082	0.7991
PREDICTED: BPI fold-containing family A member 2 isoform 1 [Canis lupus familiaris]	gi|73991578	27	27	31	NTLESVLQKL	D	K	0.712	2.35	0.227			572.833	1143.65	1144.66	2	0.001393	1.217
PREDICTED: BPI fold-containing family A member 2 isoform 1 [Canis lupus familiaris]	gi|73991578	27	27	31	NVVDKLKPVV	N	E	0.997	2.24	0.347			555.848	1109.68	1110.69	2	0.0004002	0.3603
PREDICTED: BPI fold-containing family A member 2 isoform 1 [Canis lupus familiaris]	gi|73991578	27	27	31	NVVDKLKPVVE	N	K	0.997	2.55	0.288			620.368	1238.72	1239.73	2	-0.001917	-1.546
PREDICTED: BPI fold-containing family A member 2 isoform 1 [Canis lupus familiaris]	gi|73991578	27	27	31	NVVDKLKPVVE	N	K	0.997	2.88	0.372			620.375	1238.74	1239.73	2	0.01151	9.285
PREDICTED: BPI fold-containing family A member 2 isoform 1 [Canis lupus familiaris]	gi|73991578	27	27	31	NVVDKLKPVVEK	N	G	0.997	2.92	0.402			684.419	1366.82	1367.83	2	0.004768	3.486
PREDICTED: BPI fold-containing family A member 2 isoform 1 [Canis lupus familiaris]	gi|73991578	27	27	31	SLLGNLGDDLN	A	N	0.997	2.89	0.312			565.791	1129.57	1130.57	2	0.005098	4.509
PREDICTED: BPI fold-containing family A member 2 isoform 1 [Canis lupus familiaris]	gi|73991578	27	27	31	SLLGNLGDDLN	A	N	0.997	3.35	0.346			565.789	1129.56	1130.57	2	0.0009479	0.8384
PREDICTED: BPI fold-containing family A member 2 isoform 1 [Canis lupus familiaris]	gi|73991578	27	27	31	SLLGNLGDDLNN	A	V	0.997	2.46	0.279			622.81	1243.61	1244.61	2	0.0004063	0.3264
PREDICTED: BPI fold-containing family A member 2 isoform 1 [Canis lupus familiaris]	gi|73991578	27	27	31	SLLGNLGDDLNNVVDK	A	L	0.997	3.58	0.436			843.44	1684.86	1685.87	2	0.00125	0.7414
PREDICTED: BPI fold-containing family A member 2 isoform 1 [Canis lupus familiaris]	gi|73991578	27	27	31	VVDKLKPVVE	N	K	0.997	3.42	0.364			563.348	1124.68	1125.69	2	0.001555	1.381
PREDICTED: BPI fold-containing family A member 2 isoform 1 [Canis lupus familiaris]	gi|73991578	27	27	31	VVDKLKPVVEK	N	G	0.997	2.79	0.285			627.397	1252.78	1253.78	2	0.004699	3.748
PREDICTED: keratin, type II cytoskeletal 5 isoform X3 [Canis lupus familiaris]	gi|545545380	0	0	2	GFGSGGGSSSSVKF	M	V	0.997	3.27	0.327			630.797	1259.58	1260.59	2	0.001538	1.22	gi|345791904
PREDICTED: keratin, type II cytoskeletal 5 isoform X3 [Canis lupus familiaris]	gi|545545380	0	0	2	GSGGGSSSSVKF	F	V	0.997	2.64	0.336			528.752	1055.49	1056.5	2	0.001838	1.74	gi|345791904
PREDICTED: transgelin-2 [Canis lupus familiaris]	gi|345797882	1	1	1	KNVIGLQMGTN	G	R	0.941	2.74	0.235			587.818	1173.62	1174.63	2	0.002809	2.392
PREDICTED: adipogenesis regulatory factor [Canis lupus familiaris]	gi|545495533	32	32	32	AAGASAQQVVDQATEAGQK	T	A	0.997	4.07	0.359			915.452	1828.89	1829.9	2	-0.002292	-1.253
PREDICTED: adipogenesis regulatory factor [Canis lupus familiaris]	gi|545495533	32	32	32	AAGASAQQVVDQATEAGQKA	T	M	0.7	2.33	0.241			950.972	1899.93	1900.94	2	3.674e-05	0.01933
PREDICTED: adipogenesis regulatory factor [Canis lupus familiaris]	gi|545495533	32	32	32	AGASAQQVVDQATEAGQK	A	A	0.997	2.98	0.317			879.935	1757.86	1758.86	2	0.001605	0.9125
PREDICTED: adipogenesis regulatory factor [Canis lupus familiaris]	gi|545495533	32	32	32	AQQVVDQATEAGQK	S	A	0.997	3.14	0.278			736.872	1471.73	1472.73	2	0.002596	1.763
PREDICTED: adipogenesis regulatory factor [Canis lupus familiaris]	gi|545495533	32	32	32	AQQVVDQATEAGQKAmDQVA	S	K	0.997	2.74	0.293		m16: Oxidation (+15.99)	1052.5	2102.99	2104	2	-0.003085	-1.466
PREDICTED: adipogenesis regulatory factor [Canis lupus familiaris]	gi|545495533	32	32	32	ATEAGQKAmDQVA	Q	K	0.997	2.66	0.273		m9: Oxidation (+15.99)	668.315	1334.62	1335.62	2	0.002156	1.614
PREDICTED: adipogenesis regulatory factor [Canis lupus familiaris]	gi|545495533	32	32	32	AVTAAGASAQQVVDQATEAGQK	E	A	0.997	2.52	0.306			1051.03	2100.05	2101.05	2	0.006251	2.975
PREDICTED: adipogenesis regulatory factor [Canis lupus familiaris]	gi|545495533	32	32	32	DQVAKSTQETIDKT	M	A	0.952	2.91	0.211			782.398	1562.78	1563.79	2	0.001788	1.143
PREDICTED: adipogenesis regulatory factor [Canis lupus familiaris]	gi|545495533	32	32	32	EAGQKAmDQVA	T	K	0.969	2.32	0.285		m7: Oxidation (+15.99)	582.272	1162.53	1163.54	2	0.001262	1.085
PREDICTED: adipogenesis regulatory factor [Canis lupus familiaris]	gi|545495533	32	32	32	GASAQQVVDQATEAGQK	A	A	0.997	4.44	0.378			844.417	1686.82	1687.82	2	0.00184	1.09
PREDICTED: adipogenesis regulatory factor [Canis lupus familiaris]	gi|545495533	32	32	32	GASAQQVVDQATEAGQKA	A	M	0.997	2.77	0.354			879.934	1757.85	1758.86	2	-0.001203	-0.6838
PREDICTED: adipogenesis regulatory factor [Canis lupus familiaris]	gi|545495533	32	32	32	GASAQQVVDQATEAGQKAm	A	D	0.997	3.68	0.448		m19: Oxidation (+15.99)	953.452	1904.89	1905.9	2	3.377e-06	0.001772
PREDICTED: adipogenesis regulatory factor [Canis lupus familiaris]	gi|545495533	32	32	32	KSTQETIDKTANQA	A	S	0.997	2.71	0.252			767.891	1533.77	1534.77	2	0.002905	1.893
PREDICTED: adipogenesis regulatory factor [Canis lupus familiaris]	gi|545495533	32	32	32	KSTQETIDKTANQASETFSGFGK	A	K	0.997	3.75	0.188			619.557	2474.2	2475.2	4	0.004442	1.795
PREDICTED: adipogenesis regulatory factor [Canis lupus familiaris]	gi|545495533	32	32	32	KTANQASETF	D	S	0.67	2.74	0.161			548.768	1095.52	1096.53	2	0.0013	1.185
PREDICTED: adipogenesis regulatory factor [Canis lupus familiaris]	gi|545495533	32	32	32	KTANQASETFSGFG	D	K	0.997	3.73	0.383			722.84	1443.67	1444.67	2	0.002919	2.021
PREDICTED: adipogenesis regulatory factor [Canis lupus familiaris]	gi|545495533	32	32	32	KTANQASETFSGFGK	D	K	0.997	4.1	0.154			524.928	1571.76	1572.77	3	0.002938	1.868
PREDICTED: adipogenesis regulatory factor [Canis lupus familiaris]	gi|545495533	32	32	32	QVVDQATEAGQK	Q	A	0.895	2.8	0.214			637.323	1272.63	1273.64	2	0.001006	0.7898
PREDICTED: adipogenesis regulatory factor [Canis lupus familiaris]	gi|545495533	32	32	32	QVVDQATEAGQKA	Q	M	0.997	3.72	0.386			672.843	1343.67	1344.68	2	0.00248	1.844
PREDICTED: adipogenesis regulatory factor [Canis lupus familiaris]	gi|545495533	32	32	32	QVVDQATEAGQKAmDQVA	Q	K	0.997	2.89	0.381		m14: Oxidation (+15.99)	952.956	1903.9	1904.9	2	0.002406	1.263
PREDICTED: adipogenesis regulatory factor [Canis lupus familiaris]	gi|545495533	32	32	32	SAQQVVDQATEAGQK	A	A	0.997	3.33	0.367			780.387	1558.76	1559.77	2	0.001358	0.8704
PREDICTED: adipogenesis regulatory factor [Canis lupus familiaris]	gi|545495533	32	32	32	SAQQVVDQATEAGQKAm	A	D	0.997	2.74	0.34		m17: Oxidation (+15.99)	889.424	1776.83	1777.84	2	0.002695	1.516
PREDICTED: adipogenesis regulatory factor [Canis lupus familiaris]	gi|545495533	32	32	32	SAQQVVDQATEAGQKAmDQVA	A	K	0.997	2.6	0.291		m17: Oxidation (+15.99)	1096.02	2190.03	2191.03	2	0.007396	3.376
PREDICTED: adipogenesis regulatory factor [Canis lupus familiaris]	gi|545495533	32	32	32	SETFSGFGKKL	A	G	0.997	2.93	0.291			600.819	1199.62	1200.63	2	0.003762	3.134
PREDICTED: adipogenesis regulatory factor [Canis lupus familiaris]	gi|545495533	32	32	32	STQETIDKT	K	A	0.997	2.53	0.278			511.754	1021.49	1022.5	2	0.0007782	0.761
PREDICTED: adipogenesis regulatory factor [Canis lupus familiaris]	gi|545495533	32	32	32	STQETIDKTA	K	N	0.942	2.62	0.249			547.273	1092.53	1093.54	2	0.0006655	0.6085
PREDICTED: adipogenesis regulatory factor [Canis lupus familiaris]	gi|545495533	32	32	32	STQETIDKTANQASETF	K	S	0.989	3.07	0.195			935.937	1869.86	1870.87	2	0.0002229	0.1191
PREDICTED: adipogenesis regulatory factor [Canis lupus familiaris]	gi|545495533	32	32	32	STQETIDKTANQASETFSGFG	K	K	0.997	2.41	0.357			1110.01	2218	2219.01	2	0.001232	0.5552
PREDICTED: adipogenesis regulatory factor [Canis lupus familiaris]	gi|545495533	32	32	32	STQETIDKTANQASETFSGFGK	K	K	0.997	4.41	0.412			783.042	2346.1	2347.11	3	0.00656	2.795
PREDICTED: adipogenesis regulatory factor [Canis lupus familiaris]	gi|545495533	32	32	32	VTAAGASAQQVVDQATEAGQK	A	A	0.997	4.58	0.426			1015.51	2029.01	2030.02	2	0.0038	1.872
PREDICTED: adipogenesis regulatory factor [Canis lupus familiaris]	gi|545495533	32	32	32	VVDQATEAGQKAm	Q	D	0.839	2.28	0.273		m13: Oxidation (+15.99)	682.332	1362.65	1363.65	2	0.003815	2.797
PREDICTED: adipogenesis regulatory factor [Canis lupus familiaris]	gi|545495533	32	32	32	VVDQATEAGQKAmDQVA	Q	K	0.997	2.9	0.459		m13: Oxidation (+15.99)	888.926	1775.84	1776.84	2	0.001801	1.014
PREDICTED: protein FAM25C-like [Canis lupus familiaris]	gi|545495531	14	15	15	AHAVEGLGPRGQ	V	-	0.997	2.92	0.399			596.318	1190.62	1191.62	2	0.004687	3.933
PREDICTED: protein FAM25C-like [Canis lupus familiaris]	gi|545495531	14	15	15	AVEGLGPRGQ	H	-	0.997	2.73	0.292			492.268	982.521	983.527	2	0.001078	1.096
PREDICTED: protein FAM25C-like [Canis lupus familiaris]	gi|545495531	14	15	15	AVTGAVAHAVEGLGPRGQ	E	-	0.997	3.25	0.347			845.456	1688.9	1689.9	2	0.002075	1.228
PREDICTED: protein FAM25C-like [Canis lupus familiaris]	gi|545495531	14	15	15	EAVTGAVAHAVEGLGPRGQ	T	-	0.997	3.61	0.302			606.987	1817.94	1818.95	3	0.001881	1.034
PREDICTED: protein FAM25C-like [Canis lupus familiaris]	gi|545495531	14	15	15	EAVTGAVAHAVEGLGPRGQ	T	-	0.997	3.01	0.21			909.979	1817.94	1818.95	2	0.005007	2.753
PREDICTED: protein FAM25C-like [Canis lupus familiaris]	gi|545495531	14	15	15	EKATEEAVH	T	A	0.997	2.3	0.31			507.249	1012.48	1013.49	2	0.001168	1.153
PREDICTED: protein FAM25C-like [Canis lupus familiaris]	gi|545495531	14	15	15	GAVAHAVEGLGPRGQ	T	-	0.877	2.28	0.279			709.881	1417.75	1418.75	2	0.00464	3.271
PREDICTED: protein FAM25C-like [Canis lupus familiaris]	gi|545495531	14	15	15	HAVEGLGPRGQ	A	-	0.997	2.44	0.341			560.798	1119.58	1120.59	2	0.00187	1.669
PREDICTED: protein FAM25C-like [Canis lupus familiaris]	gi|545495531	14	15	15	KAQDSGEKVVKD	K	V	0.997	3.1	0.23			435.234	1302.68	1303.69	3	0.002668	2.046
PREDICTED: protein FAM25C-like [Canis lupus familiaris]	gi|545495531	14	15	15	KAQDSGEKVVKDVTA	K	T	0.815	2.96	0.18			525.619	1573.84	1574.84	3	0.003856	2.449
PREDICTED: protein FAM25C-like [Canis lupus familiaris]	gi|545495531	14	15	15	KEAGEKAVADALK	A	K	0.838	2.9	0.184			443.918	1328.73	1329.74	3	0.001724	1.296
PREDICTED: protein FAM25C-like [Canis lupus familiaris]	gi|545495531	14	15	15	RTEKATEEAVH	N	A	0.997	3.12	0.234			424.218	1269.63	1270.64	3	0.00122	0.9599
PREDICTED: protein FAM25C-like [Canis lupus familiaris]	gi|545495531	14	15	15	TVTEAVTGAVAH	A	A	0.997	3.53	0.297			578.305	1154.59	1155.6	2	0.001286	1.113
PREDICTED: protein FAM25C-like [Canis lupus familiaris]	gi|545495531	14	15	15	VEGLGPRGQ	A	-	0.695	2.7	0.178			456.749	911.483	912.49	2	0.0007632	0.8364
PREDICTED: protein FAM25C-like [Canis lupus familiaris]	gi|545495531	14	15	15	VTEAVTGAVAHAVEGLGPRGQ	T	-	0.997	3.1	0.303			673.693	2018.06	2019.06	3	0.002114	1.047
PREDICTED: lactoperoxidase isoform 2 [Canis lupus familiaris]	gi|345805633	1	1	1	GQVWEESLK	N	R	0.997	2.51	0.281			538.275	1074.54	1075.54	2	0.001314	1.222
PREDICTED: elongation factor 1-alpha 1-like [Canis lupus familiaris]	gi|545558560	0	0	3	APVNVTTEVK	F	S	0.928	2.47	0.263			529.299	1056.58	1057.59	2	0.002144	2.027	gi|308199425,gi|545498177
PREDICTED: elongation factor 1-alpha 1-like [Canis lupus familiaris]	gi|545558560	0	0	3	KFEKEAAEmG	E	K	0.936	2.65	0.242		m9: Oxidation (+15.99)	578.272	1154.53	1155.54	2	0.001019	0.8822	gi|308199425
PREDICTED: elongation factor 1-alpha 1-like [Canis lupus familiaris]	gi|545558560	0	0	3	KPGmVVTFAPVNVTTEVK	L	S	0.797	3.16	0.14		m4: Oxidation (+15.99)	645.021	1932.04	1933.05	3	0.0008754	0.4528	gi|308199425
elongation factor 1-alpha 1 [Canis lupus familiaris]	gi|308199425	0	0	3	APVNVTTEVK	F	S	0.928	2.47	0.263			529.299	1056.58	1057.59	2	0.002144	2.027	gi|545558560,gi|545498177
elongation factor 1-alpha 1 [Canis lupus familiaris]	gi|308199425	0	0	3	KFEKEAAEmG	E	K	0.936	2.65	0.242		m9: Oxidation (+15.99)	578.272	1154.53	1155.54	2	0.001019	0.8822	gi|545558560
elongation factor 1-alpha 1 [Canis lupus familiaris]	gi|308199425	0	0	3	KPGmVVTFAPVNVTTEVK	L	S	0.797	3.16	0.14		m4: Oxidation (+15.99)	645.021	1932.04	1933.05	3	0.0008754	0.4528	gi|545558560
PREDICTED: phosphoglycerate kinase 1 isoform 2 [Canis lupus familiaris]	gi|74007807	5	5	10	GDVYVNDAFGTAH	L	R	0.997	3.42	0.447			683.308	1364.6	1365.61	2	0.0007897	0.5783	gi|57094534
PREDICTED: phosphoglycerate kinase 1 isoform 2 [Canis lupus familiaris]	gi|74007807	5	5	10	GGGASLELLEGK	T	V	0.638	2.69	0.162			565.807	1129.6	1130.61	2	0.001291	1.142	gi|57094534
PREDICTED: phosphoglycerate kinase 1 isoform 2 [Canis lupus familiaris]	gi|74007807	5	5	10	GVKITLPVDF	N	V	0.997	2.35	0.299			544.822	1087.63	1088.64	2	0.001887	1.733
PREDICTED: phosphoglycerate kinase 1 isoform 2 [Canis lupus familiaris]	gi|74007807	5	5	10	KNNQITNNQ	M	R	0.745	2.64	0.198			537.271	1072.53	1073.53	2	0.0009033	0.8415
PREDICTED: phosphoglycerate kinase 1 isoform 2 [Canis lupus familiaris]	gi|74007807	5	5	10	KVLPGVDALSSV	G	-	0.777	2.48	0.228			592.849	1183.68	1184.69	2	0.002197	1.855
PREDICTED: phosphoglycerate kinase 1 isoform 2 [Canis lupus familiaris]	gi|74007807	5	5	10	MDEVVKATA	L	R	0.871	2.57	0.245			482.244	962.474	963.482	2	3.001e-05	0.03114
PREDICTED: phosphoglycerate kinase 1 isoform 2 [Canis lupus familiaris]	gi|74007807	5	5	10	SKLGDVYVN	L	D	0.997	2.48	0.277			497.764	993.513	994.52	2	0.0002925	0.2941	gi|57094534
PREDICTED: phosphoglycerate kinase 1 isoform 2 [Canis lupus familiaris]	gi|74007807	5	5	10	SKLGDVYVNDAFGTAH	L	R	0.997	4.1	0.269			565.278	1692.81	1693.82	3	0.002262	1.335	gi|57094534
PREDICTED: phosphoglycerate kinase 1 isoform 2 [Canis lupus familiaris]	gi|74007807	5	5	10	VLPGVDALSSV	K	-	0.781	2.2	0.257			528.801	1055.59	1056.59	2	0.001494	1.414
PREDICTED: phosphoglycerate kinase 1 isoform 2 [Canis lupus familiaris]	gi|74007807	5	5	10	VNDAFGTAH	Y	R	0.917	2.39	0.268			466.217	930.42	931.427	2	0.0008139	0.8738	gi|57094534
PREDICTED: eukaryotic translation initiation factor 5A-1 isoform X4 [Canis lupus familiaris]	gi|545497928	2	2	2	SAmTEEAAVAIK	L	A	0.809	2.36	0.258		m3: Oxidation (+15.99)	618.811	1235.61	1236.61	2	-0.0001218	-0.09851
PREDICTED: eukaryotic translation initiation factor 5A-1 isoform X4 [Canis lupus familiaris]	gi|545497928	2	2	2	TEEAAVAIKAmA	M	-	0.686	2.35	0.236		m11: Oxidation (+15.99)	610.815	1219.61	1220.62	2	0.003079	2.522
PREDICTED: uncharacterized protein LOC100856160 [Canis lupus familiaris]	gi|545554808	0	0	1	ISGLIYEETR	R	G	0.997	2.77	0.314			590.817	1179.62	1180.62	2	0.005078	4.301	gi|545554806,gi|545554766
PREDICTED: thymosin beta-4-like [Canis lupus familiaris]	gi|345784463	12	16	16	EKNPLPSKETIEQE	Q	K	0.997	3.3	0.163			547.95	1640.83	1641.83	3	0.002237	1.363
PREDICTED: thymosin beta-4-like [Canis lupus familiaris]	gi|345784463	12	16	16	EKNPLPSKETIEQEKQAGES	Q	-	0.997	3.85	0.409			748.046	2241.12	2242.12	3	0.002547	1.136
PREDICTED: thymosin beta-4-like [Canis lupus familiaris]	gi|345784463	12	16	16	ETIEQEKQAGES	K	-	0.605	2.8	0.137			674.816	1347.62	1348.62	2	0.001469	1.089
PREDICTED: thymosin beta-4-like [Canis lupus familiaris]	gi|345784463	12	16	16	KETIEQEKQAGES	S	-	0.997	3.06	0.328			738.864	1475.71	1476.72	2	0.00205	1.388
PREDICTED: thymosin beta-4-like [Canis lupus familiaris]	gi|345784463	12	16	16	KKTETQEKNPLPSKETIE	L	Q	0.713	2.96	0.145			700.712	2099.12	2100.12	3	0.003642	1.734
PREDICTED: thymosin beta-4-like [Canis lupus familiaris]	gi|345784463	12	16	16	KNPLPSKETIEQEK	E	Q	0.997	3.46	0.341			547.634	1639.88	1640.89	3	0.001168	0.7118
PREDICTED: thymosin beta-4-like [Canis lupus familiaris]	gi|345784463	12	16	16	KPDmAEIEKFD	D	K	0.71	2.66	0.19		m4: Oxidation (+15.99)	669.817	1337.62	1338.62	2	0.002384	1.781
PREDICTED: thymosin beta-4-like [Canis lupus familiaris]	gi|345784463	12	16	16	KPDMAEIEKFD	D	K	0.909	2.56	0.247			661.819	1321.62	1322.63	2	0.001571	1.188
PREDICTED: thymosin beta-4-like [Canis lupus familiaris]	gi|345784463	12	16	16	LPSKETIEQE	P	K	0.997	2.63	0.312			587.304	1172.59	1173.6	2	0.001664	1.418
PREDICTED: thymosin beta-4-like [Canis lupus familiaris]	gi|345784463	12	16	16	LPSKETIEQEKQAGES	P	-	0.682	2.83	0.153			591.968	1772.88	1773.89	3	0.001655	0.9329
PREDICTED: thymosin beta-4-like [Canis lupus familiaris]	gi|345784463	12	16	16	LPSKETIEQEKQAGES	P	-	0.997	2.77	0.327			887.448	1772.88	1773.89	2	0.001363	0.7684
PREDICTED: thymosin beta-4-like [Canis lupus familiaris]	gi|345784463	12	16	16	mAEIEKF	D	D	0.701	2.77	0.171		m1: Oxidation (+15.99)	442.216	882.417	883.423	2	0.0008147	0.9222
PREDICTED: thymosin beta-4-like [Canis lupus familiaris]	gi|345784463	12	16	16	MAEIEKF	D	D	0.738	2.6	0.217			434.218	866.421	867.428	2	0.0001242	0.1432
PREDICTED: thymosin beta-4-like [Canis lupus familiaris]	gi|345784463	12	16	16	SKETIEQEKQAGES	P	-	0.997	3.13	0.272			521.922	1562.74	1563.75	3	0.002141	1.369
PREDICTED: thymosin beta-4-like [Canis lupus familiaris]	gi|345784463	12	16	16	SKETIEQEKQAGES	P	-	0.997	3.38	0.396			782.38	1562.75	1563.75	2	0.003497	2.237
PREDICTED: thymosin beta-4-like [Canis lupus familiaris]	gi|345784463	12	16	16	TIEQEKQAGES	E	-	0.997	3.12	0.209			610.294	1218.57	1219.58	2	0.0011	0.9023
PREDICTED: fatty acid-binding protein, epidermal-like [Canis lupus familiaris]	gi|545560044	0	0	3	KFEETTADG	E	R	0.997	2.75	0.287			499.228	996.441	997.447	2	0.0009048	0.9071	gi|545548960
PREDICTED: fatty acid-binding protein, epidermal-like [Canis lupus familiaris]	gi|545560044	0	0	3	KNLTIKTESTL	D	K	0.997	2.81	0.34			624.365	1246.71	1247.72	2	0.001103	0.8843	gi|545548960
PREDICTED: fatty acid-binding protein, epidermal-like [Canis lupus familiaris]	gi|545560044	0	0	3	VVEcVmNNVTcTRIYE	L	K	0.997	3.16	0.448	c4: Carbamidomethyl (+57.02), c11: Carbamidomethyl (+57.02)	m6: Oxidation (+15.99)	1001.96	2001.9	2002.9	2	0.003084	1.54	gi|545548960
PREDICTED: protein S100-A9 isoformX3 [Canis lupus familiaris]	gi|545505723,gi|545505725	3	3	3	HGPGFGEGSQGH	S	C	0.997	2.58	0.294			583.753	1165.49	1166.5	2	0.001037	0.8888
PREDICTED: protein S100-A9 isoformX3 [Canis lupus familiaris]	gi|545505723,gi|545505725	3	3	3	KNAPEGEGHSHGPGFGEGSQGH	H	C	0.997	4.14	0.296			543.992	2171.94	2172.94	4	0.002962	1.363
PREDICTED: protein S100-A9 isoformX3 [Canis lupus familiaris]	gi|545505723,gi|545505725	3	3	3	SHGPGFGEGSQGH	H	C	0.997	3.44	0.208			418.515	1252.52	1253.53	3	0.0009447	0.7536
PREDICTED: histone H1.3-like isoform X2 [Canis lupus familiaris]	gi|359323872	0	0	3	ALAAAGYDVEK	K	N	0.997	2.94	0.269			554.288	1106.56	1107.57	2	0.0007492	0.6765	gi|57110423,gi|345796941,gi|57110403,gi|545554579,gi|545554601
PREDICTED: histone H1.3-like isoform X2 [Canis lupus familiaris]	gi|359323872	0	0	3	GTGASGSFKLN	K	K	0.979	2.68	0.247			519.765	1037.52	1038.52	2	0.001207	1.162	gi|57110423,gi|345796941,gi|57110403,gi|545554579,gi|545554601
PREDICTED: histone H1.3-like isoform X2 [Canis lupus familiaris]	gi|359323872	0	0	3	KASGPPVSELITK	R	A	0.997	3.88	0.402			442.926	1325.76	1326.76	3	0.001035	0.7798	gi|57110423,gi|345796941,gi|545554601
desmoglein-1 precursor [Canis lupus familiaris]	gi|50950135	5	5	5	DSEKVTSSQNSGSSTGDSSGGTGGGGR	K	E	0.997	4.46	0.424			820.354	2458.04	2459.05	3	-0.002623	-1.067
desmoglein-1 precursor [Canis lupus familiaris]	gi|50950135	5	5	5	ENPSEGDTTTNTGGK	R	T	0.997	3.56	0.52			754.33	1506.65	1507.65	2	0.001934	1.283
desmoglein-1 precursor [Canis lupus familiaris]	gi|50950135	5	5	5	NPSEGDTTTNTGGK	E	T	0.997	2.31	0.332			689.808	1377.6	1378.61	2	0.001077	0.7809
desmoglein-1 precursor [Canis lupus familiaris]	gi|50950135	5	5	5	VTSSQNSGSSTGDSSGGTGGGGR	K	E	0.997	3.9	0.478			1000.43	1998.85	1999.85	2	0.004477	2.238
desmoglein-1 precursor [Canis lupus familiaris]	gi|50950135	5	5	5	VTSSQNSGSSTGDSSGGTGGGGRENPSEGDTTTNTGGK	K	T	0.997	4.19	0.507			1163.5	3487.49	3488.49	3	0.008387	2.404
PREDICTED: extracellular glycoprotein lacritin [Canis lupus familiaris]	gi|545545185	7	7	7	AGHGLEGAEKRL	L	D	0.698	2.56	0.199			413.227	1236.66	1237.66	3	0.001195	0.9658
PREDICTED: extracellular glycoprotein lacritin [Canis lupus familiaris]	gi|545545185	7	7	7	AQEPEGSTPHGEDQSPL	A	K	0.829	2.83	0.207			889.895	1777.77	1778.78	2	-0.0007718	-0.4339
PREDICTED: extracellular glycoprotein lacritin [Canis lupus familiaris]	gi|545545185	7	7	7	GHGLEGAEK	A	R	0.704	2.27	0.234			449.226	896.437	897.443	2	0.001249	1.392
PREDICTED: extracellular glycoprotein lacritin [Canis lupus familiaris]	gi|545545185	7	7	7	GHGLEGAEKRLD	A	K	0.757	2.41	0.23			641.332	1280.65	1281.65	2	0.00194	1.514
PREDICTED: extracellular glycoprotein lacritin [Canis lupus familiaris]	gi|545545185	7	7	7	GLTLAGHGLEGAEK	R	R	0.9	2.56	0.244			676.863	1351.71	1352.72	2	0.001407	1.04
PREDICTED: extracellular glycoprotein lacritin [Canis lupus familiaris]	gi|545545185	7	7	7	HGLEGAEK	G	R	0.747	2.64	0.209			420.714	839.414	840.421	2	0.0002883	0.3431
PREDICTED: extracellular glycoprotein lacritin [Canis lupus familiaris]	gi|545545185	7	7	7	RGLTLAGHGLEGAEK	S	R	0.997	3.63	0.352			503.611	1507.81	1508.82	3	0.0007274	0.4821
PREDICTED: histone H1.1-like [Canis lupus familiaris]	gi|57110403	0	0	2	ALAAAGYDVEK	K	N	0.997	2.94	0.269			554.288	1106.56	1107.57	2	0.0007492	0.6765	gi|359323872,gi|57110423,gi|345796941,gi|545554579,gi|545554601
PREDICTED: histone H1.1-like [Canis lupus familiaris]	gi|57110403	0	0	2	GTGASGSFKLN	K	K	0.979	2.68	0.247			519.765	1037.52	1038.52	2	0.001207	1.162	gi|359323872,gi|57110423,gi|345796941,gi|545554579,gi|545554601
PREDICTED: uncharacterized protein LOC488289 [Canis lupus familiaris]	gi|545554766	0	0	1	ISGLIYEETR	R	G	0.997	2.77	0.314			590.817	1179.62	1180.62	2	0.005078	4.301	gi|545554806,gi|545554808
PREDICTED: filaggrin isoform X1 [Canis lupus familiaris]	gi|545528973,gi|545528975	61	63	64	ADLGHSESGSRHQQS	A	S	0.997	2.8	0.332			532.578	1594.71	1595.72	3	0.002245	1.407
PREDICTED: filaggrin isoform X1 [Canis lupus familiaris]	gi|545528973,gi|545528975	61	63	64	APQEHFDSAHGQSQS	V	S	0.969	2.65	0.25			813.354	1624.69	1625.69	2	0.006907	4.249
PREDICTED: filaggrin isoform X1 [Canis lupus familiaris]	gi|545528973,gi|545528975	61	63	64	DLGHSESGSRHQQS	A	S	0.997	3.6	0.5			508.898	1523.67	1524.68	3	0.001747	1.146
PREDICTED: filaggrin isoform X1 [Canis lupus familiaris]	gi|545528973,gi|545528975	61	63	64	DSERQYGSGSGNQQGSA	E	R	0.997	2.42	0.43			864.365	1726.72	1727.72	2	0.001912	1.107
PREDICTED: filaggrin isoform X1 [Canis lupus familiaris]	gi|545528973,gi|545528975	61	63	64	DSETQSGSVQER	L	S	0.997	3.57	0.344			661.796	1321.58	1322.58	2	0.002818	2.131
PREDICTED: filaggrin isoform X1 [Canis lupus familiaris]	gi|545528973,gi|545528975	61	63	64	DSETQSGSVQERS	L	R	0.997	3.12	0.286			705.312	1408.61	1409.61	2	0.002435	1.727
PREDICTED: filaggrin isoform X1 [Canis lupus familiaris]	gi|545528973,gi|545528975	61	63	64	DTSRLPGSH	L	R	0.905	2.37	0.267			485.242	968.469	969.475	2	0.001115	1.15
PREDICTED: filaggrin isoform X1 [Canis lupus familiaris]	gi|545528973,gi|545528975	61	63	64	EDSERQYGSGSGNQQGSARGHAGD	T	S	0.997	3.02	0.246			817.347	2449.02	2450.03	3	-0.004578	-1.869
PREDICTED: filaggrin isoform X1 [Canis lupus familiaris]	gi|545528973,gi|545528975	61	63	64	EGQSLDSETQSGSVQER	S	S	0.997	2.89	0.397			918.915	1835.81	1836.82	2	0.001201	0.6538
PREDICTED: filaggrin isoform X1 [Canis lupus familiaris]	gi|545528973,gi|545528975	61	63	64	EHFDSAHGQ	Q	S	0.997	2.28	0.343			514.216	1026.42	1027.42	2	0.0009076	0.8834
PREDICTED: filaggrin isoform X1 [Canis lupus familiaris]	gi|545528973,gi|545528975	61	63	64	EHFDSAHGQSQS	Q	S	0.997	2.78	0.357			665.277	1328.54	1329.55	2	0.001843	1.386
PREDICTED: filaggrin isoform X1 [Canis lupus familiaris]	gi|545528973,gi|545528975	61	63	64	EHFDSAHGQSQSST	Q	R	0.997	2.21	0.402			759.317	1516.62	1517.63	2	0.002099	1.383
PREDICTED: filaggrin isoform X1 [Canis lupus familiaris]	gi|545528973,gi|545528975	61	63	64	EHFDSAHGQSQSSTRG	Q	R	0.997	2.77	0.26			577.589	1729.74	1730.75	3	0.003753	2.168
PREDICTED: filaggrin isoform X1 [Canis lupus familiaris]	gi|545528973,gi|545528975	61	63	64	ERQYGSGPGNQGE	S	S	0.767	2.53	0.231			689.803	1377.59	1378.6	2	-3.181e-05	-0.02307
PREDICTED: filaggrin isoform X1 [Canis lupus familiaris]	gi|545528973,gi|545528975	61	63	64	ERQYGSGSGNQQ	S	G	0.997	3.27	0.372			655.79	1309.57	1310.57	2	0.001244	0.949
PREDICTED: filaggrin isoform X1 [Canis lupus familiaris]	gi|545528973,gi|545528975	61	63	64	ERQYGSGSGNQQGSA	S	R	0.997	3.72	0.473			763.337	1524.66	1525.66	2	0.004882	3.2
PREDICTED: filaggrin isoform X1 [Canis lupus familiaris]	gi|545528973,gi|545528975	61	63	64	GLTEDSERQYGSGSGNQQGS	E	A	0.997	2.25	0.32			1028.95	2055.88	2056.88	2	0.005344	2.598
PREDICTED: filaggrin isoform X1 [Canis lupus familiaris]	gi|545528973,gi|545528975	61	63	64	GQPDSAHRDSGSST	R	R	0.997	2.3	0.321			701.304	1400.59	1401.6	2	0.00232	1.655
PREDICTED: filaggrin isoform X1 [Canis lupus familiaris]	gi|545528973,gi|545528975	61	63	64	GQSLDSETQSGSVQER	E	S	0.997	3.17	0.434			854.393	1706.77	1707.78	2	0.000466	0.2729
PREDICTED: filaggrin isoform X1 [Canis lupus familiaris]	gi|545528973,gi|545528975	61	63	64	GQSLDSETQSGSVQERS	E	R	0.997	3.27	0.396			897.91	1793.8	1794.81	2	0.001669	0.93
PREDICTED: filaggrin isoform X1 [Canis lupus familiaris]	gi|545528973,gi|545528975	61	63	64	GQSSSEFRPV	Q	S	0.997	2.91	0.366			547.268	1092.52	1093.53	2	0.001244	1.138
PREDICTED: filaggrin isoform X1 [Canis lupus familiaris]	gi|545528973,gi|545528975	61	63	64	GSSHGHSLDTS	Q	R	0.997	2.78	0.419			542.737	1083.46	1084.47	2	0.001521	1.402
PREDICTED: filaggrin isoform X1 [Canis lupus familiaris]	gi|545528973,gi|545528975	61	63	64	HFDSAHGQSQ	E	S	0.997	2.73	0.299			557.24	1112.46	1113.47	2	0.001125	1.011
PREDICTED: filaggrin isoform X1 [Canis lupus familiaris]	gi|545528973,gi|545528975	61	63	64	HFDSAHGQSQS	E	S	0.997	2.59	0.402			600.756	1199.5	1200.5	2	0.001718	1.431
PREDICTED: filaggrin isoform X1 [Canis lupus familiaris]	gi|545528973,gi|545528975	61	63	64	HFDSAHGQSQSSTRG	E	R	0.997	2.79	0.254			534.574	1600.7	1601.71	3	0.001492	0.9316
PREDICTED: filaggrin isoform X1 [Canis lupus familiaris]	gi|545528973,gi|545528975	61	63	64	HGSTQGNSTHTY	R	R	0.826	2.52	0.232			645.28	1288.54	1289.55	2	0.001626	1.261
PREDICTED: filaggrin isoform X1 [Canis lupus familiaris]	gi|545528973,gi|545528975	61	63	64	HQESSLSEGHSE	R	D	0.997	2.39	0.345			663.782	1325.55	1326.56	2	0.0007981	0.6016
PREDICTED: filaggrin isoform X1 [Canis lupus familiaris]	gi|545528973,gi|545528975	61	63	64	HRESSVSQASD	K	S	0.997	2.79	0.393			601.774	1201.53	1202.54	2	0.001151	0.9571
PREDICTED: filaggrin isoform X1 [Canis lupus familiaris]	gi|545528973,gi|545528975	61	63	64	HSGSHEGQAADLGHSES	R	G	0.997	3.05	0.351			569.245	1704.71	1705.72	3	0.003371	1.976
PREDICTED: filaggrin isoform X1 [Canis lupus familiaris]	gi|545528973,gi|545528975	61	63	64	NHGQSQSGHGQSD	T	T	0.997	2.52	0.354			669.776	1337.54	1338.54	2	0.003246	2.425
PREDICTED: filaggrin isoform X1 [Canis lupus familiaris]	gi|545528973,gi|545528975	61	63	64	QNPQASEQNQK	R	K	0.718	2.23	0.243			636.303	1270.59	1271.6	2	0.001134	0.8921
PREDICTED: filaggrin isoform X1 [Canis lupus familiaris]	gi|545528973,gi|545528975	61	63	64	RESSVSQASD	H	S	0.916	2.24	0.283			533.245	1064.47	1065.48	2	0.001091	1.024
PREDICTED: filaggrin isoform X1 [Canis lupus familiaris]	gi|545528973,gi|545528975	61	63	64	RESSVSQASDSEGQSLDSETQSGSVQERS	H	R	0.997	4.51	0.502			1019.79	3056.35	3057.35	3	0.005271	1.724
PREDICTED: filaggrin isoform X1 [Canis lupus familiaris]	gi|545528973,gi|545528975	61	63	64	RHQESSLSEGH	S	S	0.997	3.35	0.235			422.866	1265.58	1266.58	3	0.001201	0.9483
PREDICTED: filaggrin isoform X1 [Canis lupus familiaris]	gi|545528973,gi|545528975	61	63	64	RHQESSLSEGHS	S	E	0.997	3.91	0.204			451.877	1352.61	1353.61	3	0.001428	1.055
PREDICTED: filaggrin isoform X1 [Canis lupus familiaris]	gi|545528973,gi|545528975	61	63	64	RHQESSLSEGHSE	S	D	0.997	3.66	0.368			494.89	1481.65	1482.66	3	-0.0008891	-0.5997
PREDICTED: filaggrin isoform X1 [Canis lupus familiaris]	gi|545528973,gi|545528975	61	63	64	RHQESSLSEGHSED	S	S	0.997	2.81	0.412			799.347	1596.68	1597.68	2	0.002947	1.845
PREDICTED: filaggrin isoform X1 [Canis lupus familiaris]	gi|545528973,gi|545528975	61	63	64	RHQESSLSEGHSED	S	S	0.997	4.03	0.446			533.234	1596.68	1597.68	3	0.002995	1.874
PREDICTED: filaggrin isoform X1 [Canis lupus familiaris]	gi|545528973,gi|545528975	61	63	64	RHQESSLSEGHSEDSG	S	R	0.997	3.39	0.335			581.251	1740.73	1741.74	3	0.00168	0.9644
PREDICTED: filaggrin isoform X1 [Canis lupus familiaris]	gi|545528973,gi|545528975	61	63	64	RHQESSLSEGHSEDSGRE	S	F	0.997	3.04	0.328			676.3	2025.88	2026.88	3	0.003365	1.66
PREDICTED: filaggrin isoform X1 [Canis lupus familiaris]	gi|545528973,gi|545528975	61	63	64	RHQESSLSEGHSEDSGREFLTT	S	R	0.708	2.55	0.224			830.38	2488.12	2489.13	3	-0.002286	-0.9184
PREDICTED: filaggrin isoform X1 [Canis lupus familiaris]	gi|545528973,gi|545528975	61	63	64	RHSGSHEGQAADFGHSESGS	S	R	0.997	2.8	0.363			680.625	2038.85	2039.86	3	0.003936	1.929
PREDICTED: filaggrin isoform X1 [Canis lupus familiaris]	gi|545528973,gi|545528975	61	63	64	RHSGSHEGQAADLGHSESGS	S	R	0.997	3.05	0.21			669.296	2004.87	2005.87	3	0.003861	1.925
PREDICTED: filaggrin isoform X1 [Canis lupus familiaris]	gi|545528973,gi|545528975	61	63	64	SEGHTEDSERQY	D	G	0.997	2.97	0.261			479.868	1436.58	1437.59	3	0.001094	0.7612
PREDICTED: filaggrin isoform X1 [Canis lupus familiaris]	gi|545528973,gi|545528975	61	63	64	SEGQSLDSETQSGSVQER	D	S	0.997	2.42	0.343			962.431	1922.85	1923.85	2	0.002892	1.503
PREDICTED: filaggrin isoform X1 [Canis lupus familiaris]	gi|545528973,gi|545528975	61	63	64	SEGQSLDSETQSGSVQER	D	S	0.997	4.04	0.5			962.432	1922.85	1923.85	2	0.003137	1.63
PREDICTED: filaggrin isoform X1 [Canis lupus familiaris]	gi|545528973,gi|545528975	61	63	64	SEGQSLDSETQSGSVQERS	D	R	0.997	2.75	0.426			1005.95	2009.88	2010.88	2	0.001654	0.8226
PREDICTED: filaggrin isoform X1 [Canis lupus familiaris]	gi|545528973,gi|545528975	61	63	64	SERQYGSGSGNQ	D	Q	0.997	3.26	0.386			635.277	1268.54	1269.55	2	0.001477	1.163
PREDICTED: filaggrin isoform X1 [Canis lupus familiaris]	gi|545528973,gi|545528975	61	63	64	SERQYGSGSGNQQG	D	S	0.997	3.49	0.478			727.819	1453.62	1454.63	2	0.005361	3.685
PREDICTED: filaggrin isoform X1 [Canis lupus familiaris]	gi|545528973,gi|545528975	61	63	64	SETQSGSVQERS	D	R	0.997	3.65	0.36			647.798	1293.58	1294.59	2	0.002457	1.898
PREDICTED: filaggrin isoform X1 [Canis lupus familiaris]	gi|545528973,gi|545528975	61	63	64	SGKEQRPTQDE	T	V	0.989	2.68	0.248			637.803	1273.59	1274.6	2	0.00109	0.8554
PREDICTED: filaggrin isoform X1 [Canis lupus familiaris]	gi|545528973,gi|545528975	61	63	64	SGSHEGQAADLGHSESGS	H	R	0.997	2.48	0.433			856.861	1711.71	1712.71	2	0.003291	1.921
PREDICTED: filaggrin isoform X1 [Canis lupus familiaris]	gi|545528973,gi|545528975	61	63	64	SGSHHYQPSTQTN	D	R	0.997	2.64	0.314			722.317	1442.62	1443.62	2	0.001156	0.8008
PREDICTED: filaggrin isoform X1 [Canis lupus familiaris]	gi|545528973,gi|545528975	61	63	64	SHGHSLDTS	S	R	0.701	2.34	0.236			470.71	939.405	940.412	2	0.0004551	0.4839
PREDICTED: filaggrin isoform X1 [Canis lupus familiaris]	gi|545528973,gi|545528975	61	63	64	SLDSETQSGSVQER	Q	S	0.997	3.03	0.363			761.853	1521.69	1522.7	2	0.0002438	0.1601
PREDICTED: filaggrin isoform X1 [Canis lupus familiaris]	gi|545528973,gi|545528975	61	63	64	SSLSEGHSED	E	S	0.997	2.41	0.313			524.215	1046.42	1047.42	2	0.0009635	0.9199
PREDICTED: filaggrin isoform X1 [Canis lupus familiaris]	gi|545528973,gi|545528975	61	63	64	STERDSVSTSTE	K	R	0.997	2.41	0.323			649.789	1297.56	1298.57	2	-4.177e-05	-0.03217
PREDICTED: filaggrin isoform X1 [Canis lupus familiaris]	gi|545528973,gi|545528975	61	63	64	TEDSERQYGSGSGNQQGSA	L	R	0.997	3.13	0.47			979.411	1956.81	1957.81	2	0.003165	1.617
PREDICTED: filaggrin isoform X1 [Canis lupus familiaris]	gi|545528973,gi|545528975	61	63	64	TEDSERQYGSGSGNQQGSARGHAGD	L	S	0.662	2.75	0.183			851.033	2550.08	2551.08	3	0.006743	2.643
PREDICTED: filaggrin isoform X1 [Canis lupus familiaris]	gi|545528973,gi|545528975	61	63	64	TERDSVSTSTE	S	R	0.997	2.23	0.326			606.273	1210.53	1211.54	2	0.0008303	0.6853
PREDICTED: filaggrin isoform X1 [Canis lupus familiaris]	gi|545528973,gi|545528975	61	63	64	TSRHQESSL	R	S	0.949	2.36	0.278			522.758	1043.5	1044.51	2	0.001624	1.555
PREDICTED: filaggrin isoform X1 [Canis lupus familiaris]	gi|545528973,gi|545528975	61	63	64	TSRHQESSLSE	R	G	0.889	2.61	0.239			630.796	1259.58	1260.58	2	0.00283	2.245
PREDICTED: filaggrin isoform X1 [Canis lupus familiaris]	gi|545528973,gi|545528975	61	63	64	TSRHQESSLSEGHSED	R	S	0.997	2.66	0.47			893.389	1784.76	1785.76	2	0.00772	4.323
PREDICTED: filaggrin isoform X1 [Canis lupus familiaris]	gi|545528973,gi|545528975	61	63	64	TSRHQESSLSEGHSED	R	S	0.997	4.11	0.466			595.928	1784.76	1785.76	3	0.004655	2.606
PREDICTED: glyceraldehyde-3-phosphate dehydrogenase-like [Canis lupus familiaris]	gi|345807932	0	0	16	AENGKLVINGK	K	S	0.997	3.7	0.356			571.832	1141.65	1142.65	2	0.00323	2.826	gi|50978862
PREDICTED: glyceraldehyde-3-phosphate dehydrogenase-like [Canis lupus familiaris]	gi|345807932	0	0	16	AVGKVIPELNGKLTGm	K	A	0.681	2.77	0.16		m16: Oxidation (+15.99)	548.312	1641.91	1642.92	3	0.002253	1.372	gi|50978862
PREDICTED: glyceraldehyde-3-phosphate dehydrogenase-like [Canis lupus familiaris]	gi|345807932	0	0	16	DAGAGIALNDH	F	F	0.997	3.56	0.285			527.252	1052.49	1053.5	2	0.0007278	0.6908	gi|50978862
PREDICTED: glyceraldehyde-3-phosphate dehydrogenase-like [Canis lupus familiaris]	gi|345807932	0	0	16	DAGAGIALNDHF	F	V	0.821	2.65	0.215			600.787	1199.56	1200.56	2	0.00142	1.182	gi|50978862
PREDICTED: glyceraldehyde-3-phosphate dehydrogenase-like [Canis lupus familiaris]	gi|345807932	0	0	16	DAGAGIALNDHFV	F	K	0.712	2.55	0.216			650.322	1298.63	1299.63	2	0.002966	2.282	gi|50978862
PREDICTED: glyceraldehyde-3-phosphate dehydrogenase-like [Canis lupus familiaris]	gi|345807932	0	0	16	DAGAGIALNDHFVK	F	L	0.997	2.56	0.333			714.37	1426.72	1427.73	2	0.003791	2.655	gi|50978862
PREDICTED: glyceraldehyde-3-phosphate dehydrogenase-like [Canis lupus familiaris]	gi|345807932	0	0	16	FNSDTHSSTF	D	D	0.746	2.45	0.222			571.742	1141.47	1142.47	2	0.001642	1.437	gi|50978862,gi|345791297
PREDICTED: glyceraldehyde-3-phosphate dehydrogenase-like [Canis lupus familiaris]	gi|345807932	0	0	16	GIVEGLMTTVH	F	A	0.8	2.49	0.245			578.807	1155.6	1156.6	2	0.003491	3.018	gi|50978862
PREDICTED: glyceraldehyde-3-phosphate dehydrogenase-like [Canis lupus familiaris]	gi|345807932	0	0	16	GIVEGLmTTVH	F	A	0.922	2.59	0.249		m7: Oxidation (+15.99)	586.803	1171.59	1172.6	2	0.0005194	0.4429	gi|50978862
PREDICTED: glyceraldehyde-3-phosphate dehydrogenase-like [Canis lupus familiaris]	gi|345807932	0	0	16	GKVIPELNGKLTGm	V	A	0.939	3.05	0.187		m14: Oxidation (+15.99)	491.61	1471.81	1472.81	3	0.0014	0.9503	gi|50978862
PREDICTED: glyceraldehyde-3-phosphate dehydrogenase-like [Canis lupus familiaris]	gi|345807932	0	0	16	GKVIPELNGKLTGmAF	V	R	0.997	2.57	0.268		m14: Oxidation (+15.99)	564.312	1689.92	1690.92	3	0.002436	1.441	gi|50978862
PREDICTED: glyceraldehyde-3-phosphate dehydrogenase-like [Canis lupus familiaris]	gi|345807932	0	0	16	GKVIPELNGKLTGmAF	V	R	0.997	2.82	0.26		m14: Oxidation (+15.99)	564.312	1689.92	1690.92	3	0.002803	1.657	gi|50978862
PREDICTED: glyceraldehyde-3-phosphate dehydrogenase-like [Canis lupus familiaris]	gi|345807932	0	0	16	GVNHEKYDNSLK	M	I	0.997	3.03	0.269			468.569	1402.69	1403.69	3	0.002283	1.627	gi|50978862,gi|345791297
PREDICTED: glyceraldehyde-3-phosphate dehydrogenase-like [Canis lupus familiaris]	gi|345807932	0	0	16	NSDTHSSTF	F	D	0.843	2.48	0.241			498.208	994.401	995.406	2	0.001439	1.445	gi|50978862,gi|345791297
PREDICTED: glyceraldehyde-3-phosphate dehydrogenase-like [Canis lupus familiaris]	gi|345807932	0	0	16	RVIISAPSADAPm	K	F	0.997	2.58	0.338		m13: Oxidation (+15.99)	672.357	1342.7	1343.7	2	0.008462	6.297	gi|50978862,gi|345791297
PREDICTED: glyceraldehyde-3-phosphate dehydrogenase-like [Canis lupus familiaris]	gi|345807932	0	0	16	VVDLTcRLE	S	K	0.698	2.46	0.21	c6: Carbamidomethyl (+57.02)		552.79	1103.57	1104.57	2	0.001256	1.137	gi|50978862
PREDICTED: cofilin-1 isoform X2 [Canis lupus familiaris]	gi|545530743,gi|57099669	4	4	6	GGSAVISLEGKPL	L	-	0.974	2.62	0.254			614.352	1226.69	1227.69	2	0.002767	2.254
PREDICTED: cofilin-1 isoform X2 [Canis lupus familiaris]	gi|545530743,gi|57099669	4	4	6	KEILVGDVGQ	G	T	0.997	3.16	0.211			529.299	1056.58	1057.59	2	0.001212	1.146
PREDICTED: cofilin-1 isoform X2 [Canis lupus familiaris]	gi|545530743,gi|57099669	4	4	6	KLGGSAVISLEGKPL	E	-	0.997	4.45	0.359			490.297	1467.87	1468.87	3	0.001876	1.277
PREDICTED: cofilin-1 isoform X2 [Canis lupus familiaris]	gi|545530743,gi|57099669	4	4	6	LGGSAVISLEGKPL	K	-	0.68	2.61	0.194			670.893	1339.77	1340.78	2	0.0006985	0.5209
PREDICTED: cofilin-1 isoform X2 [Canis lupus familiaris]	gi|545530743,gi|57099669	4	4	6	VSDGVIKVF	A	N	0.997	3.16	0.282			482.28	962.545	963.551	2	0.001431	1.485
PREDICTED: cofilin-1 isoform X2 [Canis lupus familiaris]	gi|545530743,gi|57099669	4	4	6	YDATYETKES	L	K	0.837	2.39	0.262			603.764	1205.51	1206.52	2	0.003921	3.25
PREDICTED: actin, alpha cardiac muscle 1 isoformX3 [Canis lupus familiaris]	gi|57108093	0	0	28	AGFAGDDAPRAVFPS	K	I	0.997	2.62	0.27			739.357	1476.7	1477.71	2	5.491e-05	0.03716	gi|545509102,gi|545500782
PREDICTED: actin, alpha cardiac muscle 1 isoformX3 [Canis lupus familiaris]	gi|57108093	0	0	28	DSYVGDEAQSK	K	R	0.979	2.66	0.249			599.766	1197.52	1198.52	2	0.002116	1.765	gi|545500782
PREDICTED: actin, alpha cardiac muscle 1 isoformX3 [Canis lupus familiaris]	gi|57108093	0	0	28	GmGQKDSYVGDEA	V	Q	0.748	2.28	0.242		m2: Oxidation (+15.99)	686.789	1371.56	1372.57	2	0.001355	0.9872	gi|545500782
PREDICTED: actin, alpha cardiac muscle 1 isoformX3 [Canis lupus familiaris]	gi|57108093	0	0	28	GQKDSYVGDEA	M	Q	0.997	2.77	0.28			584.76	1167.51	1168.51	2	0.001141	0.9765	gi|545500782
PREDICTED: actin, alpha cardiac muscle 1 isoformX3 [Canis lupus familiaris]	gi|57108093	0	0	28	GQKDSYVGDEAQS	M	K	0.997	3.65	0.391			692.306	1382.6	1383.6	2	0.002216	1.602	gi|545500782
PREDICTED: actin, alpha cardiac muscle 1 isoformX3 [Canis lupus familiaris]	gi|57108093	0	0	28	GQKDSYVGDEAQSK	M	R	0.997	4.5	0.559			756.356	1510.7	1511.7	2	0.006459	4.273	gi|545500782
PREDICTED: actin, alpha cardiac muscle 1 isoformX3 [Canis lupus familiaris]	gi|57108093	0	0	28	GVMVGMGQKD	Q	S	0.644	2.55	0.218			511.243	1020.47	1021.48	2	-0.002915	-2.854	gi|57043600,gi|545500782
PREDICTED: actin, alpha cardiac muscle 1 isoformX3 [Canis lupus familiaris]	gi|57108093	0	0	28	GVMVGmGQKD	Q	S	0.73	2.81	0.17		m6: Oxidation (+15.99)	519.242	1036.47	1037.48	2	0.001559	1.503	gi|57043600,gi|545500782
PREDICTED: actin, alpha cardiac muscle 1 isoformX3 [Canis lupus familiaris]	gi|57108093	0	0	28	GVmVGmGQKD	Q	S	0.883	2.59	0.238		m3: Oxidation (+15.99), m6: Oxidation (+15.99)	527.24	1052.46	1053.47	2	0.001395	1.325	gi|57043600,gi|545500782
PREDICTED: actin, alpha cardiac muscle 1 isoformX3 [Canis lupus familiaris]	gi|57108093	0	0	28	GVmVGmGQKDS	Q	Y	0.95	2.51	0.264		m3: Oxidation (+15.99), m6: Oxidation (+15.99)	570.756	1139.5	1140.5	2	0.002843	2.492	gi|545500782
PREDICTED: actin, alpha cardiac muscle 1 isoformX3 [Canis lupus familiaris]	gi|57108093	0	0	28	GVmVGmGQKDSYVGDEAQS	Q	K	0.997	2.5	0.319		m3: Oxidation (+15.99), m6: Oxidation (+15.99)	995.432	1988.85	1989.85	2	0.004271	2.147	gi|545500782
PREDICTED: actin, alpha cardiac muscle 1 isoformX3 [Canis lupus familiaris]	gi|57108093	0	0	28	GVMVGmGQKDSYVGDEAQS	Q	K	0.997	2.69	0.381		m6: Oxidation (+15.99)	987.436	1972.86	1973.86	2	0.006144	3.113	gi|545500782
PREDICTED: actin, alpha cardiac muscle 1 isoformX3 [Canis lupus familiaris]	gi|57108093	0	0	28	HQGVmVGmGQ	R	K	0.997	2.82	0.379		m5: Oxidation (+15.99), m8: Oxidation (+15.99)	538.237	1074.46	1075.47	2	0.001379	1.282	gi|57043600,gi|545500782
PREDICTED: actin, alpha cardiac muscle 1 isoformX3 [Canis lupus familiaris]	gi|57108093	0	0	28	HQGVmVGmGQKD	R	S	0.793	2.83	0.183		m5: Oxidation (+15.99), m8: Oxidation (+15.99)	440.201	1317.58	1318.59	3	0.001344	1.019	gi|57043600,gi|545500782
PREDICTED: actin, alpha cardiac muscle 1 isoformX3 [Canis lupus familiaris]	gi|57108093	0	0	28	HQGVmVGmGQKD	R	S	0.997	2.72	0.355		m5: Oxidation (+15.99), m8: Oxidation (+15.99)	659.798	1317.58	1318.59	2	0.001083	0.8213	gi|57043600,gi|545500782
PREDICTED: actin, alpha cardiac muscle 1 isoformX3 [Canis lupus familiaris]	gi|57108093	0	0	28	IWHHTFYNELR	K	V	0.622	2.82	0.138			505.922	1514.74	1515.75	3	0.001743	1.15	gi|57043600,gi|545509102,gi|545500782
PREDICTED: actin, alpha cardiac muscle 1 isoformX3 [Canis lupus familiaris]	gi|57108093	0	0	28	KAGFAGDDAPR	V	A	0.997	3.1	0.271			552.776	1103.54	1104.54	2	0.000791	0.7162	gi|545509102,gi|545500782
PREDICTED: actin, alpha cardiac muscle 1 isoformX3 [Canis lupus familiaris]	gi|57108093	0	0	28	KDSYVGDEAQSK	Q	R	0.997	3.23	0.174			442.878	1325.61	1326.62	3	0.001798	1.356	gi|545500782
PREDICTED: actin, alpha cardiac muscle 1 isoformX3 [Canis lupus familiaris]	gi|57108093	0	0	28	KDSYVGDEAQSK	Q	R	0.997	3.54	0.309			663.813	1325.61	1326.62	2	0.001964	1.481	gi|545500782
PREDICTED: actin, alpha cardiac muscle 1 isoformX3 [Canis lupus familiaris]	gi|57108093	0	0	28	KSYELPDGQVITI	E	G	0.997	2.22	0.342			731.894	1461.77	1462.78	2	0.002374	1.623	gi|545509102,gi|545500782
PREDICTED: actin, alpha cardiac muscle 1 isoformX3 [Canis lupus familiaris]	gi|57108093	0	0	28	KSYELPDGQVITIGNE	E	R	0.997	2.86	0.246			881.948	1761.88	1762.89	2	0.002796	1.586	gi|545509102,gi|545500782
PREDICTED: actin, alpha cardiac muscle 1 isoformX3 [Canis lupus familiaris]	gi|57108093	0	0	28	KSYELPDGQVITIGNERF	E	R	0.937	3.12	0.181			689.359	2065.05	2066.06	3	0.006012	2.91	gi|545509102,gi|545500782
PREDICTED: actin, alpha cardiac muscle 1 isoformX3 [Canis lupus familiaris]	gi|57108093	0	0	28	mGQKDSYVGDEAQS	G	K	0.997	2.39	0.311		m1: Oxidation (+15.99)	765.824	1529.63	1530.64	2	0.002934	1.917	gi|545500782
PREDICTED: actin, alpha cardiac muscle 1 isoformX3 [Canis lupus familiaris]	gi|57108093	0	0	28	mVGmGQKDSYVGDEAQSK	V	R	0.997	3.07	0.29		m1: Oxidation (+15.99), m4: Oxidation (+15.99)	654.625	1960.85	1961.86	3	0.002454	1.251	gi|545500782
PREDICTED: actin, alpha cardiac muscle 1 isoformX3 [Canis lupus familiaris]	gi|57108093	0	0	28	SGGTTmYPGIADRmQ	L	K	0.756	2.33	0.239		m6: Oxidation (+15.99), m14: Oxidation (+15.99)	808.857	1615.7	1616.7	2	0.001526	0.9441	gi|545509102,gi|545500782
PREDICTED: actin, alpha cardiac muscle 1 isoformX3 [Canis lupus familiaris]	gi|57108093	0	0	28	SYELPDGQVITIGNER	K	F	0.997	2.52	0.374			895.951	1789.89	1790.89	2	0.002799	1.563	gi|57043600,gi|545509102,gi|545500782
PREDICTED: actin, alpha cardiac muscle 1 isoformX3 [Canis lupus familiaris]	gi|57108093	0	0	28	VGmGQKDSYVGDEAQSK	M	R	0.719	3.4	0.059		m3: Oxidation (+15.99)	605.613	1813.82	1814.82	3	0.003079	1.696	gi|545500782
PREDICTED: actin, alpha cardiac muscle 1 isoformX3 [Canis lupus familiaris]	gi|57108093	0	0	28	VmVGmGQKDSYVGDEAQSK	G	R	0.997	3.36	0.169		m2: Oxidation (+15.99), m5: Oxidation (+15.99)	687.648	2059.92	2060.93	3	0.002718	1.319	gi|545500782
hemoglobin subunit alpha-like [Canis lupus familiaris]	gi|399567840	21	22	22	AGDYGGEALDR	H	T	0.997	2.93	0.27			562.257	1122.5	1123.5	2	0.00597	5.314
hemoglobin subunit alpha-like [Canis lupus familiaris]	gi|399567840	21	22	22	DKIGGHAGDYGGEALD	W	R	0.794	2.29	0.26			787.858	1573.7	1574.71	2	0.000608	0.3861
hemoglobin subunit alpha-like [Canis lupus familiaris]	gi|399567840	21	22	22	DKTNIKSTWD	A	K	0.997	3.18	0.344			604.302	1206.59	1207.6	2	0.001792	1.484
hemoglobin subunit alpha-like [Canis lupus familiaris]	gi|399567840	21	22	22	GGEALDRTFQ	Y	S	0.68	2.75	0.175			547.268	1092.52	1093.53	2	0.002265	2.071
hemoglobin subunit alpha-like [Canis lupus familiaris]	gi|399567840	21	22	22	HFDLSPGSAQVKAHG	P	K	0.685	3.06	0.119			517.596	1549.77	1550.77	3	0.002692	1.736
hemoglobin subunit alpha-like [Canis lupus familiaris]	gi|399567840	21	22	22	IGGHAGDYGGEALDR	K	T	0.997	3.77	0.179			496.568	1486.68	1487.69	3	0.001139	0.7659
hemoglobin subunit alpha-like [Canis lupus familiaris]	gi|399567840	21	22	22	KIGGHAGDYGGEALDR	D	T	0.997	4.6	0.448			539.266	1614.78	1615.78	3	0.0009575	0.5926
hemoglobin subunit alpha-like [Canis lupus familiaris]	gi|399567840	21	22	22	KIGGHAGDYGGEALDRT	D	F	0.997	3.7	0.354			572.949	1715.82	1716.83	3	0.001841	1.073
hemoglobin subunit alpha-like [Canis lupus familiaris]	gi|399567840	21	22	22	KIGGHAGDYGGEALDRTFQSFPTTK	D	T	0.997	3.64	0.265			664.081	2652.3	2653.3	4	0.001931	0.7278
hemoglobin subunit alpha-like [Canis lupus familiaris]	gi|399567840	21	22	22	KTNIKSTWD	D	K	0.83	2.24	0.265			546.789	1091.56	1092.57	2	0.001692	1.549
hemoglobin subunit alpha-like [Canis lupus familiaris]	gi|399567840	21	22	22	KVADALTTAVAH	K	L	0.997	2.93	0.357			598.836	1195.66	1196.66	2	0.001274	1.065
hemoglobin subunit alpha-like [Canis lupus familiaris]	gi|399567840	21	22	22	LDDLPGALSAL	H	S	0.682	2.67	0.177			542.799	1083.58	1084.59	2	0.001023	0.9435
hemoglobin subunit alpha-like [Canis lupus familiaris]	gi|399567840	21	22	22	SALSDLHAY	L	K	0.802	2.46	0.233			488.741	975.467	976.473	2	0.001272	1.303
hemoglobin subunit alpha-like [Canis lupus familiaris]	gi|399567840	21	22	22	SPADKTNIKST	L	W	0.821	2.23	0.264			581.31	1160.6	1161.61	2	0.001084	0.9334
hemoglobin subunit alpha-like [Canis lupus familiaris]	gi|399567840	21	22	22	SPADKTNIKSTWD	L	K	0.955	2.58	0.254			488.245	1461.71	1462.72	3	0.001979	1.353
hemoglobin subunit alpha-like [Canis lupus familiaris]	gi|399567840	21	22	22	SPADKTNIKSTWD	L	K	0.997	3.26	0.392			731.864	1461.71	1462.72	2	0.003061	2.092
hemoglobin subunit alpha-like [Canis lupus familiaris]	gi|399567840	21	22	22	SPADKTNIKSTWDKIGGHAGDYGGEALD	L	R	0.997	3.76	0.163			968.468	2902.38	2903.38	3	0.008537	2.94
hemoglobin subunit alpha-like [Canis lupus familiaris]	gi|399567840	21	22	22	SPADKTNIKSTWDKIGGHAGDYGGEALDRTF	L	Q	0.997	3.73	0.142			827.655	3306.59	3307.6	4	0.0009179	0.2775
hemoglobin subunit alpha-like [Canis lupus familiaris]	gi|399567840	21	22	22	TYFPHFDLSPGSA	K	Q	0.99	2.27	0.295			719.836	1437.66	1438.66	2	0.0006303	0.4381
hemoglobin subunit alpha-like [Canis lupus familiaris]	gi|399567840	21	22	22	TYFPHFDLSPGSAQ	K	V	0.997	2.48	0.374			783.867	1565.72	1566.72	2	0.003798	2.424
hemoglobin subunit alpha-like [Canis lupus familiaris]	gi|399567840	21	22	22	TYFPHFDLSPGSAQVK	K	A	0.997	3.57	0.302			598.635	1792.88	1793.89	3	0.003165	1.764
hemoglobin subunit alpha-like [Canis lupus familiaris]	gi|399567840	21	22	22	VAHLDDLPGALSAL	A	S	0.997	2.33	0.296			696.382	1390.75	1391.75	2	0.003249	2.335
hemoglobin subunit beta-like [Canis lupus familiaris]	gi|399567834	20	20	20	GKVNVDEVGGEALGR	W	L	0.997	3.72	0.172			500.599	1498.78	1499.78	3	0.001089	0.7263
hemoglobin subunit beta-like [Canis lupus familiaris]	gi|399567834	20	20	20	GKVNVDEVGGEALGRL	W	L	0.766	3.22	0.109			538.294	1611.86	1612.87	3	0.002469	1.531
hemoglobin subunit beta-like [Canis lupus familiaris]	gi|399567834	20	20	20	GKVNVDEVGGEALGRLL	W	I	0.997	2.97	0.243			575.989	1724.95	1725.95	3	0.003757	2.177
hemoglobin subunit beta-like [Canis lupus familiaris]	gi|399567834	20	20	20	KEFTPQVQAAYQ	G	K	0.997	2.65	0.383			705.356	1408.7	1409.71	2	-0.0006761	-0.4796
hemoglobin subunit beta-like [Canis lupus familiaris]	gi|399567834	20	20	20	KVNVDEVGGE	G	A	0.744	2.7	0.189			523.262	1044.51	1045.52	2	0.001114	1.065
hemoglobin subunit beta-like [Canis lupus familiaris]	gi|399567834	20	20	20	KVNVDEVGGEAL	G	G	0.997	3.33	0.291			615.324	1228.63	1229.64	2	0.002472	2.01
hemoglobin subunit beta-like [Canis lupus familiaris]	gi|399567834	20	20	20	KVNVDEVGGEALG	G	R	0.997	2.68	0.338			643.835	1285.65	1286.66	2	0.003067	2.384
hemoglobin subunit beta-like [Canis lupus familiaris]	gi|399567834	20	20	20	KVNVDEVGGEALGRL	G	L	0.997	3.32	0.288			519.286	1554.84	1555.84	3	0.0008978	0.5771
hemoglobin subunit beta-like [Canis lupus familiaris]	gi|399567834	20	20	20	NALAHKYH	A	-	0.759	2.71	0.19			477.252	952.489	953.495	2	0.001301	1.364
hemoglobin subunit beta-like [Canis lupus familiaris]	gi|399567834	20	20	20	NVDEVGGEALGRL	V	L	0.982	2.73	0.241			664.845	1327.68	1328.68	2	0.002263	1.703
hemoglobin subunit beta-like [Canis lupus familiaris]	gi|399567834	20	20	20	NVDEVGGEALGRLL	V	I	0.997	3.36	0.273			721.387	1440.76	1441.76	2	0.002758	1.913
hemoglobin subunit beta-like [Canis lupus familiaris]	gi|399567834	20	20	20	SFGDLSTPDAVmSNAK	D	V	0.997	3.27	0.3		m12: Oxidation (+15.99)	828.38	1654.75	1655.76	2	-0.005162	-3.117
hemoglobin subunit beta-like [Canis lupus familiaris]	gi|399567834	20	20	20	SLVSGLWGKV	K	N	0.804	2.65	0.21			523.306	1044.6	1045.6	2	0.00137	1.311
hemoglobin subunit beta-like [Canis lupus familiaris]	gi|399567834	20	20	20	TAEEKSLVSGL	L	W	0.662	2.62	0.187			567.307	1132.6	1133.6	2	0.002523	2.226
hemoglobin subunit beta-like [Canis lupus familiaris]	gi|399567834	20	20	20	VDEVGGEALGRLL	N	I	0.902	2.49	0.256			664.365	1326.72	1327.72	2	0.0008578	0.6461
hemoglobin subunit beta-like [Canis lupus familiaris]	gi|399567834	20	20	20	VDPENFKLL	H	G	0.997	2.42	0.348			537.796	1073.58	1074.58	2	0.002229	2.074
hemoglobin subunit beta-like [Canis lupus familiaris]	gi|399567834	20	20	20	VLNSFSDGLK	K	N	0.997	2.76	0.318			540.293	1078.57	1079.57	2	0.005049	4.677
hemoglobin subunit beta-like [Canis lupus familiaris]	gi|399567834	20	20	20	VNVDEVGGEALGR	K	L	0.732	3.03	0.136			657.837	1313.66	1314.66	2	0.001117	0.8498
hemoglobin subunit beta-like [Canis lupus familiaris]	gi|399567834	20	20	20	VNVDEVGGEALGRLL	K	I	0.881	2.56	0.252			770.924	1539.83	1540.83	2	0.006745	4.378
hemoglobin subunit beta-like [Canis lupus familiaris]	gi|399567834	20	20	20	VSGLWGKVN	L	V	0.756	2.72	0.2			480.269	958.524	959.531	2	0.0003516	0.3664
PREDICTED: 14-3-3 protein sigma [Canis lupus familiaris]	gi|545491676	3	3	5	AKLAEQAERY	K	E	0.779	2.6	0.214			589.813	1177.61	1178.62	2	0.00201	1.705	gi|73967156,gi|545540855,gi|57098115,gi|545520485
PREDICTED: 14-3-3 protein sigma [Canis lupus familiaris]	gi|545491676	3	3	5	EQAERYEDmAAFm	A	K	0.997	2.26	0.369		m9: Oxidation (+15.99), m13: Oxidation (+15.99)	811.828	1621.64	1622.65	2	0.00353	2.175
PREDICTED: 14-3-3 protein sigma [Canis lupus familiaris]	gi|545491676	3	3	5	KGNEESSEEKGPEVR	Q	E	0.997	2.85	0.297			558.937	1673.79	1674.79	3	0.001971	1.177
PREDICTED: 14-3-3 protein sigma [Canis lupus familiaris]	gi|545491676	3	3	5	LIQKAKLAEQAE	S	R	0.694	2.58	0.193			671.392	1340.77	1341.77	2	0.002203	1.642	gi|57098115
PREDICTED: 14-3-3 protein sigma [Canis lupus familiaris]	gi|545491676	3	3	5	SSIEQKGNEESSE	L	E	0.997	2.72	0.255			712.313	1422.61	1423.62	2	0.0007201	0.5059
PREDICTED: 14-3-3 protein zeta/delta isoform X3 [Canis lupus familiaris]	gi|545520485	1	1	2	AKLAEQAERY	K	D	0.779	2.6	0.214			589.813	1177.61	1178.62	2	0.00201	1.705	gi|73967156,gi|545540855,gi|57098115,gi|545491676
PREDICTED: 14-3-3 protein zeta/delta isoform X3 [Canis lupus familiaris]	gi|545520485	1	1	2	KKGIVDQSQQ	D	A	0.707	2.48	0.217			565.812	1129.61	1130.62	2	0.0008332	0.737
PREDICTED: 14-3-3 protein beta/alpha isoform X3 [Canis lupus familiaris]	gi|545540855	1	1	2	AKLAEQAERY	K	D	0.779	2.6	0.214			589.813	1177.61	1178.62	2	0.00201	1.705	gi|73967156,gi|57098115,gi|545491676,gi|545520485
PREDICTED: 14-3-3 protein beta/alpha isoform X3 [Canis lupus familiaris]	gi|545540855	1	1	2	VISSIEQKTE	R	R	0.987	2.76	0.238			567.307	1132.6	1133.6	2	0.001303	1.149
PREDICTED: profilin-1 [Canis lupus familiaris]	gi|545497795	2	2	2	GKEGVHGGM	M	I	0.997	2.66	0.324			436.209	870.403	871.409	2	0.0008358	0.9591
PREDICTED: profilin-1 [Canis lupus familiaris]	gi|545497795	2	2	2	KEGVHGGmIN	G	K	0.749	2.5	0.217		m8: Oxidation (+15.99)	529.259	1056.5	1057.51	2	0.001739	1.645
sp|K1C10_HUMAN|	sp|K1C10_HUMAN|	1	1	3	GYGGGSSSGGHKSSSSGSVGESSSKGP	G	R	0.997	2.78	0.251			791.019	2370.04	2371.04	3	0.003047	1.285
sp|K1C10_HUMAN|	sp|K1C10_HUMAN|	1	1	3	SSSKGSLGGGFSSGGFSGG	I	S	0.997	2.45	0.31			810.373	1618.73	1619.73	2	0.008827	5.45	gi|61740600
sp|K1C10_HUMAN|	sp|K1C10_HUMAN|	1	1	3	SSSSGSVGESSSKGP	K	R	0.997	2.91	0.338			670.304	1338.59	1339.6	2	0.003732	2.786	gi|61740600
PREDICTED: histone H1.5-like [Canis lupus familiaris]	gi|345796941	0	0	3	ALAAAGYDVEK	K	N	0.997	2.94	0.269			554.288	1106.56	1107.57	2	0.0007492	0.6765	gi|359323872,gi|57110423,gi|57110403,gi|545554579,gi|545554601
PREDICTED: histone H1.5-like [Canis lupus familiaris]	gi|345796941	0	0	3	GTGASGSFKLN	K	K	0.979	2.68	0.247			519.765	1037.52	1038.52	2	0.001207	1.162	gi|359323872,gi|57110423,gi|57110403,gi|545554579,gi|545554601
PREDICTED: histone H1.5-like [Canis lupus familiaris]	gi|345796941	0	0	3	KASGPPVSELITK	R	A	0.997	3.88	0.402			442.926	1325.76	1326.76	3	0.001035	0.7798	gi|359323872,gi|57110423,gi|545554601
PREDICTED: histone H1.2-like [Canis lupus familiaris]	gi|545554601	0	0	3	ALAAAGYDVEK	K	N	0.997	2.94	0.269			554.288	1106.56	1107.57	2	0.0007492	0.6765	gi|359323872,gi|57110423,gi|345796941,gi|57110403,gi|545554579
PREDICTED: histone H1.2-like [Canis lupus familiaris]	gi|545554601	0	0	3	GTGASGSFKLN	K	K	0.979	2.68	0.247			519.765	1037.52	1038.52	2	0.001207	1.162	gi|359323872,gi|57110423,gi|345796941,gi|57110403,gi|545554579
PREDICTED: histone H1.2-like [Canis lupus familiaris]	gi|545554601	0	0	3	KASGPPVSELITK	R	A	0.997	3.88	0.402			442.926	1325.76	1326.76	3	0.001035	0.7798	gi|359323872,gi|57110423,gi|345796941
polymeric immunoglobulin receptor precursor [Canis lupus familiaris]	gi|560891934	67	68	68	AAPGEEAVESNVR	N	K	0.997	2.68	0.43			664.828	1327.64	1328.64	2	0.005294	3.984
polymeric immunoglobulin receptor precursor [Canis lupus familiaris]	gi|560891934	67	68	68	APGEEAVESNVR	A	K	0.997	2.63	0.307			629.308	1256.6	1257.61	2	0.001134	0.9016
polymeric immunoglobulin receptor precursor [Canis lupus familiaris]	gi|560891934	67	68	68	ASVDTSSSAGQSGTSK	R	V	0.997	4.32	0.513			735.341	1468.67	1469.67	2	0.003162	2.152
polymeric immunoglobulin receptor precursor [Canis lupus familiaris]	gi|560891934	67	68	68	ASVDTSSSAGQSGTSKV	R	L	0.997	3.01	0.345			784.874	1567.73	1568.74	2	0.001413	0.9004
polymeric immunoglobulin receptor precursor [Canis lupus familiaris]	gi|560891934	67	68	68	AVETGDAAGGNR	V	A	0.997	3.65	0.458			559.266	1116.52	1117.52	2	0.001604	1.435
polymeric immunoglobulin receptor precursor [Canis lupus familiaris]	gi|560891934	67	68	68	AVETGDAAGGNRASVDTSS	V	S	0.735	2.51	0.238			882.908	1763.8	1764.8	2	0.008241	4.67
polymeric immunoglobulin receptor precursor [Canis lupus familiaris]	gi|560891934	67	68	68	AVETGDAAGGNRASVDTSSSAGQS	V	G	0.997	2.3	0.323			1098	2193.98	2194.98	2	0.007095	3.232
polymeric immunoglobulin receptor precursor [Canis lupus familiaris]	gi|560891934	67	68	68	DNVAVETGDAAGGNR	V	A	0.997	3.9	0.55			723.336	1444.66	1445.66	2	0.002708	1.873
polymeric immunoglobulin receptor precursor [Canis lupus familiaris]	gi|560891934	67	68	68	DNVAVETGDAAGGNRA	V	S	0.997	4.37	0.442			758.856	1515.7	1516.7	2	0.005159	3.401
polymeric immunoglobulin receptor precursor [Canis lupus familiaris]	gi|560891934	67	68	68	DNVAVETGDAAGGNRASVDTSS	V	S	0.997	2.27	0.403			1046.97	2091.93	2092.94	2	0.004096	1.957
polymeric immunoglobulin receptor precursor [Canis lupus familiaris]	gi|560891934	67	68	68	DNVAVETGDAAGGNRASVDTSSSAGQSGTSKV	V	L	0.997	2.69	0.251			999.133	2994.38	2995.38	3	0.00152	0.5074
polymeric immunoglobulin receptor precursor [Canis lupus familiaris]	gi|560891934	67	68	68	DTSSSAGQSGTSKV	V	L	0.997	3.98	0.407			656.306	1310.6	1311.6	2	0.002804	2.138
polymeric immunoglobulin receptor precursor [Canis lupus familiaris]	gi|560891934	67	68	68	DTSSSAGQSGTSKVLLST	V	L	0.925	2.6	0.248			863.431	1724.85	1725.85	2	0.003683	2.134
polymeric immunoglobulin receptor precursor [Canis lupus familiaris]	gi|560891934	67	68	68	GcVTVIDSTGEVNSDYGGR	K	I	0.997	2.66	0.343	c2: Carbamidomethyl (+57.02)		993.448	1984.88	1985.89	2	0.002463	1.24
polymeric immunoglobulin receptor precursor [Canis lupus familiaris]	gi|560891934	67	68	68	GDAAGGNRASVDTS	T	S	0.997	2.82	0.48			639.29	1276.56	1277.57	2	0.000201	0.1573
polymeric immunoglobulin receptor precursor [Canis lupus familiaris]	gi|560891934	67	68	68	GDAAGGNRASVDTSS	T	S	0.798	2.4	0.245			682.807	1363.6	1364.6	2	0.002869	2.102
polymeric immunoglobulin receptor precursor [Canis lupus familiaris]	gi|560891934	67	68	68	GSQDVSQVNAAPGEEAVESNVR	K	K	0.997	2.89	0.394			1122.03	2242.05	2243.05	2	0.001777	0.7924
polymeric immunoglobulin receptor precursor [Canis lupus familiaris]	gi|560891934	67	68	68	KVVQNPRLLVDNVAVETGDAAGGN	S	R	0.92	2.8	0.222			812.767	2435.28	2436.28	3	0.0007223	0.2965
polymeric immunoglobulin receptor precursor [Canis lupus familiaris]	gi|560891934	67	68	68	LLVDNVAVETGDAAGGN	R	R	0.997	3.23	0.499			807.904	1613.79	1614.8	2	0.003317	2.054
polymeric immunoglobulin receptor precursor [Canis lupus familiaris]	gi|560891934	67	68	68	LLVDNVAVETGDAAGGNR	R	A	0.997	5.35	0.522			885.954	1769.89	1770.9	2	0.003047	1.72
polymeric immunoglobulin receptor precursor [Canis lupus familiaris]	gi|560891934	67	68	68	LLVDNVAVETGDAAGGNRA	R	S	0.997	2.79	0.261			921.474	1840.93	1841.94	2	0.005742	3.117
polymeric immunoglobulin receptor precursor [Canis lupus familiaris]	gi|560891934	67	68	68	LLVDNVAVETGDAAGGNRASVD	R	T	0.997	2.7	0.425			1072.04	2142.06	2143.06	2	0.001022	0.477
polymeric immunoglobulin receptor precursor [Canis lupus familiaris]	gi|560891934	67	68	68	LLVDNVAVETGDAAGGNRASVDTSSSAGQSGTS	R	K	0.787	3.1	0.137			1031.82	3092.45	3093.46	3	0.003088	0.9982
polymeric immunoglobulin receptor precursor [Canis lupus familiaris]	gi|560891934	67	68	68	LLVDNVAVETGDAAGGNRASVDTSSSAGQSGTSKVL	R	L	0.997	3.01	0.306			1145.24	3432.7	3433.7	3	0.004367	1.272
polymeric immunoglobulin receptor precursor [Canis lupus familiaris]	gi|560891934	67	68	68	LLVDNVAVETGDAAGGNRASVDTSSSAGQSGTSKVLL	R	S	0.997	3.21	0.221			1182.93	3545.78	3546.79	3	0.001444	0.4072
polymeric immunoglobulin receptor precursor [Canis lupus familiaris]	gi|560891934	67	68	68	LVDNVAVETGDAAGGN	L	R	0.997	2.77	0.31			751.361	1500.71	1501.71	2	0.002212	1.473
polymeric immunoglobulin receptor precursor [Canis lupus familiaris]	gi|560891934	67	68	68	LVDNVAVETGDAAGGNR	L	A	0.997	3.58	0.286			553.276	1656.81	1657.81	3	-0.0006963	-0.42
polymeric immunoglobulin receptor precursor [Canis lupus familiaris]	gi|560891934	67	68	68	LVDNVAVETGDAAGGNRA	L	S	0.997	3.53	0.498			864.931	1727.85	1728.85	2	0.003416	1.976
polymeric immunoglobulin receptor precursor [Canis lupus familiaris]	gi|560891934	67	68	68	LVDNVAVETGDAAGGNRAS	L	V	0.997	3.86	0.515			908.447	1814.88	1815.88	2	0.003398	1.871
polymeric immunoglobulin receptor precursor [Canis lupus familiaris]	gi|560891934	67	68	68	LVDNVAVETGDAAGGNRASVDTS	L	S	0.997	2.59	0.304			1109.54	2217.06	2218.06	2	0.01006	4.536
polymeric immunoglobulin receptor precursor [Canis lupus familiaris]	gi|560891934	67	68	68	LVDNVAVETGDAAGGNRASVDTSS	L	S	0.997	3.4	0.475			1153.05	2304.08	2305.09	2	0.001743	0.756
polymeric immunoglobulin receptor precursor [Canis lupus familiaris]	gi|560891934	67	68	68	LVDNVAVETGDAAGGNRASVDTSSSAGQSGTSKV	L	L	0.997	4.04	0.492			1069.85	3206.53	3207.54	3	0.002523	0.7867
polymeric immunoglobulin receptor precursor [Canis lupus familiaris]	gi|560891934	67	68	68	NVAVETGDAAGGNR	D	A	0.997	3.68	0.518			665.821	1329.63	1330.63	2	0.0007776	0.5844
polymeric immunoglobulin receptor precursor [Canis lupus familiaris]	gi|560891934	67	68	68	NVAVETGDAAGGNRA	D	S	0.997	3.16	0.318			701.342	1400.67	1401.67	2	0.00567	4.045
polymeric immunoglobulin receptor precursor [Canis lupus familiaris]	gi|560891934	67	68	68	NVAVETGDAAGGNRAS	D	V	0.997	2.76	0.334			744.856	1487.7	1488.7	2	0.0006473	0.4348
polymeric immunoglobulin receptor precursor [Canis lupus familiaris]	gi|560891934	67	68	68	NVAVETGDAAGGNRASVDTS	D	S	0.997	3.84	0.509			945.943	1889.87	1890.88	2	0.0008403	0.4444
polymeric immunoglobulin receptor precursor [Canis lupus familiaris]	gi|560891934	67	68	68	NVAVETGDAAGGNRASVDTSSSAGQSGTSK	D	V	0.997	3.73	0.485			927.768	2780.28	2781.29	3	0.002132	0.7667
polymeric immunoglobulin receptor precursor [Canis lupus familiaris]	gi|560891934	67	68	68	RASVDTSSSAGQSGTS	N	K	0.997	4.01	0.563			749.343	1496.67	1497.68	2	0.001823	1.217
polymeric immunoglobulin receptor precursor [Canis lupus familiaris]	gi|560891934	67	68	68	SQDVSQVNAAPGEEAVESNVR	G	K	0.841	2.45	0.245			1093.52	2185.03	2186.03	2	0.003258	1.49
polymeric immunoglobulin receptor precursor [Canis lupus familiaris]	gi|560891934	67	68	68	SSSAGQSGTSKV	T	L	0.782	2.55	0.225			548.269	1094.52	1095.53	2	0.002431	2.219
polymeric immunoglobulin receptor precursor [Canis lupus familiaris]	gi|560891934	67	68	68	SVDTSSSAGQSGTSK	A	V	0.997	4.69	0.49			699.822	1397.63	1398.63	2	0.002664	1.905
polymeric immunoglobulin receptor precursor [Canis lupus familiaris]	gi|560891934	67	68	68	SVDTSSSAGQSGTSKV	A	L	0.997	4.4	0.348			749.356	1496.7	1497.7	2	0.002624	1.752
polymeric immunoglobulin receptor precursor [Canis lupus familiaris]	gi|560891934	67	68	68	SVDTSSSAGQSGTSKVLL	A	S	0.997	2.94	0.327			862.441	1722.87	1723.87	2	0.003125	1.813
polymeric immunoglobulin receptor precursor [Canis lupus familiaris]	gi|560891934	67	68	68	TSSSAGQSGTSKV	D	L	0.997	3.55	0.378			598.792	1195.57	1196.58	2	0.001728	1.444
polymeric immunoglobulin receptor precursor [Canis lupus familiaris]	gi|560891934	67	68	68	VAVETGDAAGGNR	N	A	0.997	2.72	0.36			608.801	1215.59	1216.59	2	0.002296	1.887
polymeric immunoglobulin receptor precursor [Canis lupus familiaris]	gi|560891934	67	68	68	VDNVAVETGDAAGGN	L	R	0.704	2.46	0.231			694.818	1387.62	1388.63	2	-0.0003584	-0.2581
polymeric immunoglobulin receptor precursor [Canis lupus familiaris]	gi|560891934	67	68	68	VDNVAVETGDAAGGNR	L	A	0.997	3.45	0.18			515.584	1543.73	1544.73	3	0.006988	4.524
polymeric immunoglobulin receptor precursor [Canis lupus familiaris]	gi|560891934	67	68	68	VDNVAVETGDAAGGNR	L	A	0.997	3.35	0.411			772.869	1543.72	1544.73	2	-0.00014	-0.09064
polymeric immunoglobulin receptor precursor [Canis lupus familiaris]	gi|560891934	67	68	68	VDNVAVETGDAAGGNRA	L	S	0.997	3.11	0.259			808.393	1614.77	1615.77	2	0.01073	6.643
polymeric immunoglobulin receptor precursor [Canis lupus familiaris]	gi|560891934	67	68	68	VDNVAVETGDAAGGNRAS	L	V	0.997	2.64	0.304			851.903	1701.79	1702.8	2	-2.615e-05	-0.01535
polymeric immunoglobulin receptor precursor [Canis lupus familiaris]	gi|560891934	67	68	68	VDNVAVETGDAAGGNRASVDTS	L	S	0.997	2.73	0.338			1052.99	2103.97	2104.97	2	0.00505	2.399
polymeric immunoglobulin receptor precursor [Canis lupus familiaris]	gi|560891934	67	68	68	VDNVAVETGDAAGGNRASVDTSS	L	S	0.997	2.49	0.389			1096.51	2191	2192.01	2	0.001858	0.8477
polymeric immunoglobulin receptor precursor [Canis lupus familiaris]	gi|560891934	67	68	68	VDNVAVETGDAAGGNRASVDTSSSA	L	G	0.997	2.84	0.466			1175.54	2349.07	2350.08	2	-0.0003472	-0.1478
polymeric immunoglobulin receptor precursor [Canis lupus familiaris]	gi|560891934	67	68	68	VDNVAVETGDAAGGNRASVDTSSSAGQSGTSKV	L	L	0.922	2.87	0.209			1032.16	3093.45	3094.45	3	0.003616	1.168
polymeric immunoglobulin receptor precursor [Canis lupus familiaris]	gi|560891934	67	68	68	VDNVAVETGDAAGGNRASVDTSSSAGQSGTSKVL	L	L	0.802	2.73	0.2			1069.85	3206.53	3207.54	3	0.00289	0.9009
polymeric immunoglobulin receptor precursor [Canis lupus familiaris]	gi|560891934	67	68	68	VDNVAVETGDAAGGNRASVDTSSSAGQSGTSKVLL	L	S	0.997	2.92	0.243			1107.55	3319.63	3320.62	3	0.01571	4.732
polymeric immunoglobulin receptor precursor [Canis lupus familiaris]	gi|560891934	67	68	68	VDTSSSAGQSGTSK	S	V	0.997	4.43	0.539			656.306	1310.6	1311.6	2	0.002438	1.859
polymeric immunoglobulin receptor precursor [Canis lupus familiaris]	gi|560891934	67	68	68	VDTSSSAGQSGTSKV	S	L	0.997	2.77	0.32			705.841	1409.67	1410.67	2	0.003008	2.132
polymeric immunoglobulin receptor precursor [Canis lupus familiaris]	gi|560891934	67	68	68	VDTSSSAGQSGTSKVLL	S	S	0.867	2.69	0.222			818.924	1635.83	1636.84	2	0.002776	1.696
polymeric immunoglobulin receptor precursor [Canis lupus familiaris]	gi|560891934	67	68	68	VETGDAAGGNR	A	A	0.997	3.23	0.414			523.747	1045.48	1046.49	2	0.000618	0.5905
polymeric immunoglobulin receptor precursor [Canis lupus familiaris]	gi|560891934	67	68	68	VETGDAAGGNRASVD	A	T	0.795	2.72	0.2			709.83	1417.65	1418.65	2	0.002256	1.59
polymeric immunoglobulin receptor precursor [Canis lupus familiaris]	gi|560891934	67	68	68	VETGDAAGGNRASVDTS	A	S	0.997	2.65	0.374			803.87	1605.72	1606.73	2	0.001779	1.107
polymeric immunoglobulin receptor precursor [Canis lupus familiaris]	gi|560891934	67	68	68	VETGDAAGGNRASVDTSS	A	S	0.997	3.29	0.424			847.386	1692.76	1693.76	2	0.001396	0.8239
polymeric immunoglobulin receptor precursor [Canis lupus familiaris]	gi|560891934	67	68	68	VETGDAAGGNRASVDTSSSAGQS	A	G	0.997	2.25	0.413			1062.48	2122.94	2123.94	2	-0.0007273	-0.3424
polymeric immunoglobulin receptor precursor [Canis lupus familiaris]	gi|560891934	67	68	68	VETGDAAGGNRASVDTSSSAGQSGTSKV	A	L	0.997	3.86	0.306			866.074	2595.2	2596.21	3	-0.001242	-0.4783
polymeric immunoglobulin receptor precursor [Canis lupus familiaris]	gi|560891934	67	68	68	VSQVNAAPGEEAVESNVR	D	K	0.934	2.42	0.269			928.463	1854.91	1855.91	2	0.00367	1.978
polymeric immunoglobulin receptor precursor [Canis lupus familiaris]	gi|560891934	67	68	68	VVQNPRLLVDNVAVETGDAAGGN	K	R	0.997	3.35	0.384			1154.6	2307.18	2308.19	2	-0.0005777	-0.2503
polymeric immunoglobulin receptor precursor [Canis lupus familiaris]	gi|560891934	67	68	68	VVQNPRLLVDNVAVETGDAAGGNR	K	A	0.997	3.1	0.25			822.102	2463.28	2464.29	3	0.001153	0.4679
PREDICTED: filaggrin-2 [Canis lupus familiaris]	gi|545528981	6	6	7	AHAGHGQATGTL	H	S	0.997	2.5	0.364			560.779	1119.54	1120.55	2	0.001039	0.927
PREDICTED: filaggrin-2 [Canis lupus familiaris]	gi|545528981	6	6	7	AHAGHGQATGTLSS	H	R	0.997	2.5	0.276			647.812	1293.61	1294.61	2	0.002468	1.907
PREDICTED: filaggrin-2 [Canis lupus familiaris]	gi|545528981	6	6	7	GQHGSGSGQSSGFGQH	L	G	0.664	2.64	0.175			505.551	1513.63	1514.64	3	0.002226	1.47	gi|545528977
PREDICTED: filaggrin-2 [Canis lupus familiaris]	gi|545528981	6	6	7	GQHGSGTGQSSGFSSG	F	F	0.632	2.25	0.247			719.308	1436.6	1437.6	2	0.009888	6.878
PREDICTED: filaggrin-2 [Canis lupus familiaris]	gi|545528981	6	6	7	SDTQGHSGVPQAHTGSPQSHSGSQHGE	S	S	0.997	4.57	0.401			675.048	2696.16	2697.16	4	0.006375	2.363
PREDICTED: filaggrin-2 [Canis lupus familiaris]	gi|545528981	6	6	7	VPQAHTGSPQSHSGSQHGE	G	S	0.756	2.85	0.188			643.295	1926.86	1927.86	3	0.0056	2.905
PREDICTED: filaggrin-2 [Canis lupus familiaris]	gi|545528981	6	6	7	YQGHSGAPQAHTGS	D	S	0.838	2.98	0.171			466.545	1396.61	1397.62	3	0.001416	1.013
PREDICTED: hornerin [Canis lupus familiaris]	gi|545528977	2	2	3	GQHGSGSGQSSGFGQH	Y	R	0.664	2.64	0.175			505.551	1513.63	1514.64	3	0.002226	1.47	gi|545528981
PREDICTED: hornerin [Canis lupus familiaris]	gi|545528977	2	2	3	GSGQSSGFGQHGSGTSQ	F	S	0.997	2.64	0.359			783.334	1564.65	1565.66	2	0.002924	1.868
PREDICTED: hornerin [Canis lupus familiaris]	gi|545528977	2	2	3	GSGQSSGFGQHGSGTSQSS	F	S	0.997	2.5	0.377			870.365	1738.72	1739.72	2	0.001668	0.9589
PREDICTED: actin, cytoplasmic 2 [Canis lupus familiaris]	gi|545509102	1	1	34	AGFAGDDAPRAVFPS	K	I	0.997	2.62	0.27			739.357	1476.7	1477.71	2	5.491e-05	0.03716	gi|57108093,gi|545500782
PREDICTED: actin, cytoplasmic 2 [Canis lupus familiaris]	gi|545509102	1	1	34	DESGPSIVHR	Y	K	0.754	2.64	0.2			548.773	1095.53	1096.54	2	0.001108	1.011	gi|545500782
PREDICTED: actin, cytoplasmic 2 [Canis lupus familiaris]	gi|545509102	1	1	34	DLYANTVLSGGTTmYPGIADR	K	M	0.997	3.11	0.371		m14: Oxidation (+15.99)	1116.04	2230.06	2231.07	2	0.001293	0.5795	gi|545500782
PREDICTED: actin, cytoplasmic 2 [Canis lupus familiaris]	gi|545509102	1	1	34	EYDESGPSIVH	Q	R	0.841	2.35	0.257			616.776	1231.54	1232.54	2	0.00229	1.858	gi|545500782
PREDICTED: actin, cytoplasmic 2 [Canis lupus familiaris]	gi|545509102	1	1	34	FLGmEScGIHET	S	T	0.997	2.22	0.301	c7: Carbamidomethyl (+57.02)	m4: Oxidation (+15.99)	698.798	1395.58	1396.59	2	0.001466	1.05
PREDICTED: actin, cytoplasmic 2 [Canis lupus familiaris]	gi|545509102	1	1	34	GIVmDSGDGVTH	T	T	0.997	2.37	0.311		m4: Oxidation (+15.99)	602.271	1202.53	1203.53	2	0.002478	2.059	gi|57043600,gi|545500782
PREDICTED: actin, cytoplasmic 2 [Canis lupus familiaris]	gi|545509102	1	1	34	GmEScGIHET	L	T	0.898	2.29	0.275	c5: Carbamidomethyl (+57.02)	m2: Oxidation (+15.99)	568.722	1135.43	1136.43	2	0.001867	1.643	gi|545500782
PREDICTED: actin, cytoplasmic 2 [Canis lupus familiaris]	gi|545509102	1	1	34	GMEScGIHET	L	T	0.997	2.3	0.342	c5: Carbamidomethyl (+57.02)		560.724	1119.43	1120.44	2	0.001298	1.159	gi|545500782
PREDICTED: actin, cytoplasmic 2 [Canis lupus familiaris]	gi|545509102	1	1	34	GmEScGIHETT	L	F	0.997	2.26	0.339	c5: Carbamidomethyl (+57.02)	m2: Oxidation (+15.99)	619.245	1236.48	1237.48	2	0.001042	0.8419	gi|545500782
PREDICTED: actin, cytoplasmic 2 [Canis lupus familiaris]	gi|545509102	1	1	34	HTVPIYEGY	T	A	0.816	2.39	0.246			539.764	1077.51	1078.52	2	0.0008418	0.7805	gi|57043600,gi|545500782
PREDICTED: actin, cytoplasmic 2 [Canis lupus familiaris]	gi|545509102	1	1	34	ISKQEYDESGPS	W	I	0.997	2.66	0.324			670.304	1338.59	1339.6	2	-0.0001021	-0.07623	gi|545500782
PREDICTED: actin, cytoplasmic 2 [Canis lupus familiaris]	gi|545509102	1	1	34	ISKQEYDESGPSIVH	W	R	0.997	4.64	0.347			563.61	1687.81	1688.81	3	0.002291	1.356	gi|545500782
PREDICTED: actin, cytoplasmic 2 [Canis lupus familiaris]	gi|545509102	1	1	34	IWHHTFYNELR	G	V	0.622	2.82	0.138			505.922	1514.74	1515.75	3	0.001743	1.15	gi|57108093,gi|57043600,gi|545500782
PREDICTED: actin, cytoplasmic 2 [Canis lupus familiaris]	gi|545509102	1	1	34	KAGFAGDDAPR	C	A	0.997	3.1	0.271			552.776	1103.54	1104.54	2	0.000791	0.7162	gi|57108093,gi|545500782
PREDICTED: actin, cytoplasmic 2 [Canis lupus familiaris]	gi|545509102	1	1	34	KDLYANTVLSGGTTmYPGIAD	R	R	0.997	2.76	0.289		m15: Oxidation (+15.99)	1102.03	2202.06	2203.06	2	0.003242	1.472	gi|545500782
PREDICTED: actin, cytoplasmic 2 [Canis lupus familiaris]	gi|545509102	1	1	34	KDLYANTVLSGGTTmYPGIADR	R	M	0.997	3.71	0.301		m15: Oxidation (+15.99)	787.06	2358.16	2359.16	3	0.003814	1.616	gi|545500782
PREDICTED: actin, cytoplasmic 2 [Canis lupus familiaris]	gi|545509102	1	1	34	KQEYDESGPS	S	I	0.639	2.44	0.197			570.247	1138.48	1139.49	2	0.001008	0.8843	gi|545500782
PREDICTED: actin, cytoplasmic 2 [Canis lupus familiaris]	gi|545509102	1	1	34	KQEYDESGPSIVH	S	R	0.997	3.64	0.494			744.855	1487.7	1488.7	2	0.006771	4.548	gi|545500782
PREDICTED: actin, cytoplasmic 2 [Canis lupus familiaris]	gi|545509102	1	1	34	KQEYDESGPSIVHR	S	K	0.697	3.2	0.0971			548.938	1643.79	1644.8	3	0.002947	1.792	gi|545500782
PREDICTED: actin, cytoplasmic 2 [Canis lupus familiaris]	gi|545509102	1	1	34	KSYELPDGQVITI	E	G	0.997	2.22	0.342			731.894	1461.77	1462.78	2	0.002374	1.623	gi|57108093,gi|545500782
PREDICTED: actin, cytoplasmic 2 [Canis lupus familiaris]	gi|545509102	1	1	34	KSYELPDGQVITIGNE	E	R	0.997	2.86	0.246			881.948	1761.88	1762.89	2	0.002796	1.586	gi|57108093,gi|545500782
PREDICTED: actin, cytoplasmic 2 [Canis lupus familiaris]	gi|545509102	1	1	34	KSYELPDGQVITIGNERF	E	R	0.937	3.12	0.181			689.359	2065.05	2066.06	3	0.006012	2.91	gi|57108093,gi|545500782
PREDICTED: actin, cytoplasmic 2 [Canis lupus familiaris]	gi|545509102	1	1	34	RTTGIVmDSGDGVT	G	H	0.997	2.91	0.421		m7: Oxidation (+15.99)	712.839	1423.66	1424.67	2	0.002695	1.892	gi|57043600,gi|545500782
PREDICTED: actin, cytoplasmic 2 [Canis lupus familiaris]	gi|545509102	1	1	34	RVAPEEHPVLLTEAPLNPK	L	T	0.997	4.64	0.228			704.061	2109.16	2110.17	3	0.002623	1.243	gi|545500782
PREDICTED: actin, cytoplasmic 2 [Canis lupus familiaris]	gi|545509102	1	1	34	SGDGVTHTVPIYEGYALPH	D	A	0.844	2.65	0.228			671.662	2011.97	2012.97	3	0.0008782	0.4363	gi|57043600,gi|545500782
PREDICTED: actin, cytoplasmic 2 [Canis lupus familiaris]	gi|545509102	1	1	34	SGGTTmYPGIADRmQ	L	K	0.756	2.33	0.239		m6: Oxidation (+15.99), m14: Oxidation (+15.99)	808.857	1615.7	1616.7	2	0.001526	0.9441	gi|57108093,gi|545500782
PREDICTED: actin, cytoplasmic 2 [Canis lupus familiaris]	gi|545509102	1	1	34	SKQEYDESGPS	I	I	0.754	2.31	0.239			613.763	1225.51	1226.52	2	0.0016	1.305	gi|545500782
PREDICTED: actin, cytoplasmic 2 [Canis lupus familiaris]	gi|545509102	1	1	34	SKQEYDESGPSIVH	I	R	0.997	2.66	0.27			788.372	1574.73	1575.73	2	0.008218	5.215	gi|545500782
PREDICTED: actin, cytoplasmic 2 [Canis lupus familiaris]	gi|545509102	1	1	34	SKQEYDESGPSIVH	I	R	0.997	5.09	0.271			525.915	1574.72	1575.73	3	0.002284	1.45	gi|545500782
PREDICTED: actin, cytoplasmic 2 [Canis lupus familiaris]	gi|545509102	1	1	34	SYELPDGQVITIGNER	K	F	0.997	2.52	0.374			895.951	1789.89	1790.89	2	0.002799	1.563	gi|57108093,gi|57043600,gi|545500782
PREDICTED: actin, cytoplasmic 2 [Canis lupus familiaris]	gi|545509102	1	1	34	TGIVmDSGDGVTHTVPIYEGY	T	A	0.997	2.78	0.461		m5: Oxidation (+15.99)	1114.02	2226.02	2227.02	2	0.003998	1.795	gi|57043600,gi|545500782
PREDICTED: actin, cytoplasmic 2 [Canis lupus familiaris]	gi|545509102	1	1	34	TVPIYEGYALPH	H	A	0.871	2.43	0.259			680.351	1358.69	1359.69	2	0.0004258	0.3132	gi|57043600,gi|545500782
PREDICTED: actin, cytoplasmic 2 [Canis lupus familiaris]	gi|545509102	1	1	34	WISKQEYDESGPS	M	I	0.825	2.76	0.215			763.346	1524.68	1525.68	2	0.005071	3.323	gi|545500782
PREDICTED: actin, cytoplasmic 2 [Canis lupus familiaris]	gi|545509102	1	1	34	YDESGPSIVH	E	R	0.69	2.34	0.225			552.255	1102.5	1103.5	2	0.002043	1.851	gi|545500782
PREDICTED: histone H1t [Canis lupus familiaris]	gi|545554579	0	0	2	ALAAAGYDVEK	K	N	0.997	2.94	0.269			554.288	1106.56	1107.57	2	0.0007492	0.6765	gi|359323872,gi|57110423,gi|345796941,gi|57110403,gi|545554601
PREDICTED: histone H1t [Canis lupus familiaris]	gi|545554579	0	0	2	GTGASGSFKLN	K	K	0.979	2.68	0.247			519.765	1037.52	1038.52	2	0.001207	1.162	gi|359323872,gi|57110423,gi|345796941,gi|57110403,gi|545554601
keratin 14 [Canis lupus familiaris]	gi|359279911	1	1	1	DVHDGKVVSTHE	M	Q	0.846	2.56	0.232			441.55	1321.63	1322.63	3	0.001581	1.195
serine protease inhibitor Kazal-type 5 precursor [Canis lupus familiaris]	gi|70794744	4	4	4	EAEKDTcSEFRSLVQNGNLFcT	R	R	0.869	2.51	0.247	c7: Carbamidomethyl (+57.02), c21: Carbamidomethyl (+57.02)		869.062	2604.16	2605.17	3	0.005239	2.011
serine protease inhibitor Kazal-type 5 precursor [Canis lupus familiaris]	gi|70794744	4	4	4	ENDPVSGADGEVYK	R	N	0.997	2.38	0.354			740.335	1478.65	1479.66	2	0.002211	1.494
serine protease inhibitor Kazal-type 5 precursor [Canis lupus familiaris]	gi|70794744	4	4	4	SLVQNGNLFcT	R	R	0.997	2.93	0.275	c10: Carbamidomethyl (+57.02)		626.804	1251.59	1252.6	2	0.001278	1.02
serine protease inhibitor Kazal-type 5 precursor [Canis lupus familiaris]	gi|70794744	4	4	4	SNENQDQcHEF	K	R	0.997	2.36	0.481	c8: Carbamidomethyl (+57.02)		704.266	1406.52	1407.52	2	0.001939	1.377
sp|K2C1_HUMAN|	sp|K2C1_HUMAN|	1	1	2	GSGGGSYGSGGGGGGHG	Y	S	0.955	2.69	0.241			632.752	1263.49	1264.49	2	0.002095	1.657
sp|K2C1_HUMAN|	sp|K2C1_HUMAN|	1	1	2	NAENEFVTIK	T	K	0.997	2.92	0.291			582.799	1163.58	1164.59	2	0.001688	1.45	gi|50979272
PREDICTED: glyceraldehyde-3-phosphate dehydrogenase-like [Canis lupus familiaris]	gi|345791297	0	0	5	AITATQKTVDGPSG	H	K	0.68	2.52	0.213			673.353	1344.69	1345.7	2	0.003464	2.574	gi|50978862
PREDICTED: glyceraldehyde-3-phosphate dehydrogenase-like [Canis lupus familiaris]	gi|345791297	0	0	5	FNSDTHSSTF	D	D	0.746	2.45	0.222			571.742	1141.47	1142.47	2	0.001642	1.437	gi|345807932,gi|50978862
PREDICTED: glyceraldehyde-3-phosphate dehydrogenase-like [Canis lupus familiaris]	gi|345791297	0	0	5	GVNHEKYDNSLK	M	I	0.997	3.03	0.269			468.569	1402.69	1403.69	3	0.002283	1.627	gi|345807932,gi|50978862
PREDICTED: glyceraldehyde-3-phosphate dehydrogenase-like [Canis lupus familiaris]	gi|345791297	0	0	5	NSDTHSSTF	F	D	0.843	2.48	0.241			498.208	994.401	995.406	2	0.001439	1.445	gi|345807932,gi|50978862
PREDICTED: glyceraldehyde-3-phosphate dehydrogenase-like [Canis lupus familiaris]	gi|345791297	0	0	5	RVIISAPSADAPm	K	F	0.997	2.58	0.338		m13: Oxidation (+15.99)	672.357	1342.7	1343.7	2	0.008462	6.297	gi|345807932,gi|50978862
PREDICTED: heat shock-related 70 kDa protein 2 isoform 1 [Canis lupus familiaris]	gi|57090217	0	0	1	KVEIIANDQGN	G	R	0.997	3.86	0.262			600.815	1199.62	1200.62	2	0.0004381	0.3649	gi|50978734,gi|545518565
PREDICTED: heterogeneous nuclear ribonucleoproteins A2/B1 isoform X6 [Canis lupus familiaris]	gi|545522776	0	0	1	EDTEEHHLR	K	D	0.997	2.58	0.336			583.266	1164.52	1165.52	2	0.0007494	0.643
glyceraldehyde-3-phosphate dehydrogenase [Canis lupus familiaris]	gi|50978862	2	2	19	AENGKLVINGK	K	S	0.997	3.7	0.356			571.832	1141.65	1142.65	2	0.00323	2.826	gi|345807932
glyceraldehyde-3-phosphate dehydrogenase [Canis lupus familiaris]	gi|50978862	2	2	19	AITATQKTVDGPSG	H	K	0.68	2.52	0.213			673.353	1344.69	1345.7	2	0.003464	2.574	gi|345791297
glyceraldehyde-3-phosphate dehydrogenase [Canis lupus familiaris]	gi|50978862	2	2	19	AVGKVIPELNGKLTGm	K	A	0.681	2.77	0.16		m16: Oxidation (+15.99)	548.312	1641.91	1642.92	3	0.002253	1.372	gi|345807932
glyceraldehyde-3-phosphate dehydrogenase [Canis lupus familiaris]	gi|50978862	2	2	19	DAGAGIALNDH	F	F	0.997	3.56	0.285			527.252	1052.49	1053.5	2	0.0007278	0.6908	gi|345807932
glyceraldehyde-3-phosphate dehydrogenase [Canis lupus familiaris]	gi|50978862	2	2	19	DAGAGIALNDHF	F	V	0.821	2.65	0.215			600.787	1199.56	1200.56	2	0.00142	1.182	gi|345807932
glyceraldehyde-3-phosphate dehydrogenase [Canis lupus familiaris]	gi|50978862	2	2	19	DAGAGIALNDHFV	F	K	0.712	2.55	0.216			650.322	1298.63	1299.63	2	0.002966	2.282	gi|345807932
glyceraldehyde-3-phosphate dehydrogenase [Canis lupus familiaris]	gi|50978862	2	2	19	DAGAGIALNDHFVK	F	L	0.997	2.56	0.333			714.37	1426.72	1427.73	2	0.003791	2.655	gi|345807932
glyceraldehyde-3-phosphate dehydrogenase [Canis lupus familiaris]	gi|50978862	2	2	19	FNSDTHSSTF	D	D	0.746	2.45	0.222			571.742	1141.47	1142.47	2	0.001642	1.437	gi|345807932,gi|345791297
glyceraldehyde-3-phosphate dehydrogenase [Canis lupus familiaris]	gi|50978862	2	2	19	GIVEGLMTTVH	F	A	0.8	2.49	0.245			578.807	1155.6	1156.6	2	0.003491	3.018	gi|345807932
glyceraldehyde-3-phosphate dehydrogenase [Canis lupus familiaris]	gi|50978862	2	2	19	GIVEGLmTTVH	F	A	0.922	2.59	0.249		m7: Oxidation (+15.99)	586.803	1171.59	1172.6	2	0.0005194	0.4429	gi|345807932
glyceraldehyde-3-phosphate dehydrogenase [Canis lupus familiaris]	gi|50978862	2	2	19	GKVIPELNGKLTGm	V	A	0.939	3.05	0.187		m14: Oxidation (+15.99)	491.61	1471.81	1472.81	3	0.0014	0.9503	gi|345807932
glyceraldehyde-3-phosphate dehydrogenase [Canis lupus familiaris]	gi|50978862	2	2	19	GKVIPELNGKLTGmAF	V	R	0.997	2.57	0.268		m14: Oxidation (+15.99)	564.312	1689.92	1690.92	3	0.002436	1.441	gi|345807932
glyceraldehyde-3-phosphate dehydrogenase [Canis lupus familiaris]	gi|50978862	2	2	19	GKVIPELNGKLTGmAF	V	R	0.997	2.82	0.26		m14: Oxidation (+15.99)	564.312	1689.92	1690.92	3	0.002803	1.657	gi|345807932
glyceraldehyde-3-phosphate dehydrogenase [Canis lupus familiaris]	gi|50978862	2	2	19	GVNHEKYDNSLK	M	I	0.997	3.03	0.269			468.569	1402.69	1403.69	3	0.002283	1.627	gi|345807932,gi|345791297
glyceraldehyde-3-phosphate dehydrogenase [Canis lupus familiaris]	gi|50978862	2	2	19	KTVDGPSGKm	Q	W	0.828	2.89	0.187		m10: Oxidation (+15.99)	518.261	1034.51	1035.51	2	0.000535	0.5167
glyceraldehyde-3-phosphate dehydrogenase [Canis lupus familiaris]	gi|50978862	2	2	19	NSDTHSSTF	F	D	0.843	2.48	0.241			498.208	994.401	995.406	2	0.001439	1.445	gi|345807932,gi|345791297
glyceraldehyde-3-phosphate dehydrogenase [Canis lupus familiaris]	gi|50978862	2	2	19	RVIISAPSADAPm	K	F	0.997	2.58	0.338		m13: Oxidation (+15.99)	672.357	1342.7	1343.7	2	0.008462	6.297	gi|345807932,gi|345791297
glyceraldehyde-3-phosphate dehydrogenase [Canis lupus familiaris]	gi|50978862	2	2	19	TVDGPSGKmW	K	R	0.997	2.77	0.291		m9: Oxidation (+15.99)	547.254	1092.49	1093.5	2	0.001953	1.786
glyceraldehyde-3-phosphate dehydrogenase [Canis lupus familiaris]	gi|50978862	2	2	19	VVDLTcRLE	S	K	0.698	2.46	0.21	c6: Carbamidomethyl (+57.02)		552.79	1103.57	1104.57	2	0.001256	1.137	gi|345807932
PREDICTED: actin, beta-like 2 isoform X2 [Canis lupus familiaris]	gi|57043600	0	0	15	GIVmDSGDGVTH	T	T	0.997	2.37	0.311		m4: Oxidation (+15.99)	602.271	1202.53	1203.53	2	0.002478	2.059	gi|545509102,gi|545500782
PREDICTED: actin, beta-like 2 isoform X2 [Canis lupus familiaris]	gi|57043600	0	0	15	GVMVGMGQKD	Q	C	0.644	2.55	0.218			511.243	1020.47	1021.48	2	-0.002915	-2.854	gi|57108093,gi|545500782
PREDICTED: actin, beta-like 2 isoform X2 [Canis lupus familiaris]	gi|57043600	0	0	15	GVMVGmGQKD	Q	C	0.73	2.81	0.17		m6: Oxidation (+15.99)	519.242	1036.47	1037.48	2	0.001559	1.503	gi|57108093,gi|545500782
PREDICTED: actin, beta-like 2 isoform X2 [Canis lupus familiaris]	gi|57043600	0	0	15	GVmVGmGQKD	Q	C	0.883	2.59	0.238		m3: Oxidation (+15.99), m6: Oxidation (+15.99)	527.24	1052.46	1053.47	2	0.001395	1.325	gi|57108093,gi|545500782
PREDICTED: actin, beta-like 2 isoform X2 [Canis lupus familiaris]	gi|57043600	0	0	15	HQGVmVGmGQ	R	K	0.997	2.82	0.379		m5: Oxidation (+15.99), m8: Oxidation (+15.99)	538.237	1074.46	1075.47	2	0.001379	1.282	gi|57108093,gi|545500782
PREDICTED: actin, beta-like 2 isoform X2 [Canis lupus familiaris]	gi|57043600	0	0	15	HQGVmVGmGQKD	R	C	0.793	2.83	0.183		m5: Oxidation (+15.99), m8: Oxidation (+15.99)	440.201	1317.58	1318.59	3	0.001344	1.019	gi|57108093,gi|545500782
PREDICTED: actin, beta-like 2 isoform X2 [Canis lupus familiaris]	gi|57043600	0	0	15	HQGVmVGmGQKD	R	C	0.997	2.72	0.355		m5: Oxidation (+15.99), m8: Oxidation (+15.99)	659.798	1317.58	1318.59	2	0.001083	0.8213	gi|57108093,gi|545500782
PREDICTED: actin, beta-like 2 isoform X2 [Canis lupus familiaris]	gi|57043600	0	0	15	HTVPIYEGY	T	A	0.816	2.39	0.246			539.764	1077.51	1078.52	2	0.0008418	0.7805	gi|545509102,gi|545500782
PREDICTED: actin, beta-like 2 isoform X2 [Canis lupus familiaris]	gi|57043600	0	0	15	IWHHTFYNELR	K	V	0.622	2.82	0.138			505.922	1514.74	1515.75	3	0.001743	1.15	gi|57108093,gi|545509102,gi|545500782
PREDICTED: actin, beta-like 2 isoform X2 [Canis lupus familiaris]	gi|57043600	0	0	15	RTTGIVmDSGDGVT	G	H	0.997	2.91	0.421		m7: Oxidation (+15.99)	712.839	1423.66	1424.67	2	0.002695	1.892	gi|545509102,gi|545500782
PREDICTED: actin, beta-like 2 isoform X2 [Canis lupus familiaris]	gi|57043600	0	0	15	SGDGVTHTVPIYEGYALPH	D	A	0.844	2.65	0.228			671.662	2011.97	2012.97	3	0.0008782	0.4363	gi|545509102,gi|545500782
PREDICTED: actin, beta-like 2 isoform X2 [Canis lupus familiaris]	gi|57043600	0	0	15	SYELPDGQVITLGNER	R	F	0.997	2.52	0.374			895.951	1789.89	1790.89	2	0.002799	1.563	gi|57108093,gi|545509102,gi|545500782
PREDICTED: actin, beta-like 2 isoform X2 [Canis lupus familiaris]	gi|57043600	0	0	15	TGIVmDSGDGVTHTVPIYEGY	T	A	0.997	2.78	0.461		m5: Oxidation (+15.99)	1114.02	2226.02	2227.02	2	0.003998	1.795	gi|545509102,gi|545500782
PREDICTED: actin, beta-like 2 isoform X2 [Canis lupus familiaris]	gi|57043600	0	0	15	TVPIYEGYALPH	H	A	0.871	2.43	0.259			680.351	1358.69	1359.69	2	0.0004258	0.3132	gi|545509102,gi|545500782
PREDICTED: actin, beta-like 2 isoform X2 [Canis lupus familiaris]	gi|57043600	0	0	15	VVDNGSGmcKA	L	G	0.997	2.33	0.303	c9: Carbamidomethyl (+57.02)	m8: Oxidation (+15.99)	577.253	1152.49	1153.5	2	0.001955	1.695	gi|545500782
PREDICTED: BPI fold-containing family B member 1 isoformX1 [Canis lupus familiaris]	gi|57104142	8	8	8	DFLVPALPKL	M	V	0.642	2.36	0.209			556.84	1111.67	1112.67	2	0.001986	1.785
PREDICTED: BPI fold-containing family B member 1 isoformX1 [Canis lupus familiaris]	gi|57104142	8	8	8	EFDPLSPAIKGN	L	V	0.886	2.7	0.225			644.334	1286.65	1287.66	2	0.00218	1.693
PREDICTED: BPI fold-containing family B member 1 isoformX1 [Canis lupus familiaris]	gi|57104142	8	8	8	EFDPLSPAIKGNVIQL	L	K	0.704	2.45	0.216			870.982	1739.95	1740.95	2	0.003367	1.934
PREDICTED: BPI fold-containing family B member 1 isoformX1 [Canis lupus familiaris]	gi|57104142	8	8	8	EKAADQLGPTQmV	S	K	0.997	2.93	0.26		m12: Oxidation (+15.99)	702.346	1402.68	1403.68	2	0.001589	1.132
PREDICTED: BPI fold-containing family B member 1 isoformX1 [Canis lupus familiaris]	gi|57104142	8	8	8	ETALNPPAVFSLG	A	R	0.997	2.97	0.385			658.349	1314.68	1315.69	2	0.001131	0.8598
PREDICTED: BPI fold-containing family B member 1 isoformX1 [Canis lupus familiaris]	gi|57104142	8	8	8	KDALVVTPASS	T	-	0.997	3	0.272			544.304	1086.59	1087.6	2	0.002164	1.99
PREDICTED: BPI fold-containing family B member 1 isoformX1 [Canis lupus familiaris]	gi|57104142	8	8	8	TQETPELLLDQGSPKVA	L	Q	0.997	2.95	0.265			913.482	1824.95	1825.95	2	0.001434	0.7855
PREDICTED: BPI fold-containing family B member 1 isoformX1 [Canis lupus familiaris]	gi|57104142	8	8	8	VLLPNENGKL	S	R	0.687	2.47	0.203			548.822	1095.63	1096.64	2	0.001375	1.254
sp|ALBU_BOVIN|	sp|ALBU_BOVIN|	4	4	5	ccTESLVNR	K	R	0.997	2.38	0.305	c1: Carbamidomethyl (+57.02), c2: Carbamidomethyl (+57.02)		569.753	1137.49	1138.5	2	0.001094	0.9613
sp|ALBU_BOVIN|	sp|ALBU_BOVIN|	4	4	5	FKDLGEEHFK	R	G	0.997	3.44	0.181			417.212	1248.62	1249.62	3	0.001582	1.266
sp|ALBU_BOVIN|	sp|ALBU_BOVIN|	4	4	5	LGEYGFQNALIVR	K	Y	0.997	3.02	0.364			740.403	1478.79	1479.8	2	0.003086	2.085	gi|55742764
sp|ALBU_BOVIN|	sp|ALBU_BOVIN|	4	4	5	LVNELTEFAK	K	T	0.927	2.67	0.243			582.319	1162.62	1163.63	2	-0.0002052	-0.1764
sp|ALBU_BOVIN|	sp|ALBU_BOVIN|	4	4	5	SLHTLFGDELcK	K	V	0.997	5.02	0.468	c11: Carbamidomethyl (+57.02)		473.903	1418.69	1419.69	3	0.001954	1.376
PREDICTED: tubulin beta-4B chain-like [Canis lupus familiaris]	gi|545512496	1	1	3	HSLGGGTGSGmGT	T	L	0.902	2.21	0.283		m11: Oxidation (+15.99)	567.746	1133.48	1134.48	2	0.0009823	0.8658	gi|545499442
PREDICTED: tubulin beta-4B chain-like [Canis lupus familiaris]	gi|545512496	1	1	3	HSLGGGTGSGmGTL	T	L	0.61	2.33	0.233		m11: Oxidation (+15.99)	624.288	1246.56	1247.57	2	-0.0007203	-0.5773	gi|545499442
PREDICTED: tubulin beta-4B chain-like [Canis lupus familiaris]	gi|545512496	1	1	3	VISDEHGIDPTGTY	E	H	0.997	2.65	0.317			752.352	1502.69	1503.7	2	0.001233	0.8203
PREDICTED: apolipoprotein A-I [Canis lupus familiaris]	gi|73955106	5	5	5	ALKEGGGASLAEY	Q	H	0.886	2.57	0.246			633.323	1264.63	1265.64	2	0.000519	0.41
PREDICTED: apolipoprotein A-I [Canis lupus familiaris]	gi|73955106	5	5	5	EGGGASLAEYHA	K	R	0.681	2.38	0.23			581.264	1160.51	1161.52	2	0.002921	2.515
PREDICTED: apolipoprotein A-I [Canis lupus familiaris]	gi|73955106	5	5	5	KLSPLGEELRD	E	R	0.997	3.49	0.335			419.567	1255.68	1256.68	3	0.000835	0.6645
PREDICTED: apolipoprotein A-I [Canis lupus familiaris]	gi|73955106	5	5	5	REQIGPVTQ	L	E	0.902	2.51	0.251			514.281	1026.55	1027.55	2	0.001001	0.974
PREDICTED: apolipoprotein A-I [Canis lupus familiaris]	gi|73955106	5	5	5	VYVDAVKDSG	T	R	0.72	2.55	0.21			526.767	1051.52	1052.53	2	0.0007129	0.6773
PREDICTED: submaxillary gland androgen regulated protein 3A isoformX3 [Canis lupus familiaris]	gi|345779658	12	12	16	FVPPPPPPYGP	G	G	0.997	3	0.347			582.809	1163.6	1164.61	2	0.001475	1.267
PREDICTED: submaxillary gland androgen regulated protein 3A isoformX3 [Canis lupus familiaris]	gi|345779658	12	12	16	FVPPPPPPYGPG	G	R	0.997	2.57	0.35			611.32	1220.62	1221.63	2	0.00146	1.195
PREDICTED: submaxillary gland androgen regulated protein 3A isoformX3 [Canis lupus familiaris]	gi|345779658	12	12	16	FVPPPPPPYGPG	G	R	0.997	3.32	0.39			611.32	1220.63	1221.63	2	0.002436	1.994
PREDICTED: submaxillary gland androgen regulated protein 3A isoformX3 [Canis lupus familiaris]	gi|345779658	12	12	16	FVPPPPPPYGPG	G	R	0.997	3.68	0.357			611.32	1220.62	1221.63	2	0.001338	1.095
PREDICTED: submaxillary gland androgen regulated protein 3A isoformX3 [Canis lupus familiaris]	gi|345779658	12	12	16	GFVPPPPPP	L	Y	0.786	2.34	0.249			452.75	903.486	904.493	2	0.0005098	0.5636
PREDICTED: submaxillary gland androgen regulated protein 3A isoformX3 [Canis lupus familiaris]	gi|345779658	12	12	16	GFVPPPPPPYGPG	L	R	0.997	2.54	0.379			639.831	1277.65	1278.65	2	0.001688	1.32
PREDICTED: submaxillary gland androgen regulated protein 3A isoformX3 [Canis lupus familiaris]	gi|345779658	12	12	16	IPPPPPPYGPG	R	R	0.997	2.64	0.297			544.793	1087.57	1088.58	2	0.0009369	0.8607
PREDICTED: submaxillary gland androgen regulated protein 3A isoformX3 [Canis lupus familiaris]	gi|345779658	12	12	16	IPPPPPPYGPGY	R	S	0.997	2.61	0.412			626.325	1250.64	1251.64	2	0.001724	1.377
PREDICTED: submaxillary gland androgen regulated protein 3A isoformX3 [Canis lupus familiaris]	gi|345779658	12	12	16	LGFVPPPPPPYGPG	G	R	0.997	2.38	0.296			696.373	1390.73	1391.74	2	0.002915	2.095
PREDICTED: submaxillary gland androgen regulated protein 3A isoformX3 [Canis lupus familiaris]	gi|345779658	12	12	16	LPPPPPFGLGFVPPPPPP	P	Y	0.997	3.14	0.318			607.344	1819.01	1820.02	3	0.003116	1.712
PREDICTED: submaxillary gland androgen regulated protein 3A isoformX3 [Canis lupus familiaris]	gi|345779658	12	12	16	PLPPPPPFGL	R	G	0.712	2.5	0.209			516.301	1030.59	1031.59	2	0.001052	1.019
PREDICTED: submaxillary gland androgen regulated protein 3A isoformX3 [Canis lupus familiaris]	gi|345779658	12	12	16	PLPPPPPFGL	R	G	0.997	3.1	0.243			516.3	1030.59	1031.59	2	0.0006854	0.6644
PREDICTED: submaxillary gland androgen regulated protein 3A isoformX3 [Canis lupus familiaris]	gi|345779658	12	12	16	PLPPPPPFGLG	R	F	0.997	3.13	0.294			544.811	1087.61	1088.61	2	5.94e-05	0.05457
PREDICTED: submaxillary gland androgen regulated protein 3A isoformX3 [Canis lupus familiaris]	gi|345779658	12	12	16	PLPPPPPFGLGF	R	V	0.997	2.52	0.393			618.347	1234.68	1235.68	2	0.003437	2.781
PREDICTED: submaxillary gland androgen regulated protein 3A isoformX3 [Canis lupus familiaris]	gi|345779658	12	12	16	PLPPPPPFGLGF	R	V	0.997	2.89	0.41			618.346	1234.68	1235.68	2	0.001484	1.201
PREDICTED: submaxillary gland androgen regulated protein 3A isoformX3 [Canis lupus familiaris]	gi|345779658	12	12	16	VPPPPPPYGPG	F	R	0.635	2.46	0.193			537.785	1073.56	1074.56	2	0.001134	1.055
heat shock 70 kDa protein 1 [Canis lupus familiaris]	gi|50978734,gi|545518565	1	1	2	KVEIIANDQGN	G	R	0.997	3.86	0.262			600.815	1199.62	1200.62	2	0.0004381	0.3649	gi|57090217
heat shock 70 kDa protein 1 [Canis lupus familiaris]	gi|50978734,gi|545518565	1	1	2	YQGAGGPGAGGFGAQAPK	L	G	0.997	2.73	0.259			795.886	1589.76	1590.77	2	-0.002038	-1.281
PREDICTED: cornulin [Canis lupus familiaris]	gi|345782802	7	7	7	AQATDQDRSQTA	H	R	0.997	2.43	0.37			646.299	1290.58	1291.59	2	0.002689	2.082
PREDICTED: cornulin [Canis lupus familiaris]	gi|345782802	7	7	7	GQAGAEVQTRGQD	R	R	0.997	3.24	0.333			658.814	1315.61	1316.62	2	0.002117	1.608
PREDICTED: cornulin [Canis lupus familiaris]	gi|345782802	7	7	7	HAQATDQDRSQTA	R	R	0.997	2.49	0.307			714.827	1427.64	1428.65	2	0.000186	0.1302
PREDICTED: cornulin [Canis lupus familiaris]	gi|345782802	7	7	7	HVVDRDEGQTQ	R	R	0.891	2.81	0.211			642.303	1282.59	1283.6	2	0.002011	1.567
PREDICTED: cornulin [Canis lupus familiaris]	gi|345782802	7	7	7	SQESTHGQTRGTGVQGQD	Q	R	0.997	3.37	0.382			936.927	1871.84	1872.84	2	0.003747	2.001
PREDICTED: cornulin [Canis lupus familiaris]	gi|345782802	7	7	7	STQSQESTHGQT	P	R	0.997	2.89	0.353			645.782	1289.55	1290.56	2	0.001797	1.392
PREDICTED: cornulin [Canis lupus familiaris]	gi|345782802	7	7	7	STQSQESTHGQTRGTGVQGQD	P	R	0.991	2.21	0.301			1095	2187.98	2188.98	2	0.005706	2.607
keratin, type II cytoskeletal 1 [Canis lupus familiaris]	gi|50979272	0	0	1	NAENEFVTIK	T	K	0.997	2.92	0.291			582.799	1163.58	1164.59	2	0.001688	1.45	sp|K2C1_HUMAN|
PREDICTED: fatty acid-binding protein, epidermal-like [Canis lupus familiaris]	gi|545560044	0	0	1	KFEETTADG	E	R	0.99	2.71	0.251			499.228	996.442	997.447	2	0.001942	1.947	gi|545548960
PREDICTED: heat shock protein HSP 90-beta isoformX1 [Canis lupus familiaris]	gi|359320981,gi|545519269	3	4	5	KHLEINPDHPIVETLR	K	Q	0.753	2.65	0.22			637.687	1910.04	1911.04	3	0.002818	1.474
PREDICTED: heat shock protein HSP 90-beta isoformX1 [Canis lupus familiaris]	gi|359320981,gi|545519269	3	4	5	KHLEINPDHPIVETLR	K	Q	0.997	3.64	0.401			478.517	1910.04	1911.04	4	0.002682	1.403
PREDICTED: heat shock protein HSP 90-beta isoformX1 [Canis lupus familiaris]	gi|359320981,gi|545519269	3	4	5	NPDDITQEEYGEFYK	R	S	0.997	3.59	0.487			924.402	1846.79	1847.8	2	0.0002869	0.1553
PREDICTED: heat shock protein HSP 90-beta isoformX1 [Canis lupus familiaris]	gi|359320981,gi|545519269	3	4	5	VILHLKEDQTEYLEER	K	R	0.997	3.53	0.349			672.354	2014.04	2015.04	3	0.003362	1.668
PREDICTED: heat shock protein HSP 90-beta isoformX1 [Canis lupus familiaris]	gi|359320981,gi|545519269	3	4	5	YHTSQSGDEmTSLSEYVSR	R	M	0.997	4.41	0.493		m10: Oxidation (+15.99)	731.654	2191.94	2192.94	3	0.006628	3.023
PREDICTED: phosphoglycerate kinase 1 isoform 2 [Canis lupus familiaris]	gi|74007807	0	0	6	GDVYVNDAFGTAH	L	R	0.997	3.05	0.351			683.307	1364.6	1365.61	2	-6.482e-05	-0.04746	gi|57094534
PREDICTED: phosphoglycerate kinase 1 isoform 2 [Canis lupus familiaris]	gi|74007807	0	0	6	GGGASLELLEGK	T	V	0.688	2.5	0.224			565.807	1129.6	1130.61	2	0.001291	1.142	gi|57094534
PREDICTED: phosphoglycerate kinase 1 isoform 2 [Canis lupus familiaris]	gi|74007807	0	0	6	LGDVYVNDAFGTAHR	K	A	0.997	2.56	0.336			545.604	1633.79	1634.79	3	0.00448	2.74	gi|57094534
PREDICTED: phosphoglycerate kinase 1 isoform 2 [Canis lupus familiaris]	gi|74007807	0	0	6	SKLGDVYVNDAFGTAH	L	R	0.997	3.26	0.234			565.279	1692.82	1693.82	3	0.005741	3.389	gi|57094534
PREDICTED: phosphoglycerate kinase 1 isoform 2 [Canis lupus familiaris]	gi|74007807	0	0	6	TGGGASLELLEGK	S	V	0.997	2.87	0.283			616.33	1230.65	1231.65	2	-0.0007547	-0.6127	gi|57094534
PREDICTED: phosphoglycerate kinase 1 isoform 2 [Canis lupus familiaris]	gi|74007807	0	0	6	VNDAFGTAH	Y	R	0.965	2.4	0.265			466.218	930.422	931.427	2	0.00234	2.512	gi|57094534
sp|K1C10_HUMAN|	sp|K1C10_HUMAN|	3	3	5	GGSSSGGHKSSSSGSVGESSSKGP	G	R	0.997	3.76	0.342			698.649	2092.93	2093.93	3	0.0002767	0.1322
sp|K1C10_HUMAN|	sp|K1C10_HUMAN|	3	3	5	GSSSGGHKSSSSGSVGESSSKGP	G	R	0.997	3.21	0.337			679.643	2035.91	2036.91	3	0.001452	0.7128
sp|K1C10_HUMAN|	sp|K1C10_HUMAN|	3	3	5	SSSGGHKSSSSGSVGESSSKGP	G	R	0.997	4.29	0.396			660.637	1978.89	1979.89	3	0.005923	2.992	gi|61740600
sp|K1C10_HUMAN|	sp|K1C10_HUMAN|	3	3	5	SSSKGSLGGGF	I	S	0.983	2.47	0.263			492.244	982.473	983.479	2	0.001109	1.128	gi|61740600
sp|K1C10_HUMAN|	sp|K1C10_HUMAN|	3	3	5	YGGGSSSGGHKSSSSGSVGESSSKGP	G	R	0.887	3	0.219			772.013	2313.02	2314.02	3	0.006785	2.932
PREDICTED: apolipoprotein A-I [Canis lupus familiaris]	gi|73955106	1	1	1	EGGGASLAEYHA	K	R	0.997	3.26	0.326			581.263	1160.51	1161.52	2	0.002555	2.2
PREDICTED: angiopoietin-related protein 5-like [Canis lupus familiaris]	gi|545514351	4	4	6	AGDQQPTLSSSVLR	A	L	0.718	2.32	0.245			729.881	1457.75	1458.75	2	-0.0008922	-0.6116
PREDICTED: angiopoietin-related protein 5-like [Canis lupus familiaris]	gi|545514351	4	4	6	GHTDNQEGcGFSTL	S	D	0.997	2.24	0.349	c9: Carbamidomethyl (+57.02)		761.816	1521.62	1522.62	2	0.002625	1.724
PREDICTED: angiopoietin-related protein 5-like [Canis lupus familiaris]	gi|545514351	4	4	6	GHTDNQEGcGFSTLD	S	R	0.997	2.22	0.371	c9: Carbamidomethyl (+57.02)		819.331	1636.65	1637.65	2	0.004921	3.005
PREDICTED: angiopoietin-related protein 5-like [Canis lupus familiaris]	gi|545514351	4	4	6	RcSPcTDGAQTFSScSHD	D	R	0.997	3.07	0.277	c2: Carbamidomethyl (+57.02), c5: Carbamidomethyl (+57.02), c15: Carbamidomethyl (+57.02)		691.603	2071.79	2072.79	3	0.007605	3.669
PREDICTED: angiopoietin-related protein 5-like [Canis lupus familiaris]	gi|545514351	4	4	6	SGNAGDAFR	Y	G	0.625	2.25	0.229			447.708	893.401	894.406	2	0.001988	2.222
PREDICTED: angiopoietin-related protein 5-like [Canis lupus familiaris]	gi|545514351	4	4	6	SGNAGDAFRGS	Y	G	0.997	2.85	0.343			519.734	1037.45	1038.46	2	0.001649	1.588
PREDICTED: actin, alpha cardiac muscle 1 isoformX3 [Canis lupus familiaris]	gi|57108093	0	0	8	DSYVGDEAQSK	K	R	0.648	2.71	0.209			599.767	1197.52	1198.52	2	0.003458	2.886	gi|545500782
PREDICTED: actin, alpha cardiac muscle 1 isoformX3 [Canis lupus familiaris]	gi|57108093	0	0	8	GFAGDDAPRA	A	V	0.737	2.81	0.207			488.729	975.443	976.448	2	0.001431	1.465	gi|545509102,gi|545500782
PREDICTED: actin, alpha cardiac muscle 1 isoformX3 [Canis lupus familiaris]	gi|57108093	0	0	8	GQKDSYVGDEAQSK	M	R	0.997	4.35	0.499			756.354	1510.69	1511.7	2	0.002309	1.527	gi|545500782
PREDICTED: actin, alpha cardiac muscle 1 isoformX3 [Canis lupus familiaris]	gi|57108093	0	0	8	HQGVmVGmGQK	R	D	0.755	2.56	0.225		m5: Oxidation (+15.99), m8: Oxidation (+15.99)	401.859	1202.56	1203.56	3	0.002038	1.693	gi|57043600,gi|545500782
PREDICTED: actin, alpha cardiac muscle 1 isoformX3 [Canis lupus familiaris]	gi|57108093	0	0	8	HQGVMVGmGQKDSYVGDEAQSK	R	R	0.997	3.08	0.242		m8: Oxidation (+15.99)	789.696	2366.07	2367.07	3	0.003104	1.311	gi|545500782
PREDICTED: actin, alpha cardiac muscle 1 isoformX3 [Canis lupus familiaris]	gi|57108093	0	0	8	IWHHTFYNELR	K	V	0.997	2.79	0.297			505.922	1514.74	1515.75	3	0.002384	1.572	gi|57043600,gi|545509102,gi|545500782
PREDICTED: actin, alpha cardiac muscle 1 isoformX3 [Canis lupus familiaris]	gi|57108093	0	0	8	KDSYVGDEAQSK	Q	R	0.997	3.19	0.338			663.813	1325.61	1326.62	2	0.00111	0.8366	gi|545500782
PREDICTED: actin, alpha cardiac muscle 1 isoformX3 [Canis lupus familiaris]	gi|57108093	0	0	8	mVGmGQKDSYVGDEAQSK	V	R	0.768	2.86	0.214		m1: Oxidation (+15.99), m4: Oxidation (+15.99)	654.626	1960.86	1961.86	3	0.005567	2.837	gi|545500782
polymeric immunoglobulin receptor precursor [Canis lupus familiaris]	gi|560891934	77	79	79	AAPGEEAVESNVR	N	K	0.997	2.82	0.441			664.827	1327.64	1328.64	2	0.002852	2.147
polymeric immunoglobulin receptor precursor [Canis lupus familiaris]	gi|560891934	77	79	79	APGEEAVESNVR	A	K	0.997	3.09	0.336			629.308	1256.6	1257.61	2	0.002355	1.872
polymeric immunoglobulin receptor precursor [Canis lupus familiaris]	gi|560891934	77	79	79	ASVDTSSSAGQSGTSK	R	V	0.997	2.67	0.319			735.339	1468.66	1469.67	2	-0.001232	-0.8386
polymeric immunoglobulin receptor precursor [Canis lupus familiaris]	gi|560891934	77	79	79	ASVDTSSSAGQSGTSKV	R	L	0.997	3.51	0.449			784.875	1567.74	1568.74	2	0.002633	1.679
polymeric immunoglobulin receptor precursor [Canis lupus familiaris]	gi|560891934	77	79	79	ASVDTSSSAGQSGTSKVL	R	L	0.997	3.34	0.269			841.418	1680.82	1681.82	2	0.003982	2.368
polymeric immunoglobulin receptor precursor [Canis lupus familiaris]	gi|560891934	77	79	79	AVETGDAAGGNR	V	A	0.997	2.81	0.363			559.266	1116.52	1117.52	2	0.0005053	0.4522
polymeric immunoglobulin receptor precursor [Canis lupus familiaris]	gi|560891934	77	79	79	AVETGDAAGGNRA	V	S	0.997	2.82	0.248			594.784	1187.55	1188.56	2	0.001003	0.8438
polymeric immunoglobulin receptor precursor [Canis lupus familiaris]	gi|560891934	77	79	79	AVETGDAAGGNRASVDTS	V	S	0.997	2.98	0.454			839.391	1676.77	1677.77	2	0.006916	4.122
polymeric immunoglobulin receptor precursor [Canis lupus familiaris]	gi|560891934	77	79	79	AVETGDAAGGNRASVDTSS	V	S	0.997	2.44	0.447			882.907	1763.8	1764.8	2	0.00641	3.632
polymeric immunoglobulin receptor precursor [Canis lupus familiaris]	gi|560891934	77	79	79	DNVAVETGDAAGGNR	V	A	0.997	2.5	0.279			723.335	1444.66	1445.66	2	0.0008772	0.6068
polymeric immunoglobulin receptor precursor [Canis lupus familiaris]	gi|560891934	77	79	79	DNVAVETGDAAGGNRA	V	S	0.997	3.51	0.368			758.855	1515.69	1516.7	2	0.00345	2.275
polymeric immunoglobulin receptor precursor [Canis lupus familiaris]	gi|560891934	77	79	79	DNVAVETGDAAGGNRAS	V	V	0.997	3.59	0.461			802.37	1602.72	1603.73	2	0.001235	0.7702
polymeric immunoglobulin receptor precursor [Canis lupus familiaris]	gi|560891934	77	79	79	DNVAVETGDAAGGNRASVDTSS	V	S	0.997	2.59	0.368			1046.98	2091.94	2092.94	2	0.006538	3.124
polymeric immunoglobulin receptor precursor [Canis lupus familiaris]	gi|560891934	77	79	79	DNVAVETGDAAGGNRASVDTSSSAGQSGTSKVL	V	L	0.997	3.37	0.303			1036.83	3107.47	3108.47	3	0.01343	4.32
polymeric immunoglobulin receptor precursor [Canis lupus familiaris]	gi|560891934	77	79	79	DTSSSAGQSGTSKV	V	L	0.695	2.38	0.237			656.305	1310.6	1311.6	2	-3.489e-06	-0.00266
polymeric immunoglobulin receptor precursor [Canis lupus familiaris]	gi|560891934	77	79	79	GcVTVIDSTGEVNSDYGGR	K	I	0.997	3.26	0.457	c2: Carbamidomethyl (+57.02)		993.445	1984.87	1985.89	2	-0.004984	-2.51
polymeric immunoglobulin receptor precursor [Canis lupus familiaris]	gi|560891934	77	79	79	GDAAGGNRASVDTS	T	S	0.997	3.11	0.364			639.289	1276.56	1277.57	2	-0.0002873	-0.2249
polymeric immunoglobulin receptor precursor [Canis lupus familiaris]	gi|560891934	77	79	79	GDAAGGNRASVDTSS	T	S	0.997	3.11	0.357			682.807	1363.6	1364.6	2	0.002014	1.476
polymeric immunoglobulin receptor precursor [Canis lupus familiaris]	gi|560891934	77	79	79	GDAAGGNRASVDTSSSAGQS	T	G	0.997	2.27	0.388			897.9	1793.79	1794.78	2	0.00807	4.497
polymeric immunoglobulin receptor precursor [Canis lupus familiaris]	gi|560891934	77	79	79	GSQDVSQVNAAPGEEAVESNVR	K	K	0.997	2.95	0.348			1122.03	2242.05	2243.05	2	0.0008008	0.357
polymeric immunoglobulin receptor precursor [Canis lupus familiaris]	gi|560891934	77	79	79	LLVDNVAVETGDAAGGN	R	R	0.997	2.72	0.365			807.903	1613.79	1614.8	2	0.002218	1.374
polymeric immunoglobulin receptor precursor [Canis lupus familiaris]	gi|560891934	77	79	79	LLVDNVAVETGDAAGGNR	R	A	0.644	3.02	0.177			590.972	1769.89	1770.9	3	0.003155	1.782
polymeric immunoglobulin receptor precursor [Canis lupus familiaris]	gi|560891934	77	79	79	LLVDNVAVETGDAAGGNR	R	A	0.997	2.71	0.412			885.956	1769.9	1770.9	2	0.006465	3.65
polymeric immunoglobulin receptor precursor [Canis lupus familiaris]	gi|560891934	77	79	79	LLVDNVAVETGDAAGGNRA	R	S	0.997	2.56	0.31			921.473	1840.93	1841.94	2	0.004033	2.189
polymeric immunoglobulin receptor precursor [Canis lupus familiaris]	gi|560891934	77	79	79	LLVDNVAVETGDAAGGNRAS	R	V	0.997	2.76	0.367			964.989	1927.96	1928.97	2	0.003039	1.575
polymeric immunoglobulin receptor precursor [Canis lupus familiaris]	gi|560891934	77	79	79	LLVDNVAVETGDAAGGNRASVDTS	R	S	0.997	3.24	0.383			1166.08	2330.14	2331.14	2	0.003842	1.648
polymeric immunoglobulin receptor precursor [Canis lupus familiaris]	gi|560891934	77	79	79	LLVDNVAVETGDAAGGNRASVDTSSSAGQSGTSKVL	R	L	0.805	2.68	0.227			1145.24	3432.71	3433.7	3	0.009128	2.658
polymeric immunoglobulin receptor precursor [Canis lupus familiaris]	gi|560891934	77	79	79	LVDNVAVETGDAAGGNR	L	A	0.997	2.88	0.285			553.277	1656.81	1657.81	3	0.002416	1.458
polymeric immunoglobulin receptor precursor [Canis lupus familiaris]	gi|560891934	77	79	79	LVDNVAVETGDAAGGNR	L	A	0.997	3.76	0.437			829.412	1656.81	1657.81	2	0.003162	1.908
polymeric immunoglobulin receptor precursor [Canis lupus familiaris]	gi|560891934	77	79	79	LVDNVAVETGDAAGGNRA	L	S	0.997	3.03	0.415			864.931	1727.85	1728.85	2	0.002561	1.482
polymeric immunoglobulin receptor precursor [Canis lupus familiaris]	gi|560891934	77	79	79	LVDNVAVETGDAAGGNRAS	L	V	0.997	2.9	0.354			908.446	1814.88	1815.88	2	0.002422	1.334
polymeric immunoglobulin receptor precursor [Canis lupus familiaris]	gi|560891934	77	79	79	LVDNVAVETGDAAGGNRASVDTS	L	S	0.997	2.57	0.338			1109.53	2217.05	2218.06	2	0.003469	1.564
polymeric immunoglobulin receptor precursor [Canis lupus familiaris]	gi|560891934	77	79	79	LVDNVAVETGDAAGGNRASVDTSS	L	S	0.997	2.92	0.386			1153.06	2304.1	2305.09	2	0.01737	7.534
polymeric immunoglobulin receptor precursor [Canis lupus familiaris]	gi|560891934	77	79	79	LVDNVAVETGDAAGGNRASVDTSSSAGQSGTSK	L	V	0.997	2.85	0.254			1036.83	3107.47	3108.47	3	0.00647	2.081
polymeric immunoglobulin receptor precursor [Canis lupus familiaris]	gi|560891934	77	79	79	LVDNVAVETGDAAGGNRASVDTSSSAGQSGTSKV	L	L	0.997	3.78	0.228			1069.85	3206.54	3207.54	3	0.01168	3.641
polymeric immunoglobulin receptor precursor [Canis lupus familiaris]	gi|560891934	77	79	79	NVAVETGDAAGGN	D	R	0.997	2.72	0.254			587.771	1173.53	1174.53	2	0.001536	1.308
polymeric immunoglobulin receptor precursor [Canis lupus familiaris]	gi|560891934	77	79	79	NVAVETGDAAGGNR	D	A	0.997	3.13	0.331			665.821	1329.63	1330.63	2	0.0006555	0.4926
polymeric immunoglobulin receptor precursor [Canis lupus familiaris]	gi|560891934	77	79	79	NVAVETGDAAGGNRASV	D	D	0.997	2.49	0.272			794.391	1586.77	1587.77	2	0.002926	1.843
polymeric immunoglobulin receptor precursor [Canis lupus familiaris]	gi|560891934	77	79	79	NVAVETGDAAGGNRASVDTS	D	S	0.997	3.31	0.481			945.945	1889.87	1890.88	2	0.003038	1.606
polymeric immunoglobulin receptor precursor [Canis lupus familiaris]	gi|560891934	77	79	79	NVAVETGDAAGGNRASVDTSS	D	S	0.997	3.62	0.485			989.462	1976.91	1977.91	2	0.006682	3.378
polymeric immunoglobulin receptor precursor [Canis lupus familiaris]	gi|560891934	77	79	79	NVAVETGDAAGGNRASVDTSSSAGQSGTSK	D	V	0.997	2.77	0.34			927.77	2780.29	2781.29	3	0.007992	2.873
polymeric immunoglobulin receptor precursor [Canis lupus familiaris]	gi|560891934	77	79	79	NVAVETGDAAGGNRASVDTSSSAGQSGTSKV	D	L	0.96	2.8	0.241			960.792	2879.35	2880.36	3	0.003862	1.341
polymeric immunoglobulin receptor precursor [Canis lupus familiaris]	gi|560891934	77	79	79	NVAVETGDAAGGNRASVDTSSSAGQSGTSKVL	D	L	0.997	3.35	0.359			998.487	2992.44	2993.44	3	0.006432	2.149
polymeric immunoglobulin receptor precursor [Canis lupus familiaris]	gi|560891934	77	79	79	QNPRLLVDNVAVETGDAAGGNR	V	A	0.997	3.08	0.282			756.057	2265.15	2266.15	3	0.002638	1.164
polymeric immunoglobulin receptor precursor [Canis lupus familiaris]	gi|560891934	77	79	79	QNPRLLVDNVAVETGDAAGGNRA	V	S	0.997	4.17	0.328			779.737	2336.19	2337.19	3	0.004967	2.125
polymeric immunoglobulin receptor precursor [Canis lupus familiaris]	gi|560891934	77	79	79	RASVDTSSSAGQSGTS	N	K	0.997	2.74	0.35			749.346	1496.68	1497.68	2	0.006217	4.151
polymeric immunoglobulin receptor precursor [Canis lupus familiaris]	gi|560891934	77	79	79	SAGQSGTSKV	S	L	0.997	2.86	0.266			461.236	920.457	921.464	2	0.001123	1.219
polymeric immunoglobulin receptor precursor [Canis lupus familiaris]	gi|560891934	77	79	79	SVDTSSSAGQSGTSK	A	V	0.997	4.02	0.457			699.822	1397.63	1398.63	2	0.001932	1.381
polymeric immunoglobulin receptor precursor [Canis lupus familiaris]	gi|560891934	77	79	79	TGDAAGGNRASVDTS	E	S	0.795	2.61	0.232			689.814	1377.61	1378.62	2	0.001085	0.787
polymeric immunoglobulin receptor precursor [Canis lupus familiaris]	gi|560891934	77	79	79	TGDAAGGNRASVDTSS	E	S	0.683	2.2	0.25			733.329	1464.64	1465.65	2	-0.001496	-1.021
polymeric immunoglobulin receptor precursor [Canis lupus familiaris]	gi|560891934	77	79	79	TSSSAGQSGTSKV	D	L	0.997	3.01	0.373			598.792	1195.57	1196.58	2	0.00185	1.546
polymeric immunoglobulin receptor precursor [Canis lupus familiaris]	gi|560891934	77	79	79	VAVETGDAAGGNR	N	A	0.997	2.49	0.268			608.802	1215.59	1216.59	2	0.004005	3.292
polymeric immunoglobulin receptor precursor [Canis lupus familiaris]	gi|560891934	77	79	79	VAVETGDAAGGNRAS	N	V	0.679	2.46	0.23			687.836	1373.66	1374.66	2	0.004485	3.262
polymeric immunoglobulin receptor precursor [Canis lupus familiaris]	gi|560891934	77	79	79	VAVETGDAAGGNRASVDTS	N	S	0.997	2.44	0.362			888.922	1775.83	1776.84	2	0.001138	0.6403
polymeric immunoglobulin receptor precursor [Canis lupus familiaris]	gi|560891934	77	79	79	VDNVAVETGDAAGGNR	L	A	0.997	2.97	0.316			772.87	1543.73	1544.73	2	0.002423	1.569
polymeric immunoglobulin receptor precursor [Canis lupus familiaris]	gi|560891934	77	79	79	VDNVAVETGDAAGGNRA	L	S	0.997	2.41	0.338			808.389	1614.76	1615.77	2	0.003287	2.035
polymeric immunoglobulin receptor precursor [Canis lupus familiaris]	gi|560891934	77	79	79	VDNVAVETGDAAGGNRAS	L	V	0.997	3.04	0.348			851.904	1701.79	1702.8	2	0.0007063	0.4148
polymeric immunoglobulin receptor precursor [Canis lupus familiaris]	gi|560891934	77	79	79	VDNVAVETGDAAGGNRASV	L	D	0.997	2.83	0.342			901.44	1800.86	1801.87	2	0.004328	2.402
polymeric immunoglobulin receptor precursor [Canis lupus familiaris]	gi|560891934	77	79	79	VDNVAVETGDAAGGNRASVD	L	T	0.997	2.7	0.309			958.953	1915.89	1916.89	2	0.004916	2.564
polymeric immunoglobulin receptor precursor [Canis lupus familiaris]	gi|560891934	77	79	79	VDNVAVETGDAAGGNRASVDT	L	S	0.997	2.67	0.296			1009.48	2016.94	2017.94	2	0.002626	1.301
polymeric immunoglobulin receptor precursor [Canis lupus familiaris]	gi|560891934	77	79	79	VDNVAVETGDAAGGNRASVDTS	L	S	0.997	4.48	0.539			1052.99	2103.97	2104.97	2	0.005294	2.515
polymeric immunoglobulin receptor precursor [Canis lupus familiaris]	gi|560891934	77	79	79	VDNVAVETGDAAGGNRASVDTSS	L	S	0.997	2.56	0.365			1096.51	2191	2192.01	2	0.003567	1.627
polymeric immunoglobulin receptor precursor [Canis lupus familiaris]	gi|560891934	77	79	79	VDNVAVETGDAAGGNRASVDTSSS	L	A	0.997	2.79	0.355			1140.02	2278.03	2279.04	2	0.0008641	0.3791
polymeric immunoglobulin receptor precursor [Canis lupus familiaris]	gi|560891934	77	79	79	VDNVAVETGDAAGGNRASVDTSSSAGQSGTSK	L	V	0.997	4.61	0.453			999.135	2994.38	2995.38	3	0.006281	2.097
polymeric immunoglobulin receptor precursor [Canis lupus familiaris]	gi|560891934	77	79	79	VDNVAVETGDAAGGNRASVDTSSSAGQSGTSKV	L	L	0.997	3.74	0.415			1032.16	3093.45	3094.45	3	0.009841	3.18
polymeric immunoglobulin receptor precursor [Canis lupus familiaris]	gi|560891934	77	79	79	VDNVAVETGDAAGGNRASVDTSSSAGQSGTSKVLL	L	S	0.997	3.82	0.277			1107.55	3319.62	3320.62	3	0.005093	1.534
polymeric immunoglobulin receptor precursor [Canis lupus familiaris]	gi|560891934	77	79	79	VDNVAVETGDAAGGNRASVDTSSSAGQSGTSKVLLS	L	T	0.997	3.54	0.312			1136.56	3406.66	3407.65	3	0.01484	4.355
polymeric immunoglobulin receptor precursor [Canis lupus familiaris]	gi|560891934	77	79	79	VDTSSSAGQSGTSK	S	V	0.997	4.14	0.494			656.306	1310.6	1311.6	2	0.003048	2.324
polymeric immunoglobulin receptor precursor [Canis lupus familiaris]	gi|560891934	77	79	79	VDTSSSAGQSGTSKV	S	L	0.997	5.13	0.476			705.84	1409.67	1410.67	2	0.001543	1.094
polymeric immunoglobulin receptor precursor [Canis lupus familiaris]	gi|560891934	77	79	79	VESKVVQNPRLLVDNVAVETGDAAGGN	K	R	0.997	2.95	0.278			917.814	2750.42	2751.43	3	0.0007277	0.2645
polymeric immunoglobulin receptor precursor [Canis lupus familiaris]	gi|560891934	77	79	79	VETGDAAGGNR	A	A	0.997	3.21	0.433			523.748	1045.48	1046.49	2	0.001961	1.874
polymeric immunoglobulin receptor precursor [Canis lupus familiaris]	gi|560891934	77	79	79	VETGDAAGGNRASVD	A	T	0.992	2.43	0.267			709.83	1417.65	1418.65	2	0.001889	1.332
polymeric immunoglobulin receptor precursor [Canis lupus familiaris]	gi|560891934	77	79	79	VETGDAAGGNRASVDTSS	A	S	0.997	3.2	0.407			847.388	1692.76	1693.76	2	0.005546	3.274
polymeric immunoglobulin receptor precursor [Canis lupus familiaris]	gi|560891934	77	79	79	VETGDAAGGNRASVDTSSSAGQS	A	G	0.997	3.21	0.534			1062.48	2122.94	2123.94	2	0.007818	3.681
polymeric immunoglobulin receptor precursor [Canis lupus familiaris]	gi|560891934	77	79	79	VETGDAAGGNRASVDTSSSAGQSGTS	A	K	0.997	2.71	0.425			1185.03	2368.04	2369.04	2	0.0001235	0.05212
polymeric immunoglobulin receptor precursor [Canis lupus familiaris]	gi|560891934	77	79	79	VETGDAAGGNRASVDTSSSAGQSGTSKV	A	L	0.739	2.98	0.203			866.077	2595.21	2596.21	3	0.008097	3.119
polymeric immunoglobulin receptor precursor [Canis lupus familiaris]	gi|560891934	77	79	79	VNAAPGEEAVESNVR	Q	K	0.992	2.67	0.254			771.383	1540.75	1541.76	2	0.002392	1.551
polymeric immunoglobulin receptor precursor [Canis lupus familiaris]	gi|560891934	77	79	79	VSQVNAAPGEEAVESNVR	D	K	0.814	2.2	0.255			928.463	1854.91	1855.91	2	0.003792	2.043
polymeric immunoglobulin receptor precursor [Canis lupus familiaris]	gi|560891934	77	79	79	VVQNPRLLVDNVAVETGDAAGGN	K	R	0.997	2.52	0.369			1154.6	2307.19	2308.19	2	0.008944	3.875
PREDICTED: phosphoglycerate kinase 2 [Canis lupus familiaris]	gi|57094534	1	1	7	AHSSmVGVNLPQK	R	A	0.997	2.99	0.272		m5: Oxidation (+15.99)	461.908	1382.7	1383.7	3	0.003172	2.293
PREDICTED: phosphoglycerate kinase 2 [Canis lupus familiaris]	gi|57094534	1	1	7	GDVYVNDAFGTAH	L	R	0.997	3.05	0.351			683.307	1364.6	1365.61	2	-6.482e-05	-0.04746	gi|74007807
PREDICTED: phosphoglycerate kinase 2 [Canis lupus familiaris]	gi|57094534	1	1	7	GGGASLELLEGK	T	V	0.688	2.5	0.224			565.807	1129.6	1130.61	2	0.001291	1.142	gi|74007807
PREDICTED: phosphoglycerate kinase 2 [Canis lupus familiaris]	gi|57094534	1	1	7	LGDVYVNDAFGTAHR	K	A	0.997	2.56	0.336			545.604	1633.79	1634.79	3	0.00448	2.74	gi|74007807
PREDICTED: phosphoglycerate kinase 2 [Canis lupus familiaris]	gi|57094534	1	1	7	SKLGDVYVNDAFGTAH	L	R	0.997	3.26	0.234			565.279	1692.82	1693.82	3	0.005741	3.389	gi|74007807
PREDICTED: phosphoglycerate kinase 2 [Canis lupus familiaris]	gi|57094534	1	1	7	TGGGASLELLEGK	S	V	0.997	2.87	0.283			616.33	1230.65	1231.65	2	-0.0007547	-0.6127	gi|74007807
PREDICTED: phosphoglycerate kinase 2 [Canis lupus familiaris]	gi|57094534	1	1	7	VNDAFGTAH	Y	R	0.965	2.4	0.265			466.218	930.422	931.427	2	0.00234	2.512	gi|74007807
PREDICTED: ovostatin homolog 2-like isoform X1 [Canis lupus familiaris]	gi|545546408	1	1	1	YLAPEEYAPIYS	S	Y	0.997	2.37	0.275			708.341	1414.67	1415.67	2	0.001662	1.174
PREDICTED: heat shock-related 70 kDa protein 2 isoform 1 [Canis lupus familiaris]	gi|57090217	1	1	1	KLYQGGPGGGGGGSGASGGPTIEEVD	S	-	0.997	2.76	0.33			1152.55	2303.08	2304.07	2	0.00983	4.266
PREDICTED: adipogenesis regulatory factor [Canis lupus familiaris]	gi|545495533	28	30	32	AAGASAQQVVDQATEAGQK	T	A	0.997	2.76	0.307			915.453	1828.89	1829.9	2	-9.47e-05	-0.05175
PREDICTED: adipogenesis regulatory factor [Canis lupus familiaris]	gi|545495533	28	30	32	AAGASAQQVVDQATEAGQKA	T	M	0.997	3.7	0.472			950.974	1899.93	1900.94	2	0.003699	1.946
PREDICTED: adipogenesis regulatory factor [Canis lupus familiaris]	gi|545495533	28	30	32	AGASAQQVVDQATEAGQK	A	A	0.997	2.82	0.267			879.936	1757.86	1758.86	2	0.003192	1.815
PREDICTED: adipogenesis regulatory factor [Canis lupus familiaris]	gi|545495533	28	30	32	ANQASETFSGFGK	T	K	0.988	2.59	0.258			672.315	1342.62	1343.62	2	0.0003264	0.2429
PREDICTED: adipogenesis regulatory factor [Canis lupus familiaris]	gi|545495533	28	30	32	AQQVVDQATEAGQK	S	A	0.997	3.02	0.339			736.874	1471.73	1472.73	2	0.007479	5.078
PREDICTED: adipogenesis regulatory factor [Canis lupus familiaris]	gi|545495533	28	30	32	AQQVVDQATEAGQKA	S	M	0.997	2.95	0.305			772.392	1542.77	1543.77	2	0.005047	3.269
PREDICTED: adipogenesis regulatory factor [Canis lupus familiaris]	gi|545495533	28	30	32	AQQVVDQATEAGQKAMDQVA	S	K	0.997	3.27	0.41			1044.51	2087	2088	2	0.005014	2.401
PREDICTED: adipogenesis regulatory factor [Canis lupus familiaris]	gi|545495533	28	30	32	ATEAGQKAmDQVA	Q	K	0.997	2.62	0.334		m9: Oxidation (+15.99)	668.315	1334.62	1335.62	2	0.002033	1.522
PREDICTED: adipogenesis regulatory factor [Canis lupus familiaris]	gi|545495533	28	30	32	GASAQQVVDQATEAGQK	A	A	0.997	3.24	0.393			844.418	1686.82	1687.82	2	0.004159	2.464
PREDICTED: adipogenesis regulatory factor [Canis lupus familiaris]	gi|545495533	28	30	32	GASAQQVVDQATEAGQKAM	A	D	0.997	2.46	0.277			945.455	1888.9	1889.9	2	0.001022	0.5407
PREDICTED: adipogenesis regulatory factor [Canis lupus familiaris]	gi|545495533	28	30	32	GASAQQVVDQATEAGQKAm	A	D	0.997	2.82	0.342		m19: Oxidation (+15.99)	953.46	1904.91	1905.9	2	0.01587	8.328
PREDICTED: adipogenesis regulatory factor [Canis lupus familiaris]	gi|545495533	28	30	32	GASAQQVVDQATEAGQKAmDQVA	A	K	0.997	2.31	0.395		m19: Oxidation (+15.99)	1160.05	2318.08	2319.09	2	0.0005538	0.2388
PREDICTED: adipogenesis regulatory factor [Canis lupus familiaris]	gi|545495533	28	30	32	GASAQQVVDQATEAGQKAmDQVA	A	K	0.997	2.81	0.313		m19: Oxidation (+15.99)	1160.05	2318.09	2319.09	2	0.005681	2.45
PREDICTED: adipogenesis regulatory factor [Canis lupus familiaris]	gi|545495533	28	30	32	GASAQQVVDQATEAGQKAMDQVA	A	K	0.997	2.98	0.326			1152.05	2302.09	2303.09	2	0.005234	2.273
PREDICTED: adipogenesis regulatory factor [Canis lupus familiaris]	gi|545495533	28	30	32	GQKAmDQVA	A	K	0.743	2.42	0.232		m5: Oxidation (+15.99)	482.233	962.451	963.457	2	0.001433	1.488
PREDICTED: adipogenesis regulatory factor [Canis lupus familiaris]	gi|545495533	28	30	32	KSTQETIDKTAN	A	Q	0.997	2.25	0.343			668.343	1334.67	1335.68	2	0.003757	2.813
PREDICTED: adipogenesis regulatory factor [Canis lupus familiaris]	gi|545495533	28	30	32	KTANQASETFSGF	D	G	0.997	2.67	0.402			694.33	1386.64	1387.65	2	0.002935	2.115
PREDICTED: adipogenesis regulatory factor [Canis lupus familiaris]	gi|545495533	28	30	32	KTANQASETFSGFGK	D	K	0.784	2.73	0.224			786.889	1571.76	1572.77	2	0.005087	3.235
PREDICTED: adipogenesis regulatory factor [Canis lupus familiaris]	gi|545495533	28	30	32	QHVQGAAQEAVTAAGASAQ	K	Q	0.795	2.95	0.205			897.941	1793.87	1794.87	2	0.002346	1.307
PREDICTED: adipogenesis regulatory factor [Canis lupus familiaris]	gi|545495533	28	30	32	QVVDQATEAGQKA	Q	M	0.997	3.15	0.406			672.843	1343.67	1344.68	2	0.00309	2.298
PREDICTED: adipogenesis regulatory factor [Canis lupus familiaris]	gi|545495533	28	30	32	QVVDQATEAGQKAm	Q	D	0.997	2.4	0.292		m14: Oxidation (+15.99)	746.361	1490.71	1491.71	2	0.00393	2.635
PREDICTED: adipogenesis regulatory factor [Canis lupus familiaris]	gi|545495533	28	30	32	SAQQVVDQATEAGQK	A	A	0.997	3.27	0.432			780.389	1558.76	1559.77	2	0.003799	2.436
PREDICTED: adipogenesis regulatory factor [Canis lupus familiaris]	gi|545495533	28	30	32	SAQQVVDQATEAGQKAm	A	D	0.997	2.22	0.331		m17: Oxidation (+15.99)	889.425	1776.84	1777.84	2	0.004282	2.409
PREDICTED: adipogenesis regulatory factor [Canis lupus familiaris]	gi|545495533	28	30	32	SAQQVVDQATEAGQKAmDQVA	A	K	0.876	2.62	0.237		m17: Oxidation (+15.99)	1096.02	2190.03	2191.03	2	0.00349	1.593
PREDICTED: adipogenesis regulatory factor [Canis lupus familiaris]	gi|545495533	28	30	32	SAQQVVDQATEAGQKAmDQVA	A	K	0.988	2.27	0.275		m17: Oxidation (+15.99)	1096.02	2190.03	2191.03	2	0.006908	3.153
PREDICTED: adipogenesis regulatory factor [Canis lupus familiaris]	gi|545495533	28	30	32	SETFSGFGKKL	A	G	0.997	2.57	0.32			600.818	1199.62	1200.63	2	0.001687	1.405
PREDICTED: adipogenesis regulatory factor [Canis lupus familiaris]	gi|545495533	28	30	32	STQETIDKTANQASETFSGFG	K	K	0.997	3.51	0.374			1110.01	2218	2219.01	2	-0.001698	-0.765
PREDICTED: adipogenesis regulatory factor [Canis lupus familiaris]	gi|545495533	28	30	32	STQETIDKTANQASETFSGFGK	K	K	0.997	4.23	0.336			783.041	2346.1	2347.11	3	0.002532	1.079
PREDICTED: adipogenesis regulatory factor [Canis lupus familiaris]	gi|545495533	28	30	32	TEAGQKAmDQVA	A	K	0.997	2.32	0.313		m8: Oxidation (+15.99)	632.797	1263.58	1264.58	2	0.002146	1.697
PREDICTED: adipogenesis regulatory factor [Canis lupus familiaris]	gi|545495533	28	30	32	VTAAGASAQQVVDQATEAGQK	A	A	0.997	3.34	0.312			1015.51	2029.01	2030.02	2	0.006608	3.255
PREDICTED: adipogenesis regulatory factor [Canis lupus familiaris]	gi|545495533	28	30	32	VVDQATEAGQK	Q	A	0.997	3.1	0.274			573.294	1144.57	1145.58	2	0.001134	0.9901
PREDICTED: adipogenesis regulatory factor [Canis lupus familiaris]	gi|545495533	28	30	32	VVDQATEAGQKAmDQVA	Q	K	0.997	2.31	0.339		m13: Oxidation (+15.99)	888.927	1775.84	1776.84	2	0.003388	1.907
PREDICTED: protein FAM25C-like [Canis lupus familiaris]	gi|545495531	5	5	5	AVEGLGPRGQ	H	-	0.997	3.14	0.36			492.268	982.522	983.527	2	0.00181	1.84
PREDICTED: protein FAM25C-like [Canis lupus familiaris]	gi|545495531	5	5	5	AVEGVVKEVLEHA	H	K	0.997	2.6	0.318			460.59	1378.75	1379.75	3	0.002764	2.004
PREDICTED: protein FAM25C-like [Canis lupus familiaris]	gi|545495531	5	5	5	EAVTGAVAHAVEGLGPRGQ	T	-	0.997	3.44	0.327			606.988	1817.94	1818.95	3	0.003529	1.94
PREDICTED: protein FAM25C-like [Canis lupus familiaris]	gi|545495531	5	5	5	TVTEAVTGAVAH	A	A	0.997	2.61	0.3			578.305	1154.59	1155.6	2	0.001408	1.219
PREDICTED: protein FAM25C-like [Canis lupus familiaris]	gi|545495531	5	5	5	VAHAVEGLGPRGQ	A	-	0.997	2.86	0.412			645.851	1289.69	1290.69	2	0.002449	1.898
keratin, type I cytoskeletal 10 [Canis lupus familiaris]	gi|61740600	0	0	2	SSSGGHKSSSSGSVGESSSKGP	S	R	0.997	4.29	0.396			660.637	1978.89	1979.89	3	0.005923	2.992	sp|K1C10_HUMAN|
keratin, type I cytoskeletal 10 [Canis lupus familiaris]	gi|61740600	0	0	2	SSSKGSIGGGF	I	S	0.983	2.47	0.263			492.244	982.473	983.479	2	0.001109	1.128	sp|K1C10_HUMAN|
PREDICTED: mucin-7-like [Canis lupus familiaris]	gi|545560548	1	1	1	NVQQYTVDR	N	R	0.997	2.83	0.38			561.782	1121.55	1122.55	2	0.002842	2.532
PREDICTED: 14-3-3 protein theta isoform 1 [Canis lupus familiaris]	gi|57098115	0	0	1	LIQKAKLAEQAE	E	R	0.719	2.53	0.226			671.391	1340.77	1341.77	2	0.00147	1.096	gi|545491676
PREDICTED: extracellular glycoprotein lacritin [Canis lupus familiaris]	gi|545545185	2	2	2	AAQEPEGSTPHGEDQSPLK	K	S	0.997	2.37	0.289			989.461	1976.91	1977.92	2	-0.0001814	-0.09172
PREDICTED: extracellular glycoprotein lacritin [Canis lupus familiaris]	gi|545545185	2	2	2	GLTLAGHGLEGAEKRLD	R	K	0.997	2.66	0.332			579.649	1735.92	1736.93	3	0.002329	1.341
hemoglobin subunit beta-like [Canis lupus familiaris]	gi|399567834	1	1	1	VHLTAEEK	M	S	0.845	2.51	0.239			463.751	925.488	926.494	2	0.001468	1.585
mucin-1 precursor [Canis lupus familiaris]	gi|303227977,gi|545504043,gi|545504045	2	2	2	NGATDANKVKTQ	R	F	0.997	2.86	0.255			623.824	1245.63	1246.64	2	0.002293	1.839
mucin-1 precursor [Canis lupus familiaris]	gi|303227977,gi|545504043,gi|545504045	2	2	2	RSPYEEVSAGNGGSSL	R	S	0.997	3.05	0.363			805.379	1608.74	1609.75	2	0.005412	3.362
sp|K1C9_HUMAN|	sp|K1C9_HUMAN|	1	1	1	GGGSGGGHSGGSGGGHSGGSGGNY	Y	G	0.989	2.54	0.261			620.914	1859.72	1860.72	3	0.003654	1.964
PREDICTED: dermokine [Canis lupus familiaris]	gi|345785793	2	2	2	SGGSGGQGFGGGQGGPGSSGDIR	V	E	0.997	2.88	0.349			968.434	1934.85	1935.85	2	0.006197	3.201
PREDICTED: dermokine [Canis lupus familiaris]	gi|345785793	2	2	2	VSGGSGGQGFGGGQGGPGSSGDIR	R	E	0.948	2.45	0.261			1017.97	2033.92	2034.92	2	0.006279	3.085
PREDICTED: fructose-bisphosphate aldolase A isoform X3 [Canis lupus familiaris]	gi|545501672	0	0	4	GILAADESTGSIAK	K	R	0.997	2.35	0.315			666.854	1331.69	1332.7	2	-0.0001369	-0.1027
PREDICTED: fructose-bisphosphate aldolase A isoform X3 [Canis lupus familiaris]	gi|545501672	0	0	4	GVVPLAGTNGETTTQGLDGLSER	K	C	0.997	3.25	0.415			1136.58	2271.14	2272.14	2	0.006783	2.985
PREDICTED: fructose-bisphosphate aldolase A isoform X3 [Canis lupus familiaris]	gi|545501672	0	0	4	IGEHTPSALAImENANVLAR	K	Y	0.997	3.2	0.299		m12: Oxidation (+15.99)	708.371	2122.09	2123.09	3	0.006901	3.25
PREDICTED: fructose-bisphosphate aldolase A isoform X3 [Canis lupus familiaris]	gi|545501672	0	0	4	RLQSIGTENTEEN	K	R	0.62	2.62	0.213			745.858	1489.7	1490.71	2	0.0005418	0.3635
PREDICTED: elongation factor 2 [Canis lupus familiaris]	gi|359322142	3	3	3	ARPFPDGLAEDIDKGEVSAR	K	Q	0.997	4.28	0.405			715.032	2142.07	2143.08	3	0.003797	1.772
PREDICTED: elongation factor 2 [Canis lupus familiaris]	gi|359322142	3	3	3	GHVFEESQVAGTPmFVVK	R	A	0.715	3.44	0.157		m14: Oxidation (+15.99)	659.997	1976.97	1977.97	3	0.003429	1.734
PREDICTED: elongation factor 2 [Canis lupus familiaris]	gi|359322142	3	3	3	LDSEDKDKEGKPLLK	K	A	0.635	3.13	0.18			572.313	1713.92	1714.92	3	0.000667	0.3889
glyceraldehyde-3-phosphate dehydrogenase [Canis lupus familiaris]	gi|50978862	0	0	2	KGILGYTED	L	Q	0.997	2.24	0.303			498.256	994.498	995.505	2	0.0005896	0.5922	gi|345807932,gi|345791297
glyceraldehyde-3-phosphate dehydrogenase [Canis lupus familiaris]	gi|50978862	0	0	2	NSDTHSSTF	F	D	0.717	2.28	0.24			498.208	994.401	995.406	2	0.002293	2.304	gi|345807932,gi|345791297
PREDICTED: thymosin beta-4-like [Canis lupus familiaris]	gi|345784463	2	3	3	KNPLPSKETIEQEK	E	Q	0.917	2.79	0.235			547.635	1639.88	1640.89	3	0.004098	2.497
PREDICTED: thymosin beta-4-like [Canis lupus familiaris]	gi|345784463	2	3	3	LPSKETIEQEKQAGES	P	-	0.849	2.76	0.226			591.968	1772.88	1773.89	3	0.003303	1.862
PREDICTED: thymosin beta-4-like [Canis lupus familiaris]	gi|345784463	2	3	3	LPSKETIEQEKQAGES	P	-	0.997	3.08	0.405			887.449	1772.88	1773.89	2	0.004049	2.282
serum albumin precursor [Canis lupus familiaris]	gi|55742764	1	1	1	AcAAEESGANcDK	K	S	0.997	3.39	0.504	c2: Carbamidomethyl (+57.02), c11: Carbamidomethyl (+57.02)		691.771	1381.53	1382.53	2	0.003417	2.471
lysozyme precursor [Canis lupus familiaris]	gi|665505916	5	5	5	AHcENRDVSQ	R	Y	0.997	2.3	0.343	c3: Carbamidomethyl (+57.02)		608.263	1214.51	1215.52	2	0.001125	0.9253
lysozyme precursor [Canis lupus familiaris]	gi|665505916	5	5	5	NAcHIScSALLQDDITQ	V	A	0.997	2.74	0.417	c3: Carbamidomethyl (+57.02), c7: Carbamidomethyl (+57.02)		973.442	1944.87	1945.87	2	0.002646	1.36
lysozyme precursor [Canis lupus familiaris]	gi|665505916	5	5	5	NLGLAGYKGV	K	S	0.995	2.29	0.276			496.283	990.552	991.557	2	0.001945	1.961
lysozyme precursor [Canis lupus familiaris]	gi|665505916	5	5	5	TNYNPGSKSTDYG	A	I	0.997	2.41	0.318			702.309	1402.6	1403.61	2	0.003319	2.365
lysozyme precursor [Canis lupus familiaris]	gi|665505916	5	5	5	VVSDPNGIRA	R	W	0.997	2.84	0.345			514.281	1026.55	1027.55	2	0.001833	1.784
PREDICTED: zymogen granule protein 16 homolog B [Canis lupus familiaris]	gi|73959451	2	2	2	SSDcEITGIRVATSTFG	T	L	0.997	2.24	0.342	c4: Carbamidomethyl (+57.02)		900.926	1799.84	1800.84	2	0.001485	0.8246
PREDICTED: zymogen granule protein 16 homolog B [Canis lupus familiaris]	gi|73959451	2	2	2	STSSDcEITGIR	F	V	0.917	2.31	0.266	c6: Carbamidomethyl (+57.02)		663.306	1324.6	1325.6	2	0.005083	3.834
PREDICTED: gamma-synuclein [Canis lupus familiaris]	gi|545496542	4	5	5	AARVQEEVAEEAKSGGD	K	-	0.983	2.46	0.265			873.422	1744.83	1745.83	2	0.006327	3.624
PREDICTED: gamma-synuclein [Canis lupus familiaris]	gi|545496542	4	5	5	AARVQEEVAEEAKSGGD	K	-	0.997	3.46	0.238			582.616	1744.83	1745.83	3	0.003934	2.253
PREDICTED: gamma-synuclein [Canis lupus familiaris]	gi|545496542	4	5	5	GVVRKEDLEQPAAPQEDKAA	S	R	0.997	3.11	0.233			717.708	2150.1	2151.1	3	0.005857	2.723
PREDICTED: gamma-synuclein [Canis lupus familiaris]	gi|545496542	4	5	5	RVQEEVAEEAKSGGD	A	-	0.947	3.26	0.213			535.254	1602.74	1603.76	3	-0.008597	-5.361
PREDICTED: gamma-synuclein [Canis lupus familiaris]	gi|545496542	4	5	5	VQEEVAEEAKSGGD	R	-	0.997	3.19	0.29			724.334	1446.65	1447.65	2	0.005846	4.038
PREDICTED: 14-3-3 protein sigma [Canis lupus familiaris]	gi|545491676	0	0	1	LIQKAKLAEQAE	S	R	0.719	2.53	0.226			671.391	1340.77	1341.77	2	0.00147	1.096	gi|57098115
PREDICTED: profilin-1 [Canis lupus familiaris]	gi|545497795	2	2	2	DSLLQDGEFTmDLR	R	T	0.997	2.89	0.375		m11: Oxidation (+15.99)	828.385	1654.76	1655.76	2	0.004648	2.807
PREDICTED: profilin-1 [Canis lupus familiaris]	gi|545497795	2	2	2	EVGVLVGKDRS	A	S	0.997	2.58	0.328			579.829	1157.64	1158.65	2	0.002714	2.343
PREDICTED: suprabasin isoform X1 [Canis lupus familiaris]	gi|545488886,gi|545488888	4	4	4	GKEAEKFGQ	A	G	0.782	2.48	0.236			497.254	992.494	993.5	2	0.001122	1.13
PREDICTED: suprabasin isoform X1 [Canis lupus familiaris]	gi|545488886,gi|545488888	4	4	4	GQGVHHGVNQA	F	G	0.997	2.78	0.308			552.271	1102.53	1103.53	2	0.00118	1.069
PREDICTED: suprabasin isoform X1 [Canis lupus familiaris]	gi|545488886,gi|545488888	4	4	4	GQGVHHGVNQAGSEAE	F	K	0.997	2.26	0.367			788.86	1575.71	1576.71	2	0.002504	1.588
PREDICTED: suprabasin isoform X1 [Canis lupus familiaris]	gi|545488886,gi|545488888	4	4	4	HEINSGIGQAGKEAE	A	K	0.997	2.27	0.329			770.376	1538.74	1539.74	2	0.004975	3.231
PREDICTED: 14-3-3 protein zeta/delta isoform X3 [Canis lupus familiaris]	gi|545520485	1	1	1	KSVTEQGAELSNEE	M	R	0.997	2.66	0.27			760.859	1519.7	1520.71	2	0.002463	1.619
PREDICTED: LOW QUALITY PROTEIN: alpha-enolase isoform 1 [Canis lupus familiaris]	gi|345800677	2	2	2	KVNVVEQEKIDK	K	L	0.997	2.6	0.293			714.909	1427.8	1428.81	2	0.00426	2.982
PREDICTED: LOW QUALITY PROTEIN: alpha-enolase isoform 1 [Canis lupus familiaris]	gi|345800677	2	2	2	KVNVVEQEKIDKLmIEmDGTENK	K	S	0.962	3.13	0.221		m14: Oxidation (+15.99), m17: Oxidation (+15.99)	908.128	2721.36	2722.36	3	0.006525	2.397
PREDICTED: BPI fold-containing family A member 2 isoform 1 [Canis lupus familiaris]	gi|73991578	26	26	31	AWHLAEEKVQ	K	E	0.997	2.82	0.254			404.213	1209.62	1210.62	3	0.002023	1.671
PREDICTED: BPI fold-containing family A member 2 isoform 1 [Canis lupus familiaris]	gi|73991578	26	26	31	DKLKPVVEKGLE	V	T	0.8	2.82	0.215			452.27	1353.79	1354.79	3	0.001983	1.464
PREDICTED: BPI fold-containing family A member 2 isoform 1 [Canis lupus familiaris]	gi|73991578	26	26	31	ETVDNTLESVLQK	L	L	0.608	2.32	0.22			738.384	1474.75	1475.76	2	0.002576	1.746
PREDICTED: BPI fold-containing family A member 2 isoform 1 [Canis lupus familiaris]	gi|73991578	26	26	31	GDDLNNVVDKLKPVVEK	L	G	0.997	2.92	0.413			628.015	1881.02	1882.03	3	0.001412	0.7504
PREDICTED: BPI fold-containing family A member 2 isoform 1 [Canis lupus familiaris]	gi|73991578	26	26	31	GLETVDNTLESVLQK	K	L	0.997	2.97	0.337			823.437	1644.86	1645.86	2	0.002201	1.337
PREDICTED: BPI fold-containing family A member 2 isoform 1 [Canis lupus familiaris]	gi|73991578	26	26	31	GNLGDDLNNVVD	L	K	0.731	2.54	0.226			622.792	1243.57	1244.58	2	0.001528	1.228
PREDICTED: BPI fold-containing family A member 2 isoform 1 [Canis lupus familiaris]	gi|73991578	26	26	31	GNLGDDLNNVVD	L	K	0.82	2.4	0.243			622.792	1243.57	1244.58	2	0.002016	1.62
PREDICTED: BPI fold-containing family A member 2 isoform 1 [Canis lupus familiaris]	gi|73991578	26	26	31	GNLGDDLNNVVD	L	K	0.997	2.58	0.366			622.792	1243.57	1244.58	2	0.00165	1.326
PREDICTED: BPI fold-containing family A member 2 isoform 1 [Canis lupus familiaris]	gi|73991578	26	26	31	GNLGDDLNNVVDK	L	L	0.997	2.53	0.318			686.84	1371.67	1372.67	2	0.002964	2.159
PREDICTED: BPI fold-containing family A member 2 isoform 1 [Canis lupus familiaris]	gi|73991578	26	26	31	GNLGDDLNNVVDKL	L	K	0.997	2.67	0.332			743.381	1484.75	1485.75	2	0.0008948	0.6022
PREDICTED: BPI fold-containing family A member 2 isoform 1 [Canis lupus familiaris]	gi|73991578	26	26	31	GNLGDDLNNVVDKLKPVVE	L	K	0.997	3.23	0.358			680.033	2037.08	2038.08	3	0.003576	1.755
PREDICTED: BPI fold-containing family A member 2 isoform 1 [Canis lupus familiaris]	gi|73991578	26	26	31	LGDDLNNVVDK	N	L	0.997	2.63	0.344			601.308	1200.6	1201.61	2	0.002544	2.117
PREDICTED: BPI fold-containing family A member 2 isoform 1 [Canis lupus familiaris]	gi|73991578	26	26	31	LGDDLNNVVDKLKPVVE	N	K	0.997	2.73	0.258			623.011	1866.01	1867.02	3	0.001509	0.8083
PREDICTED: BPI fold-containing family A member 2 isoform 1 [Canis lupus familiaris]	gi|73991578	26	26	31	LGNLGDDLNNVVD	L	K	0.997	2.75	0.356			679.334	1356.65	1357.66	2	0.000924	0.6806
PREDICTED: BPI fold-containing family A member 2 isoform 1 [Canis lupus familiaris]	gi|73991578	26	26	31	LGNLGDDLNNVVDK	L	L	0.851	2.79	0.23			743.384	1484.75	1485.75	2	0.005655	3.806
PREDICTED: BPI fold-containing family A member 2 isoform 1 [Canis lupus familiaris]	gi|73991578	26	26	31	LGNLGDDLNNVVDK	L	L	0.997	2.63	0.327			743.382	1484.75	1485.75	2	0.001871	1.26
PREDICTED: BPI fold-containing family A member 2 isoform 1 [Canis lupus familiaris]	gi|73991578	26	26	31	LGNLGDDLNNVVDK	L	L	0.997	2.76	0.365			743.381	1484.75	1485.75	2	0.001017	0.6844
PREDICTED: BPI fold-containing family A member 2 isoform 1 [Canis lupus familiaris]	gi|73991578	26	26	31	LGNLGDDLNNVVDKLKPVVE	L	K	0.997	3.47	0.396			717.727	2150.16	2151.17	3	0.001752	0.8143
PREDICTED: BPI fold-containing family A member 2 isoform 1 [Canis lupus familiaris]	gi|73991578	26	26	31	NLGDDLNNVVD	G	K	0.923	3.23	0.206			594.282	1186.55	1187.55	2	0.00191	1.608
PREDICTED: BPI fold-containing family A member 2 isoform 1 [Canis lupus familiaris]	gi|73991578	26	26	31	NLGDDLNNVVDK	G	L	0.997	3.75	0.239			658.329	1314.64	1315.65	2	0.0009039	0.6871
PREDICTED: BPI fold-containing family A member 2 isoform 1 [Canis lupus familiaris]	gi|73991578	26	26	31	NVVDKLKPV	N	V	0.997	2.62	0.319			506.314	1010.61	1011.62	2	0.001662	1.642
PREDICTED: BPI fold-containing family A member 2 isoform 1 [Canis lupus familiaris]	gi|73991578	26	26	31	NVVDKLKPVV	N	E	0.988	2.4	0.268			555.849	1109.68	1110.69	2	0.001987	1.789
PREDICTED: BPI fold-containing family A member 2 isoform 1 [Canis lupus familiaris]	gi|73991578	26	26	31	NVVDKLKPVVE	N	K	0.997	2.74	0.323			620.37	1238.72	1239.73	2	0.001135	0.9157
PREDICTED: BPI fold-containing family A member 2 isoform 1 [Canis lupus familiaris]	gi|73991578	26	26	31	SLLGNLGDDLN	A	N	0.997	2.44	0.374			565.791	1129.57	1130.57	2	0.005342	4.725
PREDICTED: BPI fold-containing family A member 2 isoform 1 [Canis lupus familiaris]	gi|73991578	26	26	31	SLLGNLGDDLNN	A	V	0.997	3.32	0.358			622.81	1243.61	1244.61	2	0.001017	0.8168
PREDICTED: BPI fold-containing family A member 2 isoform 1 [Canis lupus familiaris]	gi|73991578	26	26	31	SLLGNLGDDLNNV	A	V	0.71	2.76	0.22			672.347	1342.68	1343.68	2	0.006469	4.814
PREDICTED: BPI fold-containing family A member 2 isoform 1 [Canis lupus familiaris]	gi|73991578	26	26	31	SLLGNLGDDLNNVVDK	A	L	0.997	3.42	0.448			843.442	1684.87	1685.87	2	0.005278	3.131
PREDICTED: BPI fold-containing family A member 2 isoform 1 [Canis lupus familiaris]	gi|73991578	26	26	31	TVDNTLESVLQ	E	K	0.997	3.6	0.199			609.818	1217.62	1218.62	2	0.006509	5.341
PREDICTED: BPI fold-containing family A member 2 isoform 1 [Canis lupus familiaris]	gi|73991578	26	26	31	VVDKLKPVVE	N	K	0.997	3.05	0.233			563.349	1124.68	1125.69	2	0.002043	1.815
PREDICTED: BPI fold-containing family A member 2 isoform 1 [Canis lupus familiaris]	gi|73991578	26	26	31	VVDKLKPVVE	N	K	0.997	3.19	0.246			563.349	1124.68	1125.69	2	0.002287	2.032
PREDICTED: BPI fold-containing family A member 2 isoform 1 [Canis lupus familiaris]	gi|73991578	26	26	31	VVDKLKPVVEK	N	G	0.687	2.2	0.245			627.396	1252.78	1253.78	2	0.001159	0.9246
PREDICTED: filaggrin isoform X1 [Canis lupus familiaris]	gi|545528973,gi|545528975	15	16	16	ERQYGSGSGNQQ	S	G	0.997	2.36	0.323			655.791	1309.57	1310.57	2	0.003441	2.626
PREDICTED: filaggrin isoform X1 [Canis lupus familiaris]	gi|545528973,gi|545528975	15	16	16	ERQYGSGSGNQQGSA	S	R	0.997	2.31	0.276			763.338	1524.66	1525.66	2	0.006347	4.16
PREDICTED: filaggrin isoform X1 [Canis lupus familiaris]	gi|545528973,gi|545528975	15	16	16	GLTEDSERQYGSGSGNQQGSA	E	R	0.997	3.08	0.357			1064.46	2126.92	2127.92	2	0.005109	2.401
PREDICTED: filaggrin isoform X1 [Canis lupus familiaris]	gi|545528973,gi|545528975	15	16	16	GQSSSEFRPVSN	Q	R	0.997	3.38	0.225			647.804	1293.59	1294.6	2	-0.00139	-1.074
PREDICTED: filaggrin isoform X1 [Canis lupus familiaris]	gi|545528973,gi|545528975	15	16	16	HFDSAHGQSQS	E	S	0.997	2.52	0.289			600.756	1199.5	1200.5	2	0.001718	1.431
PREDICTED: filaggrin isoform X1 [Canis lupus familiaris]	gi|545528973,gi|545528975	15	16	16	RGSSISQDSDSEGLTEDSERQYGSGSGNQQGSA	N	R	0.997	3.41	0.474			1126.16	3375.44	3376.44	3	0.01182	3.501
PREDICTED: filaggrin isoform X1 [Canis lupus familiaris]	gi|545528973,gi|545528975	15	16	16	RHQESSLSEGHSED	S	S	0.997	3.47	0.341			533.234	1596.68	1597.68	3	0.004276	2.677
PREDICTED: filaggrin isoform X1 [Canis lupus familiaris]	gi|545528973,gi|545528975	15	16	16	SEGLTEDSERQYGSGSGNQQGSA	D	R	0.997	2.39	0.4			1172.5	2342.99	2343.99	2	0.006437	2.746
PREDICTED: filaggrin isoform X1 [Canis lupus familiaris]	gi|545528973,gi|545528975	15	16	16	SEGQSLDSETQSGSVQER	D	S	0.997	3.08	0.474			962.432	1922.85	1923.85	2	0.003014	1.567
PREDICTED: filaggrin isoform X1 [Canis lupus familiaris]	gi|545528973,gi|545528975	15	16	16	SEGQSLDSETQSGSVQERS	D	R	0.997	2.52	0.299			1005.95	2009.88	2010.88	2	0.007025	3.494
PREDICTED: filaggrin isoform X1 [Canis lupus familiaris]	gi|545528973,gi|545528975	15	16	16	SERQYGSGSGNQQGSA	D	R	0.997	3.03	0.464			806.853	1611.69	1612.69	2	0.004254	2.638
PREDICTED: filaggrin isoform X1 [Canis lupus familiaris]	gi|545528973,gi|545528975	15	16	16	SETQSGSVQER	D	S	0.997	2.96	0.38			604.284	1206.55	1207.55	2	0.005526	4.576
PREDICTED: filaggrin isoform X1 [Canis lupus familiaris]	gi|545528973,gi|545528975	15	16	16	SETQSGSVQERS	D	R	0.997	3.09	0.355			647.799	1293.58	1294.59	2	0.004532	3.501
PREDICTED: filaggrin isoform X1 [Canis lupus familiaris]	gi|545528973,gi|545528975	15	16	16	SSSEFRPVSN	Q	R	0.997	2.96	0.257			555.266	1108.52	1109.52	2	0.00266	2.397
PREDICTED: filaggrin isoform X1 [Canis lupus familiaris]	gi|545528973,gi|545528975	15	16	16	TSRHQESSLSEGHSED	R	S	0.997	2.52	0.421			893.387	1784.76	1785.76	2	0.002837	1.589
PREDICTED: filaggrin isoform X1 [Canis lupus familiaris]	gi|545528973,gi|545528975	15	16	16	TSRHQESSLSEGHSED	R	S	0.997	3.56	0.358			595.928	1784.76	1785.76	3	0.005204	2.914
PREDICTED: glyceraldehyde-3-phosphate dehydrogenase-like [Canis lupus familiaris]	gi|345807932	0	0	2	KGILGYTED	L	Q	0.997	2.24	0.303			498.256	994.498	995.505	2	0.0005896	0.5922	gi|50978862,gi|345791297
PREDICTED: glyceraldehyde-3-phosphate dehydrogenase-like [Canis lupus familiaris]	gi|345807932	0	0	2	NSDTHSSTF	F	D	0.717	2.28	0.24			498.208	994.401	995.406	2	0.002293	2.304	gi|50978862,gi|345791297
PREDICTED: involucrin isoform X1 [Canis lupus familiaris]	gi|545528998	6	6	6	HQKQEVHDPPEHQ	Q	-	0.997	3.63	0.387			536.923	1607.75	1608.75	3	0.002089	1.299
PREDICTED: involucrin isoform X1 [Canis lupus familiaris]	gi|545528998	6	6	6	IEQQHQKQEVHDPPEHQ	L	-	0.997	3.46	0.337			703.005	2105.99	2107	3	0.004283	2.033
PREDICTED: involucrin isoform X1 [Canis lupus familiaris]	gi|545528998	6	6	6	KEEQVLEQQGQQEGQLEQPA	K	F	0.632	2.28	0.225			1148.56	2295.1	2296.11	2	0.003877	1.688
PREDICTED: involucrin isoform X1 [Canis lupus familiaris]	gi|545528998	6	6	6	KGEVLPLIEQQHQKQ	L	E	0.997	2.99	0.31			592.333	1773.98	1774.98	3	0.002392	1.347
PREDICTED: involucrin isoform X1 [Canis lupus familiaris]	gi|545528998	6	6	6	KLVDQHLDQEPAQRTEQPE	K	K	0.957	3.36	0.205			754.378	2260.11	2261.12	3	0.003739	1.654
PREDICTED: involucrin isoform X1 [Canis lupus familiaris]	gi|545528998	6	6	6	RTEQPEKKEEQVLEQQ	Q	G	0.997	2.87	0.246			667.009	1998.01	1999.01	3	0.003017	1.509
PREDICTED: submaxillary gland androgen regulated protein 3A isoformX3 [Canis lupus familiaris]	gi|345779658	3	3	3	FVPPPPPPYGPG	G	R	0.997	3.32	0.324			611.32	1220.62	1221.63	2	0.001704	1.395
PREDICTED: submaxillary gland androgen regulated protein 3A isoformX3 [Canis lupus familiaris]	gi|345779658	3	3	3	GFVPPPPPPYGPG	L	R	0.823	2.44	0.241			639.831	1277.65	1278.65	2	0.00181	1.416
PREDICTED: submaxillary gland androgen regulated protein 3A isoformX3 [Canis lupus familiaris]	gi|345779658	3	3	3	LPPPPPFGL	P	G	0.745	2.24	0.25			467.774	933.533	934.54	2	0.0005679	0.6077
PREDICTED: pyruvate kinase PKM isoform X2 [Canis lupus familiaris]	gi|545550323,gi|545550325,gi|545550327,gi|545550329,gi|545550331,gi|545550333	4	4	4	IENHEGVR	K	R	0.987	2.44	0.266			477.245	952.475	953.48	2	0.002096	2.198
PREDICTED: pyruvate kinase PKM isoform X2 [Canis lupus familiaris]	gi|545550323,gi|545550325,gi|545550327,gi|545550329,gi|545550331,gi|545550333	4	4	4	KGVNLPGAAVDLPAVSEKDIQDLK	K	F	0.997	3.14	0.282			826.462	2476.36	2477.36	3	0.008644	3.489
PREDICTED: pyruvate kinase PKM isoform X2 [Canis lupus familiaris]	gi|545550323,gi|545550325,gi|545550327,gi|545550329,gi|545550331,gi|545550333	4	4	4	LNFSHGTHEYHAETIK	R	N	0.968	2.98	0.232			628.64	1882.9	1883.9	3	0.001945	1.032
PREDICTED: pyruvate kinase PKM isoform X2 [Canis lupus familiaris]	gi|545550323,gi|545550325,gi|545550327,gi|545550329,gi|545550331,gi|545550333	4	4	4	RFDEILEASDGImVAR	R	G	0.997	3.65	0.319		m13: Oxidation (+15.99)	613.307	1836.9	1837.91	3	-0.003712	-2.02
PREDICTED: cofilin-1 isoform X2 [Canis lupus familiaris]	gi|545530743,gi|57099669	3	3	3	DGVIKVFNDm	S	K	0.882	2.53	0.247		m10: Oxidation (+15.99)	577.283	1152.55	1153.56	2	0.003169	2.747
PREDICTED: cofilin-1 isoform X2 [Canis lupus familiaris]	gi|545530743,gi|57099669	3	3	3	HELQANcYEEVKDR	K	C	0.997	2.83	0.28	c7: Carbamidomethyl (+57.02)		597.61	1789.81	1790.81	3	0.00141	0.7872
PREDICTED: cofilin-1 isoform X2 [Canis lupus familiaris]	gi|545530743,gi|57099669	3	3	3	VSDGVIKVF	A	N	0.997	2.77	0.293			482.28	962.545	963.551	2	0.0007594	0.7881
PREDICTED: actin, cytoplasmic 1 isoform X1 [Canis lupus familiaris]	gi|545500782	3	3	19	DLYANTVLSGGTTmYPGIADR	K	M	0.997	3.68	0.393		m14: Oxidation (+15.99)	1116.03	2230.06	2231.07	2	-0.002613	-1.171	gi|545509102
PREDICTED: actin, cytoplasmic 1 isoform X1 [Canis lupus familiaris]	gi|545500782	3	3	19	DSYVGDEAQSK	K	R	0.648	2.71	0.209			599.767	1197.52	1198.52	2	0.003458	2.886	gi|57108093
PREDICTED: actin, cytoplasmic 1 isoform X1 [Canis lupus familiaris]	gi|545500782	3	3	19	EYDESGPSIVH	Q	R	0.997	2.63	0.383			616.776	1231.54	1232.54	2	0.00229	1.858	gi|545509102
PREDICTED: actin, cytoplasmic 1 isoform X1 [Canis lupus familiaris]	gi|545500782	3	3	19	GFAGDDAPRA	A	V	0.737	2.81	0.207			488.729	975.443	976.448	2	0.001431	1.465	gi|57108093,gi|545509102
PREDICTED: actin, cytoplasmic 1 isoform X1 [Canis lupus familiaris]	gi|545500782	3	3	19	GQKDSYVGDEAQSK	M	R	0.997	4.35	0.499			756.354	1510.69	1511.7	2	0.002309	1.527	gi|57108093
PREDICTED: actin, cytoplasmic 1 isoform X1 [Canis lupus familiaris]	gi|545500782	3	3	19	HQGVmVGmGQK	R	D	0.755	2.56	0.225		m5: Oxidation (+15.99), m8: Oxidation (+15.99)	401.859	1202.56	1203.56	3	0.002038	1.693	gi|57108093,gi|57043600
PREDICTED: actin, cytoplasmic 1 isoform X1 [Canis lupus familiaris]	gi|545500782	3	3	19	HQGVMVGmGQKDSYVGDEAQSK	R	R	0.997	3.08	0.242		m8: Oxidation (+15.99)	789.696	2366.07	2367.07	3	0.003104	1.311	gi|57108093
PREDICTED: actin, cytoplasmic 1 isoform X1 [Canis lupus familiaris]	gi|545500782	3	3	19	ISKQEYDESGPSIVH	W	R	0.698	2.95	0.195			844.911	1687.81	1688.81	2	0.001999	1.184	gi|545509102
PREDICTED: actin, cytoplasmic 1 isoform X1 [Canis lupus familiaris]	gi|545500782	3	3	19	IWHHTFYNELR	K	V	0.997	2.79	0.297			505.922	1514.74	1515.75	3	0.002384	1.572	gi|57108093,gi|57043600,gi|545509102
PREDICTED: actin, cytoplasmic 1 isoform X1 [Canis lupus familiaris]	gi|545500782	3	3	19	KDLYANTVLSGGTTMYPGIAD	R	R	0.997	3.13	0.424			1094.03	2186.05	2187.06	2	-0.00404	-1.847	gi|545509102
PREDICTED: actin, cytoplasmic 1 isoform X1 [Canis lupus familiaris]	gi|545500782	3	3	19	KDLYANTVLSGGTTmYPGIADR	R	M	0.997	3.11	0.247		m15: Oxidation (+15.99)	787.057	2358.15	2359.16	3	-0.003328	-1.41	gi|545509102
PREDICTED: actin, cytoplasmic 1 isoform X1 [Canis lupus familiaris]	gi|545500782	3	3	19	KDSYVGDEAQSK	Q	R	0.997	3.19	0.338			663.813	1325.61	1326.62	2	0.00111	0.8366	gi|57108093
PREDICTED: actin, cytoplasmic 1 isoform X1 [Canis lupus familiaris]	gi|545500782	3	3	19	KQEYDESGPSIVH	S	R	0.689	3.81	0.12			496.904	1487.69	1488.7	3	0.002058	1.382	gi|545509102
PREDICTED: actin, cytoplasmic 1 isoform X1 [Canis lupus familiaris]	gi|545500782	3	3	19	mVGmGQKDSYVGDEAQSK	V	R	0.768	2.86	0.214		m1: Oxidation (+15.99), m4: Oxidation (+15.99)	654.626	1960.86	1961.86	3	0.005567	2.837	gi|57108093
PREDICTED: actin, cytoplasmic 1 isoform X1 [Canis lupus familiaris]	gi|545500782	3	3	19	NELRVAPEEHPVLLTEAPLNPKAN	Y	R	0.847	2.87	0.219			884.478	2650.41	2651.42	3	0.005465	2.061
PREDICTED: actin, cytoplasmic 1 isoform X1 [Canis lupus familiaris]	gi|545500782	3	3	19	RVAPEEHPVLLTEAPLNPK	L	A	0.997	3.88	0.23			704.061	2109.16	2110.17	3	0.002257	1.07	gi|545509102
PREDICTED: actin, cytoplasmic 1 isoform X1 [Canis lupus familiaris]	gi|545500782	3	3	19	RVAPEEHPVLLTEAPLNPKAN	L	R	0.997	3.27	0.252			765.754	2294.24	2295.25	3	0.001053	0.4589
PREDICTED: actin, cytoplasmic 1 isoform X1 [Canis lupus familiaris]	gi|545500782	3	3	19	SKQEYDESGPSIVH	I	R	0.997	4.09	0.357			525.915	1574.72	1575.73	3	0.002833	1.798	gi|545509102
PREDICTED: actin, cytoplasmic 1 isoform X1 [Canis lupus familiaris]	gi|545500782	3	3	19	VAPEEHPVLLTEAPLNPKAN	R	R	0.997	3.67	0.327			713.722	2138.14	2139.14	3	0.006938	3.244
heat shock protein beta-1 [Canis lupus familiaris]	gi|50979116	7	7	8	AQIGGPEAGKSEQSGA	R	-	0.997	2.96	0.288			743.862	1485.71	1486.71	2	0.002544	1.711
heat shock protein beta-1 [Canis lupus familiaris]	gi|50979116	7	7	8	AQIGGPEAGKSEQSGAK	R	-	0.997	3.25	0.395			807.908	1613.8	1614.81	2	0.0008057	0.4989
heat shock protein beta-1 [Canis lupus familiaris]	gi|50979116	7	7	8	EARAQIGGPEAGKSEQSGA	F	-	0.997	3.69	0.386			614.971	1841.89	1842.89	3	0.004226	2.293
heat shock protein beta-1 [Canis lupus familiaris]	gi|50979116	7	7	8	EARAQIGGPEAGKSEQSGAK	F	-	0.997	4.11	0.446			657.669	1969.99	1970.99	3	0.003037	1.541
heat shock protein beta-1 [Canis lupus familiaris]	gi|50979116	7	7	8	RAQIGGPEAG	A	K	0.926	2.32	0.265			478.252	954.489	955.496	2	0.0002122	0.2221
heat shock protein beta-1 [Canis lupus familiaris]	gi|50979116	7	7	8	RAQIGGPEAGKSEQSGA	A	-	0.853	2.28	0.255			821.913	1641.81	1642.81	2	0.003373	2.053
heat shock protein beta-1 [Canis lupus familiaris]	gi|50979116	7	7	8	YVRPIPPAVEGPA	G	A	0.997	2.94	0.28			683.381	1364.75	1365.75	2	0.003017	2.209
heat shock protein beta-1 [Canis lupus familiaris]	gi|50979116	7	7	8	YVRPIPPAVEGPA	G	A	0.997	3.06	0.269			683.379	1364.74	1365.75	2	-0.001011	-0.7406
vimentin [Canis lupus familiaris]	gi|559098393	4	4	4	EKLQEEmLQREEAESTLQSFR	R	Q	0.995	3.27	0.219		m7: Oxidation (+15.99)	866.422	2596.24	2597.25	3	-0.0004724	-0.1819
vimentin [Canis lupus familiaris]	gi|559098393	4	4	4	ILLAELEQLKGQGK	K	S	0.997	2.36	0.374			770.46	1538.91	1539.91	2	0.001921	1.248
vimentin [Canis lupus familiaris]	gi|559098393	4	4	4	KVESLQEEIAFLK	R	K	0.997	2.9	0.306			767.431	1532.85	1533.85	2	0.00185	1.206
vimentin [Canis lupus familiaris]	gi|559098393	4	4	4	LQEEmLQREEAESTLQSFR	K	Q	0.997	3.73	0.258		m5: Oxidation (+15.99)	780.71	2339.11	2340.11	3	0.001752	0.7485
PREDICTED: NAD(P)H dehydrogenase [quinone] 1 [Canis lupus familiaris]	gi|545500084	3	3	3	DVTGTPKDPGNFQYPAEA	R	A	0.997	2.48	0.348			953.944	1905.87	1906.88	2	-0.0008949	-0.4693
PREDICTED: NAD(P)H dehydrogenase [quinone] 1 [Canis lupus familiaris]	gi|545500084	3	3	3	GKSIPTDNQIKA	L	R	0.992	3.17	0.225			424.57	1270.69	1271.7	3	0.001196	0.9405
PREDICTED: NAD(P)H dehydrogenase [quinone] 1 [Canis lupus familiaris]	gi|545500084	3	3	3	KSIPTDNQIKA	G	R	0.997	3.15	0.266			405.563	1213.67	1214.67	3	0.0008149	0.6709
PREDICTED: heterogeneous nuclear ribonucleoproteins A2/B1 isoform X6 [Canis lupus familiaris]	gi|545522776	2	2	3	GDSRGGGGNFGPGPGSNF	F	R	0.902	2.28	0.261			818.861	1635.71	1636.71	2	0.003769	2.303
PREDICTED: heterogeneous nuclear ribonucleoproteins A2/B1 isoform X6 [Canis lupus familiaris]	gi|545522776	2	2	3	LFVGGIKEDTEEHHLR	K	D	0.997	3.17	0.304			627.328	1878.96	1879.97	3	0.004025	2.141
PREDICTED: heterogeneous nuclear ribonucleoproteins A2/B1 isoform X6 [Canis lupus familiaris]	gi|545522776	2	2	3	NmGGPYGGGNYGPGGSGGSGGYGGR	R	S	0.997	2.41	0.487		m2: Oxidation (+15.99)	1103.46	2204.9	2205.9	2	0.006125	2.777
PREDICTED: fatty acid-binding protein, epidermal [Canis lupus familiaris]	gi|545548960	0	0	1	KFEETTADG	E	R	0.99	2.71	0.251			499.228	996.442	997.447	2	0.001942	1.947	gi|545560044
PREDICTED: moesin isoform X3 [Canis lupus familiaris]	gi|545558304,gi|545558307,gi|545558309,gi|74007500	1	1	2	ERQEAEEAKEALLQASR	K	D	0.906	2.57	0.246			653.337	1956.99	1957.99	3	0.002526	1.29
PREDICTED: moesin isoform X3 [Canis lupus familiaris]	gi|545558304,gi|545558307,gi|545558309,gi|74007500	1	1	2	RKPDTIEVQQmK	R	A	0.997	3.15	0.229		m11: Oxidation (+15.99)	496.934	1487.78	1488.78	3	0.001884	1.265
PREDICTED: alpha-actinin-4 isoform X12 [Canis lupus familiaris]	gi|545488614,gi|73947718,gi|73947738	1	1	2	HRPELIEYDKLR	R	K	0.97	3.46	0.2			523.624	1567.85	1568.85	3	0.003337	2.127
PREDICTED: alpha-actinin-4 isoform X12 [Canis lupus familiaris]	gi|545488614,gi|73947718,gi|73947738	1	1	2	HTNYTmEHIR	K	V	0.997	3.1	0.372		m6: Oxidation (+15.99)	439.872	1316.59	1317.6	3	0.00138	1.047	gi|545507824,gi|73963339,gi|73963345,gi|73963357
PREDICTED: actin, cytoplasmic 2 [Canis lupus familiaris]	gi|545509102	0	0	10	DLYANTVLSGGTTmYPGIADR	K	M	0.997	3.68	0.393		m14: Oxidation (+15.99)	1116.03	2230.06	2231.07	2	-0.002613	-1.171	gi|545500782
PREDICTED: actin, cytoplasmic 2 [Canis lupus familiaris]	gi|545509102	0	0	10	EYDESGPSIVH	Q	R	0.997	2.63	0.383			616.776	1231.54	1232.54	2	0.00229	1.858	gi|545500782
PREDICTED: actin, cytoplasmic 2 [Canis lupus familiaris]	gi|545509102	0	0	10	GFAGDDAPRA	A	V	0.737	2.81	0.207			488.729	975.443	976.448	2	0.001431	1.465	gi|57108093,gi|545500782
PREDICTED: actin, cytoplasmic 2 [Canis lupus familiaris]	gi|545509102	0	0	10	ISKQEYDESGPSIVH	W	R	0.698	2.95	0.195			844.911	1687.81	1688.81	2	0.001999	1.184	gi|545500782
PREDICTED: actin, cytoplasmic 2 [Canis lupus familiaris]	gi|545509102	0	0	10	IWHHTFYNELR	G	V	0.997	2.79	0.297			505.922	1514.74	1515.75	3	0.002384	1.572	gi|57108093,gi|57043600,gi|545500782
PREDICTED: actin, cytoplasmic 2 [Canis lupus familiaris]	gi|545509102	0	0	10	KDLYANTVLSGGTTMYPGIAD	R	R	0.997	3.13	0.424			1094.03	2186.05	2187.06	2	-0.00404	-1.847	gi|545500782
PREDICTED: actin, cytoplasmic 2 [Canis lupus familiaris]	gi|545509102	0	0	10	KDLYANTVLSGGTTmYPGIADR	R	M	0.997	3.11	0.247		m15: Oxidation (+15.99)	787.057	2358.15	2359.16	3	-0.003328	-1.41	gi|545500782
PREDICTED: actin, cytoplasmic 2 [Canis lupus familiaris]	gi|545509102	0	0	10	KQEYDESGPSIVH	S	R	0.689	3.81	0.12			496.904	1487.69	1488.7	3	0.002058	1.382	gi|545500782
PREDICTED: actin, cytoplasmic 2 [Canis lupus familiaris]	gi|545509102	0	0	10	RVAPEEHPVLLTEAPLNPK	L	T	0.997	3.88	0.23			704.061	2109.16	2110.17	3	0.002257	1.07	gi|545500782
PREDICTED: actin, cytoplasmic 2 [Canis lupus familiaris]	gi|545509102	0	0	10	SKQEYDESGPSIVH	I	R	0.997	4.09	0.357			525.915	1574.72	1575.73	3	0.002833	1.798	gi|545500782
PREDICTED: tubulin alpha-1B chain isoformX10 [Canis lupus familiaris]	gi|345792156,gi|359323129,gi|545545619,gi|545556308	1	1	2	NLDIERPTYTNLN	R	R	0.997	2.31	0.287			781.897	1561.78	1562.78	2	0.005379	3.442
PREDICTED: tubulin alpha-1B chain isoformX10 [Canis lupus familiaris]	gi|345792156,gi|359323129,gi|545545619,gi|545556308	1	1	2	TIGGGDDSFNTFFSETGAGK	K	H	0.997	2.76	0.348			1004.45	2006.89	2007.89	2	0.004285	2.134
PREDICTED: calreticulin isoform 4 [Canis lupus familiaris]	gi|345787749	2	2	2	DmHGDSEYNImFGPDIcGPGTK	T	K	0.997	2.8	0.356	c17: Carbamidomethyl (+57.02)	m2: Oxidation (+15.99), m11: Oxidation (+15.99)	825.01	2472.01	2473.01	3	0.00545	2.204
PREDICTED: calreticulin isoform 4 [Canis lupus familiaris]	gi|345787749	2	2	2	HEQNIDcGGGYVK	K	L	0.997	2.52	0.268	c7: Carbamidomethyl (+57.02)		738.832	1475.65	1476.65	2	0.003219	2.18
PREDICTED: clathrin heavy chain 1 isoformX1 [Canis lupus familiaris]	gi|73966629	2	2	2	ALEHFTDLYDIKR	R	A	0.876	2.56	0.24			540.952	1619.83	1620.84	3	0.002731	1.685
PREDICTED: clathrin heavy chain 1 isoformX1 [Canis lupus familiaris]	gi|73966629	2	2	2	LEKHELIEFR	R	R	0.997	3.16	0.237			438.579	1312.72	1313.72	3	0.001314	1
PREDICTED: lactoperoxidase isoform 2 [Canis lupus familiaris]	gi|345805633	1	1	1	TAmSSEGPTTR	K	Q	0.997	2.37	0.275		m3: Oxidation (+15.99)	577.262	1152.51	1153.52	2	0.001921	1.665
PREDICTED: elongation factor 1-alpha 1-like [Canis lupus familiaris]	gi|545558560	0	0	2	KFEKEAAEmG	E	K	0.997	2.32	0.285		m9: Oxidation (+15.99)	578.272	1154.53	1155.54	2	0.001874	1.622	gi|308199425
PREDICTED: elongation factor 1-alpha 1-like [Canis lupus familiaris]	gi|545558560	0	0	2	VETGVLKPGmVVTFAPVNVTTEVK	R	S	0.983	3.14	0.223		m10: Oxidation (+15.99)	844.466	2530.37	2531.38	3	0.002831	1.118	gi|308199425
elongation factor 1-alpha 1 [Canis lupus familiaris]	gi|308199425	0	0	4	KFEKEAAEmG	E	K	0.997	2.32	0.285		m9: Oxidation (+15.99)	578.272	1154.53	1155.54	2	0.001874	1.622	gi|545558560
elongation factor 1-alpha 1 [Canis lupus familiaris]	gi|308199425	0	0	4	THINIVVIGHVDSGK	K	S	0.997	3.31	0.392			530.299	1587.88	1588.88	3	0.001918	1.207	gi|73950627
elongation factor 1-alpha 1 [Canis lupus familiaris]	gi|308199425	0	0	4	THINIVVIGHVDSGK	K	S	0.997	2.73	0.375			794.951	1587.89	1588.88	2	0.01359	8.552	gi|73950627
elongation factor 1-alpha 1 [Canis lupus familiaris]	gi|308199425	0	0	4	VETGVLKPGmVVTFAPVNVTTEVK	R	S	0.983	3.14	0.223		m10: Oxidation (+15.99)	844.466	2530.37	2531.38	3	0.002831	1.118	gi|545558560
PREDICTED: alpha-actinin-1 isoform X11 [Canis lupus familiaris]	gi|545507824,gi|73963339,gi|73963345,gi|73963357	1	1	2	HTNYTmEHIR	K	V	0.997	3.1	0.372		m6: Oxidation (+15.99)	439.872	1316.59	1317.6	3	0.00138	1.047	gi|73947738,gi|545488614,gi|73947718
PREDICTED: alpha-actinin-1 isoform X11 [Canis lupus familiaris]	gi|545507824,gi|73963339,gi|73963345,gi|73963357	1	1	2	RDQALTEEHAR	R	Q	0.997	3.71	0.303			442.557	1324.65	1325.66	3	0.002186	1.649
PREDICTED: actin, beta-like 2 isoform X2 [Canis lupus familiaris]	gi|57043600	0	0	2	HQGVmVGmGQK	R	D	0.755	2.56	0.225		m5: Oxidation (+15.99), m8: Oxidation (+15.99)	401.859	1202.56	1203.56	3	0.002038	1.693	gi|57108093,gi|545500782
PREDICTED: actin, beta-like 2 isoform X2 [Canis lupus familiaris]	gi|57043600	0	0	2	IWHHTFYNELR	K	V	0.997	2.79	0.297			505.922	1514.74	1515.75	3	0.002384	1.572	gi|57108093,gi|545509102,gi|545500782
PREDICTED: elongation factor 1-alpha 1-like [Canis lupus familiaris]	gi|73950627	1	1	3	THINIVVIGHVDSGK	K	S	0.997	3.31	0.392			530.299	1587.88	1588.88	3	0.001918	1.207	gi|308199425
PREDICTED: elongation factor 1-alpha 1-like [Canis lupus familiaris]	gi|73950627	1	1	3	THINIVVIGHVDSGK	K	S	0.997	2.73	0.375			794.951	1587.89	1588.88	2	0.01359	8.552	gi|308199425
PREDICTED: elongation factor 1-alpha 1-like [Canis lupus familiaris]	gi|73950627	1	1	3	VAVGVIKAVEKKAATGGKITKS	T	A	0.995	2.23	0.28			1078.17	2154.33	2155.32	2	0.01868	8.668
PREDICTED: thymosin beta-10 [Canis lupus familiaris]	gi|73980925	2	2	2	KNTLPTKETIEQE	E	K	0.997	2.64	0.282			765.906	1529.8	1530.8	2	0.003367	2.2
PREDICTED: thymosin beta-10 [Canis lupus familiaris]	gi|73980925	2	2	2	KNTLPTKETIEQEK	E	R	0.792	2.75	0.219			553.638	1657.89	1658.9	3	0.003385	2.041
PREDICTED: fatty acid-binding protein, epidermal-like [Canis lupus familiaris]	gi|545560044	0	0	2	KFEETTADG	E	R	0.997	2.84	0.342			499.228	996.441	997.447	2	0.0008438	0.8459	gi|545548960
PREDICTED: fatty acid-binding protein, epidermal-like [Canis lupus familiaris]	gi|545560044	0	0	2	KNLTIKTESTL	D	K	0.977	2.7	0.301			624.365	1246.72	1247.72	2	0.002202	1.765	gi|545548960
PREDICTED: keratin, type II cytoskeletal 6A isoformX2 [Canis lupus familiaris]	gi|345791839,gi|345791910,gi|545545386	2	2	2	GGASGmGSGSGLGGGSGY	F	S	0.997	2.26	0.349		m6: Oxidation (+15.99)	716.295	1430.58	1431.58	2	0.001928	1.347
PREDICTED: keratin, type II cytoskeletal 6A isoformX2 [Canis lupus familiaris]	gi|345791839,gi|345791910,gi|545545386	2	2	2	SGGYGGAGGFGGASGmGSGSGLGGGSGY	V	S	0.997	3.78	0.359		m16: Oxidation (+15.99)	1121.46	2240.9	2241.91	2	-0.0006013	-0.2682
PREDICTED: heat shock protein HSP 90-beta isoformX1 [Canis lupus familiaris]	gi|359320981,gi|545519269	2	2	3	GVVDSEDLPLNISR	R	E	0.997	2.82	0.388			757.398	1512.78	1513.79	2	0.003386	2.237
PREDICTED: heat shock protein HSP 90-beta isoformX1 [Canis lupus familiaris]	gi|359320981,gi|545519269	2	2	3	NPDDITQEEYGEFYK	R	S	0.997	3.06	0.419			924.404	1846.79	1847.8	2	0.00285	1.543
PREDICTED: heat shock protein HSP 90-beta isoformX1 [Canis lupus familiaris]	gi|359320981,gi|545519269	2	2	3	YHTSQSGDEmTSLSEYVSR	R	M	0.997	4.27	0.366		m10: Oxidation (+15.99)	731.653	2191.94	2192.94	3	0.004797	2.188
PREDICTED: phosphoglycerate kinase 1 isoform 2 [Canis lupus familiaris]	gi|74007807	1	1	8	DVYVNDAFGTAH	G	R	0.997	2.87	0.285			654.798	1307.58	1308.59	2	0.003125	2.388	gi|57094534
PREDICTED: phosphoglycerate kinase 1 isoform 2 [Canis lupus familiaris]	gi|74007807	1	1	8	GDVYVNDAFGTAH	L	R	0.997	3.58	0.382			683.309	1364.6	1365.61	2	0.003109	2.277	gi|57094534
PREDICTED: phosphoglycerate kinase 1 isoform 2 [Canis lupus familiaris]	gi|74007807	1	1	8	KLGDVYVNDAFGTAH	S	R	0.997	2.63	0.38			803.899	1605.78	1606.79	2	0.004063	2.528	gi|57094534
PREDICTED: phosphoglycerate kinase 1 isoform 2 [Canis lupus familiaris]	gi|74007807	1	1	8	KLGDVYVNDAFGTAH	S	R	0.997	3.39	0.265			536.268	1605.78	1606.79	3	0.002584	1.608	gi|57094534
PREDICTED: phosphoglycerate kinase 1 isoform 2 [Canis lupus familiaris]	gi|74007807	1	1	8	LGDVYVNDAFGTAH	K	R	0.975	2.25	0.338			739.851	1477.69	1478.69	2	0.003848	2.602	gi|57094534
PREDICTED: phosphoglycerate kinase 1 isoform 2 [Canis lupus familiaris]	gi|74007807	1	1	8	SKLGDVYVNDAFGTAH	L	R	0.63	2.5	0.29			847.415	1692.82	1693.82	2	0.004533	2.676	gi|57094534
PREDICTED: phosphoglycerate kinase 1 isoform 2 [Canis lupus familiaris]	gi|74007807	1	1	8	SKLGDVYVNDAFGTAH	L	R	0.997	4.28	0.299			565.279	1692.81	1693.82	3	0.003727	2.2	gi|57094534
PREDICTED: phosphoglycerate kinase 1 isoform 2 [Canis lupus familiaris]	gi|74007807	1	1	8	VLPGVDALSSV	K	-	0.96	2.69	0.301			528.803	1055.59	1056.59	2	0.005034	4.765
PREDICTED: zymogen granule protein 16 homolog B [Canis lupus familiaris]	gi|73959451	3	3	3	EFILQPGEYITM	Q	I	0.816	2.4	0.317			720.858	1439.7	1440.71	2	0.00113	0.7844
PREDICTED: zymogen granule protein 16 homolog B [Canis lupus familiaris]	gi|73959451	3	3	3	SSDcEITGIR	T	V	0.997	3.2	0.331	c4: Carbamidomethyl (+57.02)		569.265	1136.52	1137.52	2	0.002386	2.097
PREDICTED: zymogen granule protein 16 homolog B [Canis lupus familiaris]	gi|73959451	3	3	3	STSSDcEITGIR	F	V	0.997	2.67	0.341	c6: Carbamidomethyl (+57.02)		663.305	1324.6	1325.6	2	0.002886	2.177
sp|K1C10_HUMAN|	sp|K1C10_HUMAN|	1	1	1	GGSSSGGHKSSSSGSVGESSSKGP	G	R	0.997	3.64	0.285			698.649	2092.93	2093.93	3	-8.949e-05	-0.04274
PREDICTED: angiopoietin-related protein 5-like [Canis lupus familiaris]	gi|545514351	2	2	2	AGDQQPTLSSSVLR	A	L	0.997	2.62	0.326			729.884	1457.75	1458.75	2	0.004967	3.405
PREDICTED: angiopoietin-related protein 5-like [Canis lupus familiaris]	gi|545514351	2	2	2	RcSPcTDGAQTFSScSHD	D	R	0.997	2.63	0.458	c2: Carbamidomethyl (+57.02), c5: Carbamidomethyl (+57.02), c15: Carbamidomethyl (+57.02)		691.601	2071.78	2072.79	3	0.003027	1.461
PREDICTED: actin, alpha cardiac muscle 1 isoformX3 [Canis lupus familiaris]	gi|57108093	0	0	15	ELPDGQVITIGNERF	Y	R	0.997	2.7	0.405			844.439	1686.86	1687.87	2	0.005651	3.348	gi|57043600,gi|545509102,gi|545500782
PREDICTED: actin, alpha cardiac muscle 1 isoformX3 [Canis lupus familiaris]	gi|57108093	0	0	15	GMGQKDSYVGDEAQSK	V	R	0.997	2.99	0.242			567.259	1698.75	1699.76	3	0.002185	1.285	gi|545500782
PREDICTED: actin, alpha cardiac muscle 1 isoformX3 [Canis lupus familiaris]	gi|57108093	0	0	15	GQKDSYVGDEAQSK	M	R	0.997	3.26	0.258			504.572	1510.69	1511.7	3	0.002967	1.962	gi|545500782
PREDICTED: actin, alpha cardiac muscle 1 isoformX3 [Canis lupus familiaris]	gi|57108093	0	0	15	GQKDSYVGDEAQSK	M	R	0.997	3.23	0.321			756.354	1510.69	1511.7	2	0.00414	2.738	gi|545500782
PREDICTED: actin, alpha cardiac muscle 1 isoformX3 [Canis lupus familiaris]	gi|57108093	0	0	15	GVmVGmGQKDSYVGDEAQ	Q	S	0.997	2.66	0.367		m3: Oxidation (+15.99), m6: Oxidation (+15.99)	951.916	1901.82	1902.82	2	0.002946	1.548	gi|545500782
PREDICTED: actin, alpha cardiac muscle 1 isoformX3 [Canis lupus familiaris]	gi|57108093	0	0	15	GVMVGmGQKDSYVGDEAQ	Q	S	0.997	2.69	0.371		m6: Oxidation (+15.99)	943.92	1885.83	1886.83	2	0.007016	3.719	gi|545500782
PREDICTED: actin, alpha cardiac muscle 1 isoformX3 [Canis lupus familiaris]	gi|57108093	0	0	15	GVMVGmGQKDSYVGDEAQS	Q	K	0.997	2.36	0.345		m6: Oxidation (+15.99)	987.435	1972.85	1973.86	2	0.003825	1.938	gi|545500782
PREDICTED: actin, alpha cardiac muscle 1 isoformX3 [Canis lupus familiaris]	gi|57108093	0	0	15	HQGVmVGmGQKDSYVGDEAQSK	R	R	0.997	3.26	0.374		m5: Oxidation (+15.99), m8: Oxidation (+15.99)	795.028	2382.06	2383.07	3	0.00355	1.49	gi|545500782
PREDICTED: actin, alpha cardiac muscle 1 isoformX3 [Canis lupus familiaris]	gi|57108093	0	0	15	KAGFAGDDAPRAVFPSIVG	V	R	0.997	2.98	0.31			937.992	1873.97	1874.98	2	0.0005862	0.3126	gi|545509102,gi|545500782
PREDICTED: actin, alpha cardiac muscle 1 isoformX3 [Canis lupus familiaris]	gi|57108093	0	0	15	KDSYVGDEAQSK	Q	R	0.997	3.06	0.314			442.878	1325.61	1326.62	3	0.002073	1.563	gi|545500782
PREDICTED: actin, alpha cardiac muscle 1 isoformX3 [Canis lupus familiaris]	gi|57108093	0	0	15	KDSYVGDEAQSK	Q	R	0.997	3.52	0.318			663.814	1325.61	1326.62	2	0.002453	1.849	gi|545500782
PREDICTED: actin, alpha cardiac muscle 1 isoformX3 [Canis lupus familiaris]	gi|57108093	0	0	15	KSYELPDGQVITIGNERF	E	R	0.997	3.82	0.261			689.356	2065.05	2066.06	3	-0.00113	-0.5467	gi|545509102,gi|545500782
PREDICTED: actin, alpha cardiac muscle 1 isoformX3 [Canis lupus familiaris]	gi|57108093	0	0	15	MVGmGQKDSYVGDEAQS	V	K	0.997	2.55	0.383		m4: Oxidation (+15.99)	909.389	1816.76	1817.77	2	0.002416	1.329	gi|545500782
PREDICTED: actin, alpha cardiac muscle 1 isoformX3 [Canis lupus familiaris]	gi|57108093	0	0	15	mVGmGQKDSYVGDEAQSK	V	R	0.997	4.34	0.448		m1: Oxidation (+15.99), m4: Oxidation (+15.99)	654.625	1960.85	1961.86	3	0.003736	1.904	gi|545500782
PREDICTED: actin, alpha cardiac muscle 1 isoformX3 [Canis lupus familiaris]	gi|57108093	0	0	15	SGGTTmYPGIADRmQ	L	K	0.795	2.22	0.315		m6: Oxidation (+15.99), m14: Oxidation (+15.99)	808.857	1615.7	1616.7	2	0.002625	1.624	gi|545509102,gi|545500782
polymeric immunoglobulin receptor precursor [Canis lupus familiaris]	gi|560891934	65	66	67	AAPGEEAVESNVR	N	K	0.997	3.63	0.469			664.827	1327.64	1328.64	2	0.00334	2.514
polymeric immunoglobulin receptor precursor [Canis lupus familiaris]	gi|560891934	65	66	67	APGEEAVESNVR	A	K	0.997	3.16	0.413			629.308	1256.6	1257.61	2	0.001256	0.9986
polymeric immunoglobulin receptor precursor [Canis lupus familiaris]	gi|560891934	65	66	67	ASVDTSSSAGQSGTSK	R	V	0.997	4.26	0.457			735.341	1468.67	1469.67	2	0.003528	2.401
polymeric immunoglobulin receptor precursor [Canis lupus familiaris]	gi|560891934	65	66	67	ASVDTSSSAGQSGTSKV	R	L	0.997	2.96	0.293			784.877	1567.74	1568.74	2	0.007028	4.48
polymeric immunoglobulin receptor precursor [Canis lupus familiaris]	gi|560891934	65	66	67	AVETGDAAGGNR	V	A	0.997	3.18	0.399			559.266	1116.52	1117.52	2	0.00136	1.217
polymeric immunoglobulin receptor precursor [Canis lupus familiaris]	gi|560891934	65	66	67	AVETGDAAGGNRA	V	S	0.997	3.43	0.353			594.784	1187.55	1188.56	2	-0.0003398	-0.2859
polymeric immunoglobulin receptor precursor [Canis lupus familiaris]	gi|560891934	65	66	67	AVETGDAAGGNRASVDTS	V	S	0.997	2.57	0.34			839.391	1676.77	1677.77	2	0.006183	3.685
polymeric immunoglobulin receptor precursor [Canis lupus familiaris]	gi|560891934	65	66	67	DNVAVETGDAAGGNR	V	A	0.997	3.52	0.447			723.335	1444.66	1445.66	2	0.001243	0.8601
polymeric immunoglobulin receptor precursor [Canis lupus familiaris]	gi|560891934	65	66	67	DNVAVETGDAAGGNRA	V	S	0.997	4.8	0.48			758.855	1515.7	1516.7	2	0.004182	2.758
polymeric immunoglobulin receptor precursor [Canis lupus familiaris]	gi|560891934	65	66	67	DNVAVETGDAAGGNRASVDTS	V	S	0.997	3.25	0.521			1003.46	2004.9	2005.91	2	0.001184	0.5903
polymeric immunoglobulin receptor precursor [Canis lupus familiaris]	gi|560891934	65	66	67	DNVAVETGDAAGGNRASVDTSS	V	S	0.997	2.58	0.35			1046.98	2091.94	2092.94	2	0.007758	3.707
polymeric immunoglobulin receptor precursor [Canis lupus familiaris]	gi|560891934	65	66	67	DNVAVETGDAAGGNRASVDTSSSAGQSGTSKV	V	L	0.861	2.88	0.248			999.134	2994.38	2995.38	3	0.003717	1.241
polymeric immunoglobulin receptor precursor [Canis lupus familiaris]	gi|560891934	65	66	67	DNVAVETGDAAGGNRASVDTSSSAGQSGTSKVL	V	L	0.997	3.26	0.297			1036.83	3107.47	3108.47	3	0.005738	1.846
polymeric immunoglobulin receptor precursor [Canis lupus familiaris]	gi|560891934	65	66	67	GcVTVIDSTGEVNSDYGGR	K	I	0.997	2.93	0.272	c2: Carbamidomethyl (+57.02)		993.449	1984.88	1985.89	2	0.003073	1.547
polymeric immunoglobulin receptor precursor [Canis lupus familiaris]	gi|560891934	65	66	67	GDAAGGNRASVDTS	T	S	0.997	3.73	0.448			639.291	1276.57	1277.57	2	0.002032	1.591
polymeric immunoglobulin receptor precursor [Canis lupus familiaris]	gi|560891934	65	66	67	GDAAGGNRASVDTSS	T	S	0.997	3.39	0.414			682.807	1363.6	1364.6	2	0.002137	1.566
polymeric immunoglobulin receptor precursor [Canis lupus familiaris]	gi|560891934	65	66	67	GDAAGGNRASVDTSSSAGQSGT	T	S	0.997	2.37	0.388			976.932	1951.85	1952.85	2	0.001614	0.8267
polymeric immunoglobulin receptor precursor [Canis lupus familiaris]	gi|560891934	65	66	67	GDAAGGNRASVDTSSSAGQSGTS	T	K	0.997	2.39	0.351			1020.45	2038.89	2039.89	2	0.007945	3.895
polymeric immunoglobulin receptor precursor [Canis lupus familiaris]	gi|560891934	65	66	67	GEEAVESNVR	P	K	0.997	3.22	0.218			545.263	1088.51	1089.52	2	0.002289	2.101
polymeric immunoglobulin receptor precursor [Canis lupus familiaris]	gi|560891934	65	66	67	KSPIFGPQEV	T	N	0.997	3.13	0.248			551.302	1100.59	1101.59	2	0.002315	2.102
polymeric immunoglobulin receptor precursor [Canis lupus familiaris]	gi|560891934	65	66	67	LLVDNVAVETGDAAGGN	R	R	0.997	4.22	0.481			807.905	1613.8	1614.8	2	0.00527	3.263
polymeric immunoglobulin receptor precursor [Canis lupus familiaris]	gi|560891934	65	66	67	LLVDNVAVETGDAAGGNR	R	A	0.994	3.19	0.16			590.972	1769.89	1770.9	3	0.003155	1.782
polymeric immunoglobulin receptor precursor [Canis lupus familiaris]	gi|560891934	65	66	67	LLVDNVAVETGDAAGGNR	R	A	0.997	4.12	0.378			590.972	1769.89	1770.9	3	0.003705	2.092
polymeric immunoglobulin receptor precursor [Canis lupus familiaris]	gi|560891934	65	66	67	LLVDNVAVETGDAAGGNRASV	R	D	0.997	2.85	0.31			1014.53	2027.04	2028.04	2	0.007514	3.705
polymeric immunoglobulin receptor precursor [Canis lupus familiaris]	gi|560891934	65	66	67	LLVDNVAVETGDAAGGNRASVD	R	T	0.997	2.97	0.431			1072.04	2142.06	2143.06	2	0.005905	2.755
polymeric immunoglobulin receptor precursor [Canis lupus familiaris]	gi|560891934	65	66	67	LLVDNVAVETGDAAGGNRASVDTS	R	S	0.997	2.58	0.381			1166.08	2330.14	2331.14	2	0.002865	1.229
polymeric immunoglobulin receptor precursor [Canis lupus familiaris]	gi|560891934	65	66	67	LLVDNVAVETGDAAGGNRASVDTSSSAGQSGTSK	R	V	0.997	3.5	0.376			1074.52	3220.55	3221.55	3	0.005378	1.669
polymeric immunoglobulin receptor precursor [Canis lupus familiaris]	gi|560891934	65	66	67	LVDNVAVETGDAAGGN	L	R	0.997	4.14	0.499			751.362	1500.71	1501.71	2	0.003188	2.123
polymeric immunoglobulin receptor precursor [Canis lupus familiaris]	gi|560891934	65	66	67	LVDNVAVETGDAAGGNR	L	A	0.997	2.88	0.318			553.277	1656.81	1657.81	3	0.003149	1.899
polymeric immunoglobulin receptor precursor [Canis lupus familiaris]	gi|560891934	65	66	67	LVDNVAVETGDAAGGNR	L	A	0.997	3.48	0.383			829.414	1656.81	1657.81	2	0.006824	4.117
polymeric immunoglobulin receptor precursor [Canis lupus familiaris]	gi|560891934	65	66	67	LVDNVAVETGDAAGGNRA	L	S	0.997	3.73	0.449			864.931	1727.85	1728.85	2	0.003172	1.835
polymeric immunoglobulin receptor precursor [Canis lupus familiaris]	gi|560891934	65	66	67	LVDNVAVETGDAAGGNRAS	L	V	0.997	3.25	0.5			908.447	1814.88	1815.88	2	0.003764	2.073
polymeric immunoglobulin receptor precursor [Canis lupus familiaris]	gi|560891934	65	66	67	LVDNVAVETGDAAGGNRASVD	L	T	0.997	3.04	0.331			1015.49	2028.97	2029.98	2	0.002847	1.402
polymeric immunoglobulin receptor precursor [Canis lupus familiaris]	gi|560891934	65	66	67	LVDNVAVETGDAAGGNRASVDTSS	L	S	0.997	2.91	0.35			1153.05	2304.09	2305.09	2	0.006625	2.874
polymeric immunoglobulin receptor precursor [Canis lupus familiaris]	gi|560891934	65	66	67	LVDNVAVETGDAAGGNRASVDTSSSAGQSGTSK	L	V	0.997	3.61	0.416			1036.83	3107.47	3108.47	3	0.006104	1.964
polymeric immunoglobulin receptor precursor [Canis lupus familiaris]	gi|560891934	65	66	67	LVDNVAVETGDAAGGNRASVDTSSSAGQSGTSKV	L	L	0.997	3.68	0.469			1069.85	3206.54	3207.54	3	0.008749	2.728
polymeric immunoglobulin receptor precursor [Canis lupus familiaris]	gi|560891934	65	66	67	NAAPGEEAVESNVR	V	K	0.997	2.58	0.339			721.849	1441.68	1442.69	2	0.003287	2.278
polymeric immunoglobulin receptor precursor [Canis lupus familiaris]	gi|560891934	65	66	67	NVAVETGDAAGGNR	D	A	0.997	3.05	0.388			665.823	1329.63	1330.63	2	0.003707	2.786
polymeric immunoglobulin receptor precursor [Canis lupus familiaris]	gi|560891934	65	66	67	NVAVETGDAAGGNRAS	D	V	0.997	4.09	0.473			744.858	1487.7	1488.7	2	0.004554	3.059
polymeric immunoglobulin receptor precursor [Canis lupus familiaris]	gi|560891934	65	66	67	NVAVETGDAAGGNRASVDTS	D	S	0.997	2.66	0.363			945.944	1889.87	1890.88	2	0.002549	1.348
polymeric immunoglobulin receptor precursor [Canis lupus familiaris]	gi|560891934	65	66	67	NVAVETGDAAGGNRASVDTSSSA	D	G	0.997	2.86	0.402			1068.5	2134.98	2135.98	2	0.008627	4.039
polymeric immunoglobulin receptor precursor [Canis lupus familiaris]	gi|560891934	65	66	67	QNPRLLVDNVAVETGDAAGGNR	V	A	0.997	3.58	0.167			756.057	2265.15	2266.15	3	0.002272	1.003
polymeric immunoglobulin receptor precursor [Canis lupus familiaris]	gi|560891934	65	66	67	SAGQSGTSKV	S	L	0.979	3.07	0.207			461.237	920.458	921.464	2	0.0021	2.279
polymeric immunoglobulin receptor precursor [Canis lupus familiaris]	gi|560891934	65	66	67	SSSAGQSGTSKV	T	L	0.997	3.03	0.298			548.268	1094.52	1095.53	2	0.001454	1.328
polymeric immunoglobulin receptor precursor [Canis lupus familiaris]	gi|560891934	65	66	67	SVDTSSSAGQSGTSK	A	V	0.997	4.26	0.492			699.823	1397.63	1398.63	2	0.003519	2.516
polymeric immunoglobulin receptor precursor [Canis lupus familiaris]	gi|560891934	65	66	67	SVDTSSSAGQSGTSKV	A	L	0.997	3.34	0.155			749.357	1496.7	1497.7	2	0.004333	2.893
polymeric immunoglobulin receptor precursor [Canis lupus familiaris]	gi|560891934	65	66	67	TGDAAGGNRASVDTS	E	S	0.997	3.03	0.283			689.816	1377.62	1378.62	2	0.004991	3.62
polymeric immunoglobulin receptor precursor [Canis lupus familiaris]	gi|560891934	65	66	67	TSSSAGQSGTSKV	D	L	0.997	4.08	0.429			598.792	1195.57	1196.58	2	0.002216	1.852
polymeric immunoglobulin receptor precursor [Canis lupus familiaris]	gi|560891934	65	66	67	VAVETGDAAGGNR	N	A	0.997	3.77	0.422			608.8	1215.59	1216.59	2	0.00193	1.586
polymeric immunoglobulin receptor precursor [Canis lupus familiaris]	gi|560891934	65	66	67	VDNVAVETGDAAGGNR	L	A	0.997	3.86	0.134			515.582	1543.73	1544.73	3	0.002776	1.797
polymeric immunoglobulin receptor precursor [Canis lupus familiaris]	gi|560891934	65	66	67	VDNVAVETGDAAGGNRAS	L	V	0.997	2.8	0.295			851.905	1701.8	1702.8	2	0.004124	2.422
polymeric immunoglobulin receptor precursor [Canis lupus familiaris]	gi|560891934	65	66	67	VDNVAVETGDAAGGNRASVDTS	L	S	0.997	3.21	0.435			1052.99	2103.97	2104.97	2	0.0008992	0.4272
polymeric immunoglobulin receptor precursor [Canis lupus familiaris]	gi|560891934	65	66	67	VDNVAVETGDAAGGNRASVDTSSSA	L	G	0.997	3.68	0.554			1175.54	2349.07	2350.08	2	-0.002789	-1.187
polymeric immunoglobulin receptor precursor [Canis lupus familiaris]	gi|560891934	65	66	67	VDNVAVETGDAAGGNRASVDTSSSAGQSGTSK	L	V	0.997	3.13	0.262			999.134	2994.38	2995.38	3	0.002985	0.9965
polymeric immunoglobulin receptor precursor [Canis lupus familiaris]	gi|560891934	65	66	67	VDNVAVETGDAAGGNRASVDTSSSAGQSGTSKV	L	L	0.997	3.21	0.275			1032.16	3093.45	3094.45	3	0.002151	0.695
polymeric immunoglobulin receptor precursor [Canis lupus familiaris]	gi|560891934	65	66	67	VDTSSSAGQSGTSK	S	V	0.997	4.42	0.506			656.306	1310.6	1311.6	2	0.002316	1.766
polymeric immunoglobulin receptor precursor [Canis lupus familiaris]	gi|560891934	65	66	67	VETGDAAGGNR	A	A	0.997	3.52	0.443			523.748	1045.48	1046.49	2	0.001961	1.874
polymeric immunoglobulin receptor precursor [Canis lupus familiaris]	gi|560891934	65	66	67	VETGDAAGGNRAS	A	V	0.997	3.1	0.329			602.782	1203.55	1204.56	2	0.002197	1.824
polymeric immunoglobulin receptor precursor [Canis lupus familiaris]	gi|560891934	65	66	67	VETGDAAGGNRASVDTS	A	S	0.997	2.51	0.337			803.872	1605.73	1606.73	2	0.005319	3.311
polymeric immunoglobulin receptor precursor [Canis lupus familiaris]	gi|560891934	65	66	67	VETGDAAGGNRASVDTSS	A	S	0.997	2.96	0.325			847.387	1692.76	1693.76	2	0.005058	2.986
polymeric immunoglobulin receptor precursor [Canis lupus familiaris]	gi|560891934	65	66	67	VETGDAAGGNRASVDTSSSAGQSGT	A	S	0.997	3.04	0.467			1141.51	2281.01	2282.01	2	0.002827	1.239
polymeric immunoglobulin receptor precursor [Canis lupus familiaris]	gi|560891934	65	66	67	VETGDAAGGNRASVDTSSSAGQSGTS	A	K	0.997	3.71	0.452			1185.03	2368.04	2369.04	2	0.006715	2.835
polymeric immunoglobulin receptor precursor [Canis lupus familiaris]	gi|560891934	65	66	67	VETGDAAGGNRASVDTSSSAGQSGTSK	A	V	0.997	3.97	0.367			833.052	2496.13	2497.14	3	0.001057	0.4234
polymeric immunoglobulin receptor precursor [Canis lupus familiaris]	gi|560891934	65	66	67	VETGDAAGGNRASVDTSSSAGQSGTSKVLLST	A	L	0.997	3.52	0.446			1004.16	3009.46	3010.46	3	0.008671	2.88
polymeric immunoglobulin receptor precursor [Canis lupus familiaris]	gi|560891934	65	66	67	VSQVNAAPGEEAVESNVR	D	K	0.997	3.01	0.384			928.457	1854.9	1855.91	2	-0.007926	-4.271
polymeric immunoglobulin receptor precursor [Canis lupus familiaris]	gi|560891934	65	66	67	VVQNPRLLVDNVAVETGDAAGGNR	K	A	0.997	3.34	0.276			822.108	2463.3	2464.29	3	0.01836	7.452
polymeric immunoglobulin receptor precursor [Canis lupus familiaris]	gi|560891934	65	66	67	VVQNPRLLVDNVAVETGDAAGGNRA	K	S	0.997	3.49	0.217			845.782	2534.32	2535.33	3	0.003482	1.373
PREDICTED: cornulin [Canis lupus familiaris]	gi|345782802	3	3	3	HVVDRDEGQTQ	R	R	0.997	3.08	0.303			642.304	1282.59	1283.6	2	0.003354	2.613
PREDICTED: cornulin [Canis lupus familiaris]	gi|345782802	3	3	3	SPSTQSQESTHGQT	R	R	0.997	3.18	0.354			737.824	1473.63	1474.64	2	0.0007369	0.4997
PREDICTED: cornulin [Canis lupus familiaris]	gi|345782802	3	3	3	SQESTHGQTRGTGVQGQD	Q	R	0.997	2.84	0.441			936.926	1871.84	1872.84	2	0.001672	0.8929
PREDICTED: phosphoglycerate kinase 2 [Canis lupus familiaris]	gi|57094534	0	0	7	DVYVNDAFGTAH	G	R	0.997	2.87	0.285			654.798	1307.58	1308.59	2	0.003125	2.388	gi|74007807
PREDICTED: phosphoglycerate kinase 2 [Canis lupus familiaris]	gi|57094534	0	0	7	GDVYVNDAFGTAH	L	R	0.997	3.58	0.382			683.309	1364.6	1365.61	2	0.003109	2.277	gi|74007807
PREDICTED: phosphoglycerate kinase 2 [Canis lupus familiaris]	gi|57094534	0	0	7	KLGDVYVNDAFGTAH	S	R	0.997	2.63	0.38			803.899	1605.78	1606.79	2	0.004063	2.528	gi|74007807
PREDICTED: phosphoglycerate kinase 2 [Canis lupus familiaris]	gi|57094534	0	0	7	KLGDVYVNDAFGTAH	S	R	0.997	3.39	0.265			536.268	1605.78	1606.79	3	0.002584	1.608	gi|74007807
PREDICTED: phosphoglycerate kinase 2 [Canis lupus familiaris]	gi|57094534	0	0	7	LGDVYVNDAFGTAH	K	R	0.975	2.25	0.338			739.851	1477.69	1478.69	2	0.003848	2.602	gi|74007807
PREDICTED: phosphoglycerate kinase 2 [Canis lupus familiaris]	gi|57094534	0	0	7	SKLGDVYVNDAFGTAH	L	R	0.63	2.5	0.29			847.415	1692.82	1693.82	2	0.004533	2.676	gi|74007807
PREDICTED: phosphoglycerate kinase 2 [Canis lupus familiaris]	gi|57094534	0	0	7	SKLGDVYVNDAFGTAH	L	R	0.997	4.28	0.299			565.279	1692.81	1693.82	3	0.003727	2.2	gi|74007807
PREDICTED: ovostatin homolog 2-like isoform X1 [Canis lupus familiaris]	gi|545546408	1	1	1	EEYAPIYSYAPS	P	R	0.997	2.41	0.347			695.316	1388.62	1389.62	2	0.003347	2.409
PREDICTED: heat shock-related 70 kDa protein 2 isoform 1 [Canis lupus familiaris]	gi|57090217	1	1	2	ARFEELNADLFR	R	G	0.98	3.22	0.14			494.257	1479.75	1480.75	3	0.001334	0.9008
PREDICTED: heat shock-related 70 kDa protein 2 isoform 1 [Canis lupus familiaris]	gi|57090217	1	1	2	YQGGPGGGGGGSGASGGPTIEEVD	L	-	0.997	2.76	0.34			1031.95	2061.89	2062.9	2	0.00436	2.113
PREDICTED: adipogenesis regulatory factor [Canis lupus familiaris]	gi|545495533	42	43	45	AAGASAQQVVDQATEAGQ	T	K	0.997	2.61	0.362			851.407	1700.8	1701.8	2	0.002498	1.468
PREDICTED: adipogenesis regulatory factor [Canis lupus familiaris]	gi|545495533	42	43	45	AAGASAQQVVDQATEAGQK	T	A	0.997	3.98	0.397			915.457	1828.9	1829.9	2	0.007107	3.884
PREDICTED: adipogenesis regulatory factor [Canis lupus familiaris]	gi|545495533	42	43	45	AAGASAQQVVDQATEAGQKA	T	M	0.997	4.02	0.426			950.974	1899.93	1900.94	2	0.004309	2.267
PREDICTED: adipogenesis regulatory factor [Canis lupus familiaris]	gi|545495533	42	43	45	AAGASAQQVVDQATEAGQKAm	T	D	0.997	4.33	0.511		m21: Oxidation (+15.99)	1024.49	2046.97	2047.97	2	0.003684	1.799
PREDICTED: adipogenesis regulatory factor [Canis lupus familiaris]	gi|545495533	42	43	45	AAGASAQQVVDQATEAGQKAmD	T	Q	0.997	2.56	0.437		m21: Oxidation (+15.99)	1082	2161.99	2163	2	0.001831	0.8464
PREDICTED: adipogenesis regulatory factor [Canis lupus familiaris]	gi|545495533	42	43	45	AGASAQQVVDQATEAGQK	A	A	0.997	3.36	0.448			879.937	1757.86	1758.86	2	0.004535	2.578
PREDICTED: adipogenesis regulatory factor [Canis lupus familiaris]	gi|545495533	42	43	45	AGASAQQVVDQATEAGQKAmDQVA	A	K	0.723	2.55	0.291		m20: Oxidation (+15.99)	1195.57	2389.12	2390.13	2	0.005202	2.176
PREDICTED: adipogenesis regulatory factor [Canis lupus familiaris]	gi|545495533	42	43	45	ANQASETFSGFGK	T	K	0.997	2.64	0.363			672.316	1342.62	1343.62	2	0.001669	1.242
PREDICTED: adipogenesis regulatory factor [Canis lupus familiaris]	gi|545495533	42	43	45	AQQVVDQATEAGQK	S	A	0.997	3.14	0.392			736.873	1471.73	1472.73	2	0.004183	2.84
PREDICTED: adipogenesis regulatory factor [Canis lupus familiaris]	gi|545495533	42	43	45	AQQVVDQATEAGQKAmDQVA	S	K	0.997	3.04	0.406		m16: Oxidation (+15.99)	1052.5	2102.99	2104	2	0.002531	1.203
PREDICTED: adipogenesis regulatory factor [Canis lupus familiaris]	gi|545495533	42	43	45	ASAQQVVDQATEAGQKAmDQVA	G	K	0.634	2.46	0.294		m18: Oxidation (+15.99)	1131.54	2261.07	2262.07	2	0.006429	2.842
PREDICTED: adipogenesis regulatory factor [Canis lupus familiaris]	gi|545495533	42	43	45	ETIDKTANQASETFSGFG	Q	K	0.749	2.35	0.31			951.942	1901.87	1902.87	2	0.005011	2.633
PREDICTED: adipogenesis regulatory factor [Canis lupus familiaris]	gi|545495533	42	43	45	GASAQQVVDQATEAGQK	A	A	0.997	4.8	0.495			844.418	1686.82	1687.82	2	0.004525	2.681
PREDICTED: adipogenesis regulatory factor [Canis lupus familiaris]	gi|545495533	42	43	45	GASAQQVVDQATEAGQKAm	A	D	0.997	4.88	0.448		m19: Oxidation (+15.99)	953.454	1904.89	1905.9	2	0.003299	1.731
PREDICTED: adipogenesis regulatory factor [Canis lupus familiaris]	gi|545495533	42	43	45	GASAQQVVDQATEAGQKAmD	A	Q	0.997	2.58	0.37		m19: Oxidation (+15.99)	1010.97	2019.92	2020.92	2	0.004498	2.225
PREDICTED: adipogenesis regulatory factor [Canis lupus familiaris]	gi|545495533	42	43	45	GASAQQVVDQATEAGQKAmDQVA	A	K	0.997	2.89	0.318		m19: Oxidation (+15.99)	1160.05	2318.09	2319.09	2	0.00446	1.923
PREDICTED: adipogenesis regulatory factor [Canis lupus familiaris]	gi|545495533	42	43	45	KGLQDLKQHVQ	G	G	0.735	3.07	0.165			431.915	1292.72	1293.73	3	0.001819	1.406
PREDICTED: adipogenesis regulatory factor [Canis lupus familiaris]	gi|545495533	42	43	45	KSTQETIDKTANQ	A	A	0.977	3.29	0.0964			732.372	1462.73	1463.73	2	0.003018	2.062
PREDICTED: adipogenesis regulatory factor [Canis lupus familiaris]	gi|545495533	42	43	45	KSTQETIDKTANQA	A	S	0.997	2.71	0.33			767.89	1533.77	1534.77	2	0.002539	1.654
PREDICTED: adipogenesis regulatory factor [Canis lupus familiaris]	gi|545495533	42	43	45	KSTQETIDKTANQASETFSGFGKKLG	A	F	0.997	3.52	0.204			694.107	2772.4	2773.4	4	0.004526	1.632
PREDICTED: adipogenesis regulatory factor [Canis lupus familiaris]	gi|545495533	42	43	45	KTANQASETFSGFG	D	K	0.997	3.45	0.341			722.841	1443.67	1444.67	2	0.003896	2.697
PREDICTED: adipogenesis regulatory factor [Canis lupus familiaris]	gi|545495533	42	43	45	KTANQASETFSGFGK	D	K	0.997	3.54	0.243			524.928	1571.76	1572.77	3	0.003121	1.984
PREDICTED: adipogenesis regulatory factor [Canis lupus familiaris]	gi|545495533	42	43	45	NQASETFSGFG	A	K	0.997	2.32	0.401			572.75	1143.48	1144.49	2	0.001567	1.369
PREDICTED: adipogenesis regulatory factor [Canis lupus familiaris]	gi|545495533	42	43	45	QHVQGAAQEAVTAAGASAQ	K	Q	0.997	3.03	0.252			897.943	1793.87	1794.87	2	0.006374	3.551
PREDICTED: adipogenesis regulatory factor [Canis lupus familiaris]	gi|545495533	42	43	45	QHVQGAAQEAVTAAGASAQQ	K	V	0.997	3.39	0.318			961.97	1921.92	1922.93	2	0.0002643	0.1374
PREDICTED: adipogenesis regulatory factor [Canis lupus familiaris]	gi|545495533	42	43	45	QVVDQATEAGQKA	Q	M	0.997	3.11	0.304			672.843	1343.67	1344.68	2	0.002846	2.117
PREDICTED: adipogenesis regulatory factor [Canis lupus familiaris]	gi|545495533	42	43	45	QVVDQATEAGQKAm	Q	D	0.997	2.46	0.346		m14: Oxidation (+15.99)	746.361	1490.71	1491.71	2	0.003442	2.307
PREDICTED: adipogenesis regulatory factor [Canis lupus familiaris]	gi|545495533	42	43	45	QVVDQATEAGQKAmDQVA	Q	K	0.997	3	0.463		m14: Oxidation (+15.99)	952.957	1903.9	1904.9	2	0.004725	2.48
PREDICTED: adipogenesis regulatory factor [Canis lupus familiaris]	gi|545495533	42	43	45	QVVDQATEAGQKAmDQVA	Q	K	0.997	3.16	0.388		m14: Oxidation (+15.99)	952.956	1903.9	1904.9	2	0.003504	1.84
PREDICTED: adipogenesis regulatory factor [Canis lupus familiaris]	gi|545495533	42	43	45	SAQQVVDQATEAGQKAm	A	D	0.742	2.34	0.31		m17: Oxidation (+15.99)	889.426	1776.84	1777.84	2	0.005503	3.095
PREDICTED: adipogenesis regulatory factor [Canis lupus familiaris]	gi|545495533	42	43	45	SAQQVVDQATEAGQKAMDQVA	A	K	0.997	2.51	0.373			1088.02	2174.03	2175.03	2	0.003532	1.624
PREDICTED: adipogenesis regulatory factor [Canis lupus familiaris]	gi|545495533	42	43	45	SAQQVVDQATEAGQKAmDQVA	A	K	0.997	3.3	0.452		m17: Oxidation (+15.99)	1096.02	2190.03	2191.03	2	0.003978	1.816
PREDICTED: adipogenesis regulatory factor [Canis lupus familiaris]	gi|545495533	42	43	45	STQETIDKTANQASETF	K	S	0.997	3.08	0.421			935.939	1869.86	1870.87	2	0.004007	2.142
PREDICTED: adipogenesis regulatory factor [Canis lupus familiaris]	gi|545495533	42	43	45	STQETIDKTANQASETFSGFG	K	K	0.997	2.64	0.409			1110.01	2218	2219.01	2	0.001476	0.6653
PREDICTED: adipogenesis regulatory factor [Canis lupus familiaris]	gi|545495533	42	43	45	STQETIDKTANQASETFSGFGK	K	K	0.997	3.99	0.451			783.041	2346.1	2347.11	3	0.003265	1.391
PREDICTED: adipogenesis regulatory factor [Canis lupus familiaris]	gi|545495533	42	43	45	TANQASETFSGFGK	K	K	0.997	2.65	0.326			722.841	1443.67	1444.67	2	0.003774	2.612
PREDICTED: adipogenesis regulatory factor [Canis lupus familiaris]	gi|545495533	42	43	45	TQETIDKTANQA	S	S	0.74	2.64	0.28			660.327	1318.64	1319.64	2	0.002342	1.775
PREDICTED: adipogenesis regulatory factor [Canis lupus familiaris]	gi|545495533	42	43	45	TQETIDKTANQASETFSGFG	S	K	0.997	2.98	0.284			1066.49	2130.97	2131.98	2	0.00125	0.5861
PREDICTED: adipogenesis regulatory factor [Canis lupus familiaris]	gi|545495533	42	43	45	VDQATEAGQK	V	A	0.949	2.75	0.289			523.76	1045.51	1046.51	2	0.001175	1.123
PREDICTED: adipogenesis regulatory factor [Canis lupus familiaris]	gi|545495533	42	43	45	VTAAGASAQQVVDQATEAGQ	A	K	0.997	3.75	0.519			951.464	1900.91	1901.92	2	-0.0001986	-0.1044
PREDICTED: adipogenesis regulatory factor [Canis lupus familiaris]	gi|545495533	42	43	45	VTAAGASAQQVVDQATEAGQK	A	A	0.997	3.33	0.423			1015.51	2029.01	2030.02	2	0.002824	1.391
PREDICTED: adipogenesis regulatory factor [Canis lupus familiaris]	gi|545495533	42	43	45	VTAAGASAQQVVDQATEAGQKA	A	M	0.997	3.63	0.377			1051.03	2100.05	2101.05	2	0.008937	4.253
PREDICTED: adipogenesis regulatory factor [Canis lupus familiaris]	gi|545495533	42	43	45	VTAAGASAQQVVDQATEAGQKAmDQVA	A	K	0.826	2.56	0.3		m23: Oxidation (+15.99)	887.766	2660.28	2661.28	3	0.004393	1.651
PREDICTED: adipogenesis regulatory factor [Canis lupus familiaris]	gi|545495533	42	43	45	VTAAGASAQQVVDQATEAGQKAmDQVA	A	K	0.997	3.09	0.213		m23: Oxidation (+15.99)	887.765	2660.27	2661.28	3	0.002562	0.9627
PREDICTED: adipogenesis regulatory factor [Canis lupus familiaris]	gi|545495533	42	43	45	VVDQATEAGQKAMDQ	Q	V	0.895	2.82	0.269			795.877	1589.74	1590.74	2	0.00456	2.867
PREDICTED: protein FAM25C-like [Canis lupus familiaris]	gi|545495531	5	5	5	AHAVEGLGPRGQ	V	-	0.997	2.8	0.348			596.317	1190.62	1191.62	2	0.004565	3.831
PREDICTED: protein FAM25C-like [Canis lupus familiaris]	gi|545495531	5	5	5	EAVTGAVAHAVEGLGPRGQ	T	-	0.997	4.02	0.317			606.986	1817.94	1818.95	3	-0.001049	-0.5765
PREDICTED: protein FAM25C-like [Canis lupus familiaris]	gi|545495531	5	5	5	HAVEGLGPRGQ	A	-	0.904	2.42	0.323			560.798	1119.58	1120.59	2	0.002236	1.996
PREDICTED: protein FAM25C-like [Canis lupus familiaris]	gi|545495531	5	5	5	RTEKATEEAVH	N	A	0.997	3.75	0.249			424.218	1269.63	1270.64	3	0.001952	1.536
PREDICTED: protein FAM25C-like [Canis lupus familiaris]	gi|545495531	5	5	5	VAHAVEGLGPRGQ	A	-	0.807	2.74	0.271			645.851	1289.69	1290.69	2	0.002571	1.992
keratin, type I cytoskeletal 10 [Canis lupus familiaris]	gi|61740600	11	11	11	GGGSSGGGGSHGGSSGGGYGGGSSS	Y	S	0.997	2.21	0.403			935.865	1869.72	1870.72	2	0.004524	2.418
keratin, type I cytoskeletal 10 [Canis lupus familiaris]	gi|61740600	11	11	11	GGGYGGDGGLLSGNEKVTmQ	Y	N	0.997	2.8	0.302		m19: Oxidation (+15.99)	956.94	1911.87	1912.87	2	0.002744	1.434
keratin, type I cytoskeletal 10 [Canis lupus familiaris]	gi|61740600	11	11	11	GGLGGGFGGGNFGGGY	Y	G	0.997	3.09	0.204			665.795	1329.58	1330.58	2	0.001487	1.118
keratin, type I cytoskeletal 10 [Canis lupus familiaris]	gi|61740600	11	11	11	GGYGGGYGGDGGLLSGNEK	F	V	0.997	2.53	0.335			857.889	1713.76	1714.77	2	0.00402	2.344
keratin, type I cytoskeletal 10 [Canis lupus familiaris]	gi|61740600	11	11	11	GLGGGFGGGNFGGGY	G	G	0.997	2.53	0.34			637.29	1272.56	1273.56	2	0.01225	9.615
keratin, type I cytoskeletal 10 [Canis lupus familiaris]	gi|61740600	11	11	11	LEGEGSSGGGGYGGGR	L	G	0.997	2.78	0.415			698.809	1395.6	1396.61	2	0.002086	1.493
keratin, type I cytoskeletal 10 [Canis lupus familiaris]	gi|61740600	11	11	11	LEGEGSSGGGGYGGGRGGGSSGGGY	L	G	0.997	2.8	0.489			1038.44	2074.86	2075.87	2	0.006528	3.145
keratin, type I cytoskeletal 10 [Canis lupus familiaris]	gi|61740600	11	11	11	LLEGEGSSGGGGYGGGRGGGSSGGGY	S	G	0.997	2.4	0.382			1094.98	2187.95	2188.95	2	0.008609	3.933
keratin, type I cytoskeletal 10 [Canis lupus familiaris]	gi|61740600	11	11	11	RSLLEGEGSSGGGGY	Y	G	0.997	4.04	0.463			713.335	1424.66	1425.66	2	0.002732	1.916
keratin, type I cytoskeletal 10 [Canis lupus familiaris]	gi|61740600	11	11	11	SKELTTEINSNIEQm	K	S	0.997	2.87	0.31		m15: Oxidation (+15.99)	876.923	1751.83	1752.83	2	0.006388	3.644
keratin, type I cytoskeletal 10 [Canis lupus familiaris]	gi|61740600	11	11	11	SLLEGEGSSGGGGYGGGRGGGSSGGGY	R	G	0.997	2.46	0.381			1138.5	2274.98	2275.98	2	0.007859	3.453
PREDICTED: 14-3-3 protein theta isoform 1 [Canis lupus familiaris]	gi|57098115	2	2	2	MEKTELIQKAKLAEQAE	-	R	0.963	3.15	0.173			668.023	2001.05	1960.04	3	42.01	-51.77
PREDICTED: 14-3-3 protein theta isoform 1 [Canis lupus familiaris]	gi|57098115	2	2	2	VISSIEQKTDTSDK	R	K	0.997	3.36	0.39			775.901	1549.79	1550.79	2	0.003557	2.294
PREDICTED: extracellular glycoprotein lacritin [Canis lupus familiaris]	gi|545545185	10	10	10	AGHGLEGAEKRL	L	D	0.997	2.83	0.296			413.227	1236.66	1237.66	3	0.001104	0.8918
PREDICTED: extracellular glycoprotein lacritin [Canis lupus familiaris]	gi|545545185	10	10	10	GHGLEGAEKR	A	L	0.81	2.86	0.246			527.277	1052.54	1053.54	2	0.002078	1.972
PREDICTED: extracellular glycoprotein lacritin [Canis lupus familiaris]	gi|545545185	10	10	10	GLTLAGHGLEGAEKR	R	L	0.997	3.07	0.316			503.612	1507.81	1508.82	3	0.002284	1.514
PREDICTED: extracellular glycoprotein lacritin [Canis lupus familiaris]	gi|545545185	10	10	10	GLTLAGHGLEGAEKRLD	R	K	0.997	2.64	0.371			579.649	1735.92	1736.93	3	0.002329	1.341
PREDICTED: extracellular glycoprotein lacritin [Canis lupus familiaris]	gi|545545185	10	10	10	KAAQEPEGSTPHGEDQSPLK	Q	S	0.997	3.09	0.255			702.677	2105.01	2106.01	3	0.005391	2.56
PREDICTED: extracellular glycoprotein lacritin [Canis lupus familiaris]	gi|545545185	10	10	10	LAGHGLEGAEK	T	R	0.997	2.83	0.295			541.286	1080.56	1081.56	2	0.001387	1.283
PREDICTED: extracellular glycoprotein lacritin [Canis lupus familiaris]	gi|545545185	10	10	10	LAGHGLEGAEKR	T	L	0.915	3.02	0.215			413.227	1236.66	1237.66	3	0.0007376	0.5959
PREDICTED: extracellular glycoprotein lacritin [Canis lupus familiaris]	gi|545545185	10	10	10	RGLTLAGHGLEGAEK	S	R	0.997	3.91	0.26			503.612	1507.81	1508.82	3	0.002833	1.878
PREDICTED: extracellular glycoprotein lacritin [Canis lupus familiaris]	gi|545545185	10	10	10	TLAGHGLEGAE	L	K	0.997	3.26	0.168			527.763	1053.51	1054.52	2	0.001324	1.255
PREDICTED: extracellular glycoprotein lacritin [Canis lupus familiaris]	gi|545545185	10	10	10	TLAGHGLEGAEKRLD	L	K	0.997	3.29	0.383			522.947	1565.82	1566.82	3	0.003681	2.349
hemoglobin subunit alpha-like [Canis lupus familiaris]	gi|399567840	9	9	9	AGDYGGEALDRTF	H	Q	0.997	3.04	0.357			686.313	1370.61	1371.62	2	0.0005877	0.4285
hemoglobin subunit alpha-like [Canis lupus familiaris]	gi|399567840	9	9	9	DKIGGHAGDYGGEALDR	W	T	0.997	3.16	0.27			577.61	1729.81	1730.81	3	0.004475	2.586
hemoglobin subunit alpha-like [Canis lupus familiaris]	gi|399567840	9	9	9	IGGHAGDYGGEALDR	K	T	0.997	3.54	0.193			496.568	1486.68	1487.69	3	0.002146	1.443
hemoglobin subunit alpha-like [Canis lupus familiaris]	gi|399567840	9	9	9	KIGGHAGDYGGE	D	A	0.996	2.98	0.241			580.772	1159.53	1160.53	2	0.002712	2.337
hemoglobin subunit alpha-like [Canis lupus familiaris]	gi|399567840	9	9	9	KIGGHAGDYGGEALDR	D	T	0.997	3.46	0.283			539.267	1614.78	1615.78	3	0.002605	1.612
hemoglobin subunit alpha-like [Canis lupus familiaris]	gi|399567840	9	9	9	KIGGHAGDYGGEALDRTF	D	Q	0.997	4.08	0.258			621.972	1862.89	1863.9	3	0.003388	1.818
hemoglobin subunit alpha-like [Canis lupus familiaris]	gi|399567840	9	9	9	SPADKTNIKSTWD	L	K	0.997	2.68	0.38			731.864	1461.71	1462.72	2	0.00245	1.675
hemoglobin subunit alpha-like [Canis lupus familiaris]	gi|399567840	9	9	9	TYFPHFDLSPGSAQVKA	K	H	0.997	2.8	0.308			622.314	1863.92	1864.92	3	0.003114	1.67
hemoglobin subunit alpha-like [Canis lupus familiaris]	gi|399567840	9	9	9	WDKIGGHAGDYGGEALDR	T	T	0.997	3.2	0.267			639.636	1915.89	1916.89	3	0.004094	2.135
hemoglobin subunit beta-like [Canis lupus familiaris]	gi|399567834	1	1	1	KVNVDEVGGEALGR	G	L	0.997	3.14	0.217			481.593	1441.76	1442.76	3	0.003272	2.268
PREDICTED: pyruvate kinase PKM isoform X2 [Canis lupus familiaris]	gi|545550323,gi|545550325,gi|545550327,gi|545550329,gi|545550331,gi|545550333	1	1	1	LNFSHGTHEYHAETIK	R	N	0.997	3.47	0.237			628.64	1882.9	1883.9	3	0.001212	0.6435
PREDICTED: double-headed protease inhibitor, submandibular gland-like [Canis lupus familiaris]	gi|545490619	1	1	1	TYSNEcmFcALTLNK	K	K	0.997	3.09	0.377	c6: Carbamidomethyl (+57.02), c9: Carbamidomethyl (+57.02)	m7: Oxidation (+15.99)	934.408	1866.8	1867.8	2	0.005395	2.889
desmoglein-1 precursor [Canis lupus familiaris]	gi|50950135	3	3	3	ENPSEGDTTTNTGGK	R	T	0.997	3.07	0.477			754.331	1506.65	1507.65	2	0.003276	2.173
desmoglein-1 precursor [Canis lupus familiaris]	gi|50950135	3	3	3	NPSEGDTTTNTGGK	E	T	0.997	2.58	0.335			689.809	1377.6	1378.61	2	0.003152	2.286
desmoglein-1 precursor [Canis lupus familiaris]	gi|50950135	3	3	3	VTSSQNSGSSTGDSSGGTGGGGR	K	E	0.997	4.13	0.48			1000.43	1998.85	1999.85	2	0.003378	1.689
PREDICTED: corneodesmosin [Canis lupus familiaris]	gi|73972169	2	2	2	SGGPDGSPQPDPSAGAK	L	S	0.997	2.79	0.387			762.849	1523.68	1524.69	2	-0.002125	-1.393
PREDICTED: corneodesmosin [Canis lupus familiaris]	gi|73972169	2	2	2	STLSGGPDGSPQPDPSAGAK	S	S	0.997	3.4	0.411			913.433	1824.85	1825.86	2	0.002288	1.253
PREDICTED: dermokine [Canis lupus familiaris]	gi|345785793	5	5	5	FGGGQGGPGSSGDIR	G	E	0.997	2.57	0.38			674.818	1347.62	1348.62	2	0.003509	2.602
PREDICTED: dermokine [Canis lupus familiaris]	gi|345785793	5	5	5	GGSGGQGFGGGQGGPGSSGDIR	S	E	0.997	2.22	0.374			924.918	1847.82	1848.82	2	0.005849	3.163
PREDICTED: dermokine [Canis lupus familiaris]	gi|345785793	5	5	5	GGSGGQGFGGGQGGPGSSGDIREIS	S	K	0.619	2.43	0.294			1089.5	2176.98	2177.98	2	0.002788	1.28
PREDICTED: dermokine [Canis lupus familiaris]	gi|345785793	5	5	5	SGGSGGQGFGGGQGGPGSSGDIR	V	E	0.997	3.11	0.399			968.434	1934.85	1935.85	2	0.005343	2.76
PREDICTED: dermokine [Canis lupus familiaris]	gi|345785793	5	5	5	SGGSGGQGFGGGQGGPGSSGDIREIS	V	K	0.997	2.43	0.343			1133.01	2264.01	2265.01	2	0.003747	1.654
glyceraldehyde-3-phosphate dehydrogenase [Canis lupus familiaris]	gi|50978862	0	0	10	AITATQKTVDGPSG	H	K	0.997	2.78	0.39			673.352	1344.69	1345.7	2	0.001023	0.7603	gi|345791297
glyceraldehyde-3-phosphate dehydrogenase [Canis lupus familiaris]	gi|50978862	0	0	10	DAGAGIALNDH	F	F	0.997	3.27	0.166			527.253	1052.49	1053.5	2	0.001948	1.85	gi|345807932
glyceraldehyde-3-phosphate dehydrogenase [Canis lupus familiaris]	gi|50978862	0	0	10	DAGAGIALNDHFV	F	K	0.997	3.35	0.327			650.32	1298.63	1299.63	2	0.0002803	0.2157	gi|345807932
glyceraldehyde-3-phosphate dehydrogenase [Canis lupus familiaris]	gi|50978862	0	0	10	DNEFGYSNR	Y	V	0.716	2.41	0.301			551.234	1100.45	1101.46	2	0.002049	1.861	gi|345807932,gi|345791297
glyceraldehyde-3-phosphate dehydrogenase [Canis lupus familiaris]	gi|50978862	0	0	10	GKVIPELNGKLTGmAF	V	R	0.997	2.97	0.326		m14: Oxidation (+15.99)	564.312	1689.91	1690.92	3	0.00207	1.224	gi|345807932
glyceraldehyde-3-phosphate dehydrogenase [Canis lupus familiaris]	gi|50978862	0	0	10	GYTEDQVVScDFNSDTHS	L	S	0.98	2.23	0.339	c10: Carbamidomethyl (+57.02)		1030.91	2059.81	2060.81	2	0.002543	1.234	gi|345807932
glyceraldehyde-3-phosphate dehydrogenase [Canis lupus familiaris]	gi|50978862	0	0	10	KAVGKVIPELNGKLTGmAF	A	R	0.997	3.04	0.231		m17: Oxidation (+15.99)	663.713	1988.12	1989.12	3	0.002559	1.286	gi|345807932
glyceraldehyde-3-phosphate dehydrogenase [Canis lupus familiaris]	gi|50978862	0	0	10	KVVKQASEGPL	K	K	0.997	2.82	0.298			578.341	1154.67	1155.67	2	0.001628	1.409	gi|345807932,gi|345791297
glyceraldehyde-3-phosphate dehydrogenase [Canis lupus familiaris]	gi|50978862	0	0	10	KYDDIKKVVKQASEGPL	A	K	0.996	3.13	0.187			640.028	1917.06	1918.06	3	0.005662	2.952	gi|345807932,gi|345791297
glyceraldehyde-3-phosphate dehydrogenase [Canis lupus familiaris]	gi|50978862	0	0	10	RVIISAPSADAPMFV	K	M	0.997	2.48	0.354			787.426	1572.84	1573.84	2	0.004639	2.947	gi|345807932,gi|345791297
PREDICTED: thymosin beta-4-like [Canis lupus familiaris]	gi|345784463	11	12	12	EKNPLPSKETIEQE	Q	K	0.997	3.67	0.223			547.95	1640.83	1641.83	3	0.003336	2.032
PREDICTED: thymosin beta-4-like [Canis lupus familiaris]	gi|345784463	11	12	12	EKNPLPSKETIEQEKQAGES	Q	-	0.997	3.06	0.229			748.046	2241.12	2242.12	3	0.003645	1.626
PREDICTED: thymosin beta-4-like [Canis lupus familiaris]	gi|345784463	11	12	12	ETQEKNPLPSKETIEQEKQAGES	T	-	0.997	4.56	0.284			867.43	2599.27	2600.27	3	0.005929	2.28
PREDICTED: thymosin beta-4-like [Canis lupus familiaris]	gi|345784463	11	12	12	KNPLPSKETIEQEK	E	Q	0.997	3.25	0.285			547.634	1639.88	1640.89	3	0.002083	1.27
PREDICTED: thymosin beta-4-like [Canis lupus familiaris]	gi|345784463	11	12	12	KNPLPSKETIEQEKQA	E	G	0.997	4.64	0.431			614	1838.98	1839.98	3	0.003368	1.831
PREDICTED: thymosin beta-4-like [Canis lupus familiaris]	gi|345784463	11	12	12	KPDmAEIEKFD	D	K	0.997	3.06	0.305		m4: Oxidation (+15.99)	669.818	1337.62	1338.62	2	0.003482	2.602
PREDICTED: thymosin beta-4-like [Canis lupus familiaris]	gi|345784463	11	12	12	LPSKETIEQEKQAGES	P	-	0.997	3.04	0.332			591.968	1772.88	1773.89	3	0.002937	1.655
PREDICTED: thymosin beta-4-like [Canis lupus familiaris]	gi|345784463	11	12	12	LPSKETIEQEKQAGES	P	-	0.997	2.84	0.374			887.449	1772.88	1773.89	2	0.003438	1.938
PREDICTED: thymosin beta-4-like [Canis lupus familiaris]	gi|345784463	11	12	12	NPLPSKETIEQEKQAGES	K	-	0.997	3.1	0.4			662.334	1983.98	1984.98	3	0.004405	2.219
PREDICTED: thymosin beta-4-like [Canis lupus familiaris]	gi|345784463	11	12	12	SKETIEQEKQAGES	P	-	0.997	2.86	0.276			782.381	1562.75	1563.75	2	0.004718	3.017
PREDICTED: thymosin beta-4-like [Canis lupus familiaris]	gi|345784463	11	12	12	TETQEKNPLPSK	K	E	0.997	3.28	0.246			457.91	1370.71	1371.71	3	0.002988	2.178
PREDICTED: thymosin beta-4-like [Canis lupus familiaris]	gi|345784463	11	12	12	TIEQEKQAGES	E	-	0.997	3.2	0.176			610.294	1218.57	1219.58	2	0.001345	1.102
serum albumin precursor [Canis lupus familiaris]	gi|55742764	1	1	1	VEKccAAEN	F	K	0.997	2.87	0.355	c4: Carbamidomethyl (+57.02), c5: Carbamidomethyl (+57.02)		540.727	1079.44	1080.44	2	0.00146	1.351
PREDICTED: suprabasin isoform X1 [Canis lupus familiaris]	gi|545488886,gi|545488888	17	18	18	FGHGVHHGVNQAGKEAE	K	K	0.997	3.31	0.228			591.953	1772.84	1773.84	3	0.001711	0.9645
PREDICTED: suprabasin isoform X1 [Canis lupus familiaris]	gi|545488886,gi|545488888	17	18	18	FGQGVHHGVNQAGSEAEK	K	F	0.997	3.29	0.173			617.963	1850.87	1851.87	3	0.001871	1.01
PREDICTED: suprabasin isoform X1 [Canis lupus familiaris]	gi|545488886,gi|545488888	17	18	18	GQGVHHGVDQAG	F	K	0.77	2.87	0.238			581.275	1160.54	1161.54	2	0.00266	2.29
PREDICTED: suprabasin isoform X1 [Canis lupus familiaris]	gi|545488886,gi|545488888	17	18	18	GQGVHHGVDQAGKEAE	F	K	0.867	2.32	0.323			809.883	1617.75	1618.76	2	0.002279	1.408
PREDICTED: suprabasin isoform X1 [Canis lupus familiaris]	gi|545488886,gi|545488888	17	18	18	GQGVHHGVDQAGKEAE	F	K	0.997	4.3	0.458			540.258	1617.75	1618.76	3	0.002937	1.814
PREDICTED: suprabasin isoform X1 [Canis lupus familiaris]	gi|545488886,gi|545488888	17	18	18	GQGVHHGVNQA	F	G	0.997	2.81	0.296			552.271	1102.53	1103.53	2	0.001546	1.401
PREDICTED: suprabasin isoform X1 [Canis lupus familiaris]	gi|545488886,gi|545488888	17	18	18	GQGVHHGVNQAGKEAE	F	K	0.997	3.36	0.393			539.93	1616.77	1617.77	3	0.002845	1.759
PREDICTED: suprabasin isoform X1 [Canis lupus familiaris]	gi|545488886,gi|545488888	17	18	18	GQGVHHGVNQAGKEVE	F	K	0.997	2.85	0.293			549.274	1644.8	1645.8	3	0.00426	2.588
PREDICTED: suprabasin isoform X1 [Canis lupus familiaris]	gi|545488886,gi|545488888	17	18	18	GQGVHHGVNQAGSEAE	F	K	0.997	2.9	0.416			788.86	1575.71	1576.71	2	0.003725	2.362
PREDICTED: suprabasin isoform X1 [Canis lupus familiaris]	gi|545488886,gi|545488888	17	18	18	GQGVHHGVNQAGSEAEK	F	F	0.858	2.65	0.293			852.908	1703.8	1704.8	2	0.003451	2.024
PREDICTED: suprabasin isoform X1 [Canis lupus familiaris]	gi|545488886,gi|545488888	17	18	18	GQGVHHGVNQAGSEAEK	F	F	0.99	2.74	0.297			568.941	1703.8	1704.8	3	0.00417	2.446
PREDICTED: suprabasin isoform X1 [Canis lupus familiaris]	gi|545488886,gi|545488888	17	18	18	GVHDGVNQAGKEAE	Q	K	0.997	2.57	0.34			705.836	1409.66	1410.66	2	0.003164	2.243
PREDICTED: suprabasin isoform X1 [Canis lupus familiaris]	gi|545488886,gi|545488888	17	18	18	GVHHGVDQAGKEAE	Q	K	0.997	4.02	0.284			478.564	1432.67	1433.68	3	0.001952	1.361
PREDICTED: suprabasin isoform X1 [Canis lupus familiaris]	gi|545488886,gi|545488888	17	18	18	HEINSGIGQAGKEAE	A	K	0.997	2.62	0.324			770.376	1538.74	1539.74	2	0.004853	3.152
PREDICTED: suprabasin isoform X1 [Canis lupus familiaris]	gi|545488886,gi|545488888	17	18	18	HGVNQAGKEAE	H	K	0.997	2.91	0.321			570.276	1138.54	1139.54	2	0.001534	1.346
PREDICTED: suprabasin isoform X1 [Canis lupus familiaris]	gi|545488886,gi|545488888	17	18	18	HGVNQAGSEAEK	H	F	0.997	3.07	0.32			613.793	1225.57	1226.58	2	0.001882	1.535
PREDICTED: suprabasin isoform X1 [Canis lupus familiaris]	gi|545488886,gi|545488888	17	18	18	KEAEKFGQGVHHGVNQAGKEAE	G	K	0.997	3.38	0.187			784.06	2349.16	2350.15	3	0.01088	4.629
PREDICTED: suprabasin isoform X1 [Canis lupus familiaris]	gi|545488886,gi|545488888	17	18	18	KFGQGVHHGVDQAGKEAE	E	K	0.997	3.06	0.218			631.98	1892.92	1893.92	3	0.003844	2.029
PREDICTED: suprabasin isoform X1 [Canis lupus familiaris]	gi|545488886,gi|545488888	17	18	18	KFGQGVHHGVNQAGKEAE	E	K	0.997	3.36	0.164			631.651	1891.93	1892.94	3	0.003569	1.885
PREDICTED: suprabasin isoform X1 [Canis lupus familiaris]	gi|545488886,gi|545488888	17	18	18	KLGQGVHHAAGQAGKEVD	E	R	0.987	3.15	0.175			601.315	1800.92	1801.93	3	-0.001291	-0.7162
PREDICTED: suprabasin isoform X1 [Canis lupus familiaris]	gi|545488886,gi|545488888	17	18	18	KVAHEINSGIGQAGKEAE	D	K	0.997	2.51	0.339			919.476	1836.94	1837.94	2	0.004426	2.408
PREDICTED: suprabasin isoform X1 [Canis lupus familiaris]	gi|545488886,gi|545488888	17	18	18	KVVQGVHDGVNQAGKEAE	D	K	0.83	3.09	0.18			622.322	1863.94	1864.95	3	0.0005314	0.2849
PREDICTED: suprabasin isoform X1 [Canis lupus familiaris]	gi|545488886,gi|545488888	17	18	18	VAHEINSGIGQAGK	K	E	0.997	3.89	0.188			460.913	1379.72	1380.72	3	0.002383	1.726
PREDICTED: gamma-synuclein [Canis lupus familiaris]	gi|545496542	5	5	6	AARVQEEVAEEAKSGGD	K	-	0.997	3.55	0.262			582.616	1744.83	1745.83	3	0.003018	1.729
PREDICTED: gamma-synuclein [Canis lupus familiaris]	gi|545496542	5	5	6	EEVAEEAKSGGD	Q	-	0.984	2.93	0.252			610.769	1219.52	1220.53	2	0.002231	1.828
PREDICTED: gamma-synuclein [Canis lupus familiaris]	gi|545496542	5	5	6	GVVRKEDLEQPAAPQEDKAA	S	R	0.997	3.21	0.171			717.708	2150.1	2151.1	3	0.005673	2.637
PREDICTED: gamma-synuclein [Canis lupus familiaris]	gi|545496542	5	5	6	KAARVQEEVAEEAKSGGD	D	-	0.997	3.49	0.041			625.314	1872.92	1873.93	3	0.002012	1.074
PREDICTED: gamma-synuclein [Canis lupus familiaris]	gi|545496542	5	5	6	KTKQGVTEAAEKT	E	K	0.997	2.74	0.309			464.256	1389.75	1390.75	3	0.0003691	0.2654
PREDICTED: gamma-synuclein [Canis lupus familiaris]	gi|545496542	5	5	6	RVQEEVAEEAKSGGD	A	-	0.997	4.22	0.312			535.258	1602.75	1603.76	3	0.002755	1.718
PREDICTED: BPI fold-containing family B member 1 isoformX1 [Canis lupus familiaris]	gi|57104142	3	3	3	EKAADQLGPTQmV	S	K	0.997	3.24	0.312		m12: Oxidation (+15.99)	702.348	1402.68	1403.68	2	0.004885	3.48
PREDICTED: BPI fold-containing family B member 1 isoformX1 [Canis lupus familiaris]	gi|57104142	3	3	3	KDALVVTPASS	T	-	0.997	3.31	0.272			544.304	1086.59	1087.6	2	0.002042	1.878
PREDICTED: BPI fold-containing family B member 1 isoformX1 [Canis lupus familiaris]	gi|57104142	3	3	3	TISEKAADQLGPTQmV	K	K	0.997	2.93	0.319		m15: Oxidation (+15.99)	852.93	1703.84	1704.85	2	0.004171	2.447
PREDICTED: filaggrin-2 [Canis lupus familiaris]	gi|545528981	1	1	1	TGGHVHSGHGEATRTQSS	D	R	0.997	4.03	0.432			602.617	1804.83	1805.83	3	0.009014	4.992
PREDICTED: 14-3-3 protein sigma [Canis lupus familiaris]	gi|545491676	8	8	8	EQAERYEDmAAFm	A	K	0.995	2.6	0.32		m9: Oxidation (+15.99), m13: Oxidation (+15.99)	811.829	1621.64	1622.65	2	0.005483	3.379
PREDICTED: 14-3-3 protein sigma [Canis lupus familiaris]	gi|545491676	8	8	8	KGNEESSEEKGPEV	Q	R	0.997	2.9	0.325			759.851	1517.69	1518.69	2	0.001949	1.284
PREDICTED: 14-3-3 protein sigma [Canis lupus familiaris]	gi|545491676	8	8	8	KGNEESSEEKGPEVRE	Q	Y	0.997	3.02	0.26			601.951	1802.83	1803.84	3	0.003866	2.143
PREDICTED: 14-3-3 protein sigma [Canis lupus familiaris]	gi|545491676	8	8	8	LAEQAERYEDmAAFm	K	K	0.997	2.68	0.312		m11: Oxidation (+15.99), m15: Oxidation (+15.99)	903.891	1805.77	1806.77	2	0.007696	4.26
PREDICTED: 14-3-3 protein sigma [Canis lupus familiaris]	gi|545491676	8	8	8	RVLSSIEQKGNEESSEEKGPEV	W	R	0.997	3.23	0.193			811.072	2430.19	2431.19	3	0.006299	2.591
PREDICTED: 14-3-3 protein sigma [Canis lupus familiaris]	gi|545491676	8	8	8	SIEQKGNEESSEE	S	K	0.997	3	0.353			733.32	1464.63	1465.63	2	0.004158	2.837
PREDICTED: 14-3-3 protein sigma [Canis lupus familiaris]	gi|545491676	8	8	8	SLIQKAKLAEQAE	A	R	0.997	2.21	0.397			714.908	1427.8	1428.81	2	0.002795	1.956
PREDICTED: 14-3-3 protein sigma [Canis lupus familiaris]	gi|545491676	8	8	8	WTADNAGEEGGEAPEEPQS	L	-	0.972	2.29	0.337			987.405	1972.8	1973.8	2	0.00328	1.662
PREDICTED: histone H1.5-like [Canis lupus familiaris]	gi|345796941	0	0	1	GPPVSELITK	S	A	0.977	2.51	0.326			520.804	1039.59	1040.6	2	0.001665	1.6	gi|359323872,gi|57110423,gi|545554601
PREDICTED: 14-3-3 protein zeta/delta isoform X3 [Canis lupus familiaris]	gi|545520485	1	1	1	KGIVDQSQQAYQEAFEISK	K	K	0.997	3.17	0.198			723.699	2168.07	2169.08	3	-0.0008079	-0.3724
PREDICTED: LOW QUALITY PROTEIN: alpha-enolase isoform 1 [Canis lupus familiaris]	gi|345800677	2	2	2	KGVSKAVEHIN	G	K	0.997	2.72	0.352			591.336	1180.66	1181.66	2	0.001951	1.651
PREDICTED: LOW QUALITY PROTEIN: alpha-enolase isoform 1 [Canis lupus familiaris]	gi|345800677	2	2	2	SAGIQVVGDDLTVTNPK	A	R	0.997	3.44	0.256			857.46	1712.91	1713.9	2	0.01023	5.971
PREDICTED: BPI fold-containing family A member 2 isoform 1 [Canis lupus familiaris]	gi|73991578	7	7	7	GDDLNNVVDK	L	L	0.997	2.64	0.329			544.765	1087.52	1088.52	2	0.001317	1.21
PREDICTED: BPI fold-containing family A member 2 isoform 1 [Canis lupus familiaris]	gi|73991578	7	7	7	GDDLNNVVDKLKPVVEK	L	G	0.997	2.82	0.327			628.017	1881.03	1882.03	3	0.009103	4.837
PREDICTED: BPI fold-containing family A member 2 isoform 1 [Canis lupus familiaris]	gi|73991578	7	7	7	GNLGDDLNNVVDK	L	L	0.997	3.5	0.365			686.84	1371.66	1372.67	2	0.001621	1.181
PREDICTED: BPI fold-containing family A member 2 isoform 1 [Canis lupus familiaris]	gi|73991578	7	7	7	LGNLGDDLNNVVD	L	K	0.997	2.65	0.379			679.334	1356.65	1357.66	2	0.000924	0.6806
PREDICTED: BPI fold-containing family A member 2 isoform 1 [Canis lupus familiaris]	gi|73991578	7	7	7	LGNLGDDLNNVVDK	L	L	0.997	2.85	0.31			743.383	1484.75	1485.75	2	0.003214	2.163
PREDICTED: BPI fold-containing family A member 2 isoform 1 [Canis lupus familiaris]	gi|73991578	7	7	7	NVVDKLKPVVE	N	K	0.724	2.7	0.277			620.369	1238.72	1239.73	2	0.0002807	0.2264
PREDICTED: BPI fold-containing family A member 2 isoform 1 [Canis lupus familiaris]	gi|73991578	7	7	7	SLLGNLGDDLNN	A	V	0.642	2.47	0.297			622.813	1243.61	1244.61	2	0.005899	4.74
PREDICTED: protein S100-A9 isoformX3 [Canis lupus familiaris]	gi|545505723,gi|545505725	2	2	2	HGPGFGEGSQGH	S	C	0.997	2.99	0.35			583.753	1165.49	1166.5	2	0.002135	1.831
PREDICTED: protein S100-A9 isoformX3 [Canis lupus familiaris]	gi|545505723,gi|545505725	2	2	2	SHGPGFGEGSQGH	H	C	0.997	3.45	0.138			418.515	1252.52	1253.53	3	0.002135	1.703
keratin, type II cytoskeletal 1 [Canis lupus familiaris]	gi|50979272	2	2	2	GSGGGGGGGYGSSSSSGGH	Y	R	0.997	3.19	0.471			734.789	1467.56	1468.57	2	0.001936	1.318
keratin, type II cytoskeletal 1 [Canis lupus familiaris]	gi|50979272	2	2	2	GSSSGGIKTSSGSS	R	S	0.788	2.49	0.307			599.783	1197.55	1198.55	2	0.003995	3.333
PREDICTED: glyceraldehyde-3-phosphate dehydrogenase-like [Canis lupus familiaris]	gi|345807932	0	0	9	DAGAGIALNDH	F	F	0.997	3.27	0.166			527.253	1052.49	1053.5	2	0.001948	1.85	gi|50978862
PREDICTED: glyceraldehyde-3-phosphate dehydrogenase-like [Canis lupus familiaris]	gi|345807932	0	0	9	DAGAGIALNDHFV	F	K	0.997	3.35	0.327			650.32	1298.63	1299.63	2	0.0002803	0.2157	gi|50978862
PREDICTED: glyceraldehyde-3-phosphate dehydrogenase-like [Canis lupus familiaris]	gi|345807932	0	0	9	DNEFGYSNR	Y	V	0.716	2.41	0.301			551.234	1100.45	1101.46	2	0.002049	1.861	gi|50978862,gi|345791297
PREDICTED: glyceraldehyde-3-phosphate dehydrogenase-like [Canis lupus familiaris]	gi|345807932	0	0	9	GKVIPELNGKLTGmAF	V	R	0.997	2.97	0.326		m14: Oxidation (+15.99)	564.312	1689.91	1690.92	3	0.00207	1.224	gi|50978862
PREDICTED: glyceraldehyde-3-phosphate dehydrogenase-like [Canis lupus familiaris]	gi|345807932	0	0	9	GYTEDQVVScDFNSDTHS	L	S	0.98	2.23	0.339	c10: Carbamidomethyl (+57.02)		1030.91	2059.81	2060.81	2	0.002543	1.234	gi|50978862
PREDICTED: glyceraldehyde-3-phosphate dehydrogenase-like [Canis lupus familiaris]	gi|345807932	0	0	9	KAVGKVIPELNGKLTGmAF	A	R	0.997	3.04	0.231		m17: Oxidation (+15.99)	663.713	1988.12	1989.12	3	0.002559	1.286	gi|50978862
PREDICTED: glyceraldehyde-3-phosphate dehydrogenase-like [Canis lupus familiaris]	gi|345807932	0	0	9	KVVKQASEGPL	K	K	0.997	2.82	0.298			578.341	1154.67	1155.67	2	0.001628	1.409	gi|50978862,gi|345791297
PREDICTED: glyceraldehyde-3-phosphate dehydrogenase-like [Canis lupus familiaris]	gi|345807932	0	0	9	KYDDIKKVVKQASEGPL	A	K	0.996	3.13	0.187			640.028	1917.06	1918.06	3	0.005662	2.952	gi|50978862,gi|345791297
PREDICTED: glyceraldehyde-3-phosphate dehydrogenase-like [Canis lupus familiaris]	gi|345807932	0	0	9	RVIISAPSADAPMFV	K	M	0.997	2.48	0.354			787.426	1572.84	1573.84	2	0.004639	2.947	gi|50978862,gi|345791297
PREDICTED: involucrin isoform X1 [Canis lupus familiaris]	gi|545528998	11	11	11	HQKQEVHDPPEHQ	Q	-	0.997	3.21	0.288			536.923	1607.75	1608.75	3	0.003188	1.982
PREDICTED: involucrin isoform X1 [Canis lupus familiaris]	gi|545528998	11	11	11	IEQQHQKQEVHDPPEHQ	L	-	0.997	3.67	0.289			703.005	2105.99	2107	3	0.004649	2.207
PREDICTED: involucrin isoform X1 [Canis lupus familiaris]	gi|545528998	11	11	11	KGEVLPLIEQQHQ	L	K	0.997	3.23	0.24			506.948	1517.82	1518.83	3	0.002794	1.839
PREDICTED: involucrin isoform X1 [Canis lupus familiaris]	gi|545528998	11	11	11	KGEVLPLIEQQHQKQ	L	E	0.997	2.94	0.299			592.333	1773.98	1774.98	3	0.002758	1.554
PREDICTED: involucrin isoform X1 [Canis lupus familiaris]	gi|545528998	11	11	11	KKLVDQHLDQEPAQRTEQPEK	E	K	0.997	3.93	0.267			630.083	2516.3	2517.31	4	0.004644	1.845
PREDICTED: involucrin isoform X1 [Canis lupus familiaris]	gi|545528998	11	11	11	KQEVHDPPEHQ	Q	-	0.997	3.68	0.336			448.55	1342.63	1343.63	3	0.00173	1.288
PREDICTED: involucrin isoform X1 [Canis lupus familiaris]	gi|545528998	11	11	11	LEQQLEQIGAQR	N	K	0.997	2.87	0.308			706.88	1411.75	1412.75	2	0.00402	2.845
PREDICTED: involucrin isoform X1 [Canis lupus familiaris]	gi|545528998	11	11	11	NLEQQLEQIGAQ	K	R	0.997	3.64	0.274			685.852	1369.69	1370.69	2	0.006433	4.694
PREDICTED: involucrin isoform X1 [Canis lupus familiaris]	gi|545528998	11	11	11	QGPLKPESPPIDTQQE	S	Q	0.997	2.49	0.335			882.448	1762.88	1763.88	2	0.007151	4.054
PREDICTED: involucrin isoform X1 [Canis lupus familiaris]	gi|545528998	11	11	11	QVREPLKGEVLPLIEQQHQKQEVHDPPEHQ	A	-	0.997	3.7	0.239			595.149	3564.85	3565.85	6	0.006358	1.783
PREDICTED: involucrin isoform X1 [Canis lupus familiaris]	gi|545528998	11	11	11	RTEQPEKKEEQVLEQQGQQEGQL	Q	E	0.997	4.28	0.3			913.791	2738.35	2739.35	3	0.004746	1.733
PREDICTED: fructose-bisphosphate aldolase A isoform X3 [Canis lupus familiaris]	gi|545501672	1	1	1	GQAGAAASESLFISNHAY	S	-	0.997	2.72	0.355			897.428	1792.84	1793.85	2	0.002824	1.574
PREDICTED: hornerin [Canis lupus familiaris]	gi|545528977	1	1	1	GSGQSSGFGQHGSGTSQ	F	S	0.997	2.6	0.375			783.335	1564.66	1565.66	2	0.00561	3.583
PREDICTED: filaggrin isoform X1 [Canis lupus familiaris]	gi|545528973,gi|545528975	26	27	28	DSEGQSLDSETQSGSVQER	S	S	0.997	3.31	0.392			1019.94	2037.87	2038.88	2	0.002138	1.048
PREDICTED: filaggrin isoform X1 [Canis lupus familiaris]	gi|545528973,gi|545528975	26	27	28	HQESSLSEGHSED	R	S	0.867	2.41	0.32			721.297	1440.58	1441.58	2	0.004316	2.994
PREDICTED: filaggrin isoform X1 [Canis lupus familiaris]	gi|545528973,gi|545528975	26	27	28	HSGSHEGQAADLGHSESGS	R	R	0.997	3.28	0.244			617.263	1848.77	1849.77	3	0.00407	2.2
PREDICTED: filaggrin isoform X1 [Canis lupus familiaris]	gi|545528973,gi|545528975	26	27	28	QASDSEGQSLDSETQSGSVQER	S	S	0.997	2.9	0.507			1163.01	2324.01	2325.01	2	0.005541	2.383
PREDICTED: filaggrin isoform X1 [Canis lupus familiaris]	gi|545528973,gi|545528975	26	27	28	QGQSSSEFRPV	R	S	0.997	2.54	0.374			611.298	1220.58	1221.59	2	0.003069	2.512
PREDICTED: filaggrin isoform X1 [Canis lupus familiaris]	gi|545528973,gi|545528975	26	27	28	QGQSSSEFRPVSN	R	R	0.997	3.49	0.371			711.835	1421.66	1422.66	2	0.001899	1.335
PREDICTED: filaggrin isoform X1 [Canis lupus familiaris]	gi|545528973,gi|545528975	26	27	28	RGSSISQDSDSEGLTED	N	S	0.997	2.8	0.469			891.888	1781.76	1782.76	2	0.005224	2.93
PREDICTED: filaggrin isoform X1 [Canis lupus familiaris]	gi|545528973,gi|545528975	26	27	28	RGSSISQDSDSEGLTEDSERQY	N	G	0.997	3.22	0.351			816.029	2445.06	2446.06	3	0.01144	4.678
PREDICTED: filaggrin isoform X1 [Canis lupus familiaris]	gi|545528973,gi|545528975	26	27	28	RHQESSLSEGHSE	S	D	0.997	3.95	0.392			494.891	1481.65	1482.66	3	0.002315	1.562
PREDICTED: filaggrin isoform X1 [Canis lupus familiaris]	gi|545528973,gi|545528975	26	27	28	RHQESSLSEGHSED	S	S	0.997	3.63	0.316			533.234	1596.68	1597.68	3	0.002262	1.416
PREDICTED: filaggrin isoform X1 [Canis lupus familiaris]	gi|545528973,gi|545528975	26	27	28	RHQESSLSEGHSEDSG	S	R	0.997	3.91	0.421			581.252	1740.73	1741.74	3	0.003328	1.911
PREDICTED: filaggrin isoform X1 [Canis lupus familiaris]	gi|545528973,gi|545528975	26	27	28	RHQESSLSEGHSEDSGRE	S	F	0.997	3.44	0.362			676.299	2025.88	2026.88	3	0.002816	1.389
PREDICTED: filaggrin isoform X1 [Canis lupus familiaris]	gi|545528973,gi|545528975	26	27	28	SDSEGQSLDSETQSGSVQER	A	S	0.997	2.9	0.438			1063.46	2124.91	2125.91	2	0.005782	2.72
PREDICTED: filaggrin isoform X1 [Canis lupus familiaris]	gi|545528973,gi|545528975	26	27	28	SDSEGQSLDSETQSGSVQER	A	S	0.997	3.11	0.355			1063.47	2124.92	2125.91	2	0.0114	5.361
PREDICTED: filaggrin isoform X1 [Canis lupus familiaris]	gi|545528973,gi|545528975	26	27	28	SEGLTEDSERQYGSGSGNQQGSA	D	R	0.997	3.69	0.554			1172.5	2342.99	2343.99	2	0.00546	2.329
PREDICTED: filaggrin isoform X1 [Canis lupus familiaris]	gi|545528973,gi|545528975	26	27	28	SEGQSLDSETQSGSVQERS	D	R	0.997	3.48	0.397			1005.95	2009.88	2010.88	2	0.002753	1.369
PREDICTED: filaggrin isoform X1 [Canis lupus familiaris]	gi|545528973,gi|545528975	26	27	28	SERQYGSGSGNQ	D	Q	0.997	3.14	0.393			635.277	1268.54	1269.55	2	0.001232	0.9708
PREDICTED: filaggrin isoform X1 [Canis lupus familiaris]	gi|545528973,gi|545528975	26	27	28	SETQSGSVQER	D	S	0.997	3.47	0.3			604.285	1206.56	1207.55	2	0.00748	6.194
PREDICTED: filaggrin isoform X1 [Canis lupus familiaris]	gi|545528973,gi|545528975	26	27	28	SETQSGSVQERS	D	R	0.997	3.07	0.382			647.798	1293.58	1294.59	2	0.00148	1.144
PREDICTED: filaggrin isoform X1 [Canis lupus familiaris]	gi|545528973,gi|545528975	26	27	28	SISQDSDSEGLTEDSER	S	Q	0.997	2.75	0.395			927.897	1853.78	1854.78	2	0.002068	1.115
PREDICTED: filaggrin isoform X1 [Canis lupus familiaris]	gi|545528973,gi|545528975	26	27	28	SISQDSDSEGLTEDSERQY	S	G	0.997	2.47	0.349			1073.46	2144.9	2145.91	2	0.004558	2.124
PREDICTED: filaggrin isoform X1 [Canis lupus familiaris]	gi|545528973,gi|545528975	26	27	28	SLDSETQSGSVQER	Q	S	0.827	2.6	0.299			761.854	1521.69	1522.7	2	0.001709	1.122
PREDICTED: filaggrin isoform X1 [Canis lupus familiaris]	gi|545528973,gi|545528975	26	27	28	SNRGSSISQDSD	V	S	0.997	2.77	0.326			626.775	1251.54	1252.54	2	0.002604	2.079
PREDICTED: filaggrin isoform X1 [Canis lupus familiaris]	gi|545528973,gi|545528975	26	27	28	SNRGSSISQDSDSEGLTEDSERQY	V	G	0.997	3.21	0.392			883.052	2646.13	2647.14	3	0.004842	1.829
PREDICTED: filaggrin isoform X1 [Canis lupus familiaris]	gi|545528973,gi|545528975	26	27	28	SRHQESSLSEGHSED	T	S	0.997	2.45	0.375			842.863	1683.71	1684.72	2	0.002685	1.594
PREDICTED: filaggrin isoform X1 [Canis lupus familiaris]	gi|545528973,gi|545528975	26	27	28	TEDSERQYGSGSGNQQGSA	L	R	0.997	2.38	0.367			979.414	1956.81	1957.81	2	0.008292	4.235
PREDICTED: filaggrin isoform X1 [Canis lupus familiaris]	gi|545528973,gi|545528975	26	27	28	TSRHQESSLSEGHSED	R	S	0.997	2.27	0.371			893.386	1784.76	1785.76	2	0.002227	1.247
PREDICTED: filaggrin isoform X1 [Canis lupus familiaris]	gi|545528973,gi|545528975	26	27	28	TSRHQESSLSEGHSED	R	S	0.997	3.69	0.403			595.927	1784.76	1785.76	3	0.00319	1.786
PREDICTED: submaxillary gland androgen regulated protein 3A isoformX3 [Canis lupus familiaris]	gi|345779658	1	1	1	FVPPPPPPYGPG	G	R	0.997	3.18	0.353			611.321	1220.63	1221.63	2	0.004755	3.893
PREDICTED: cofilin-1 isoform X2 [Canis lupus familiaris]	gi|545530743,gi|57099669	1	1	4	EEGKEILVGDVGQTVDDPYAT	L	F	0.997	2.95	0.332			1118.04	2234.06	2235.07	2	0.004591	2.054
PREDICTED: cofilin-1 isoform X2 [Canis lupus familiaris]	gi|545530743,gi|57099669	1	1	4	KLGGSAVISLEGKPL	E	-	0.997	3.15	0.214			490.297	1467.87	1468.87	3	0.002243	1.527
PREDICTED: cofilin-1 isoform X2 [Canis lupus familiaris]	gi|545530743,gi|57099669	1	1	4	VGDVGQTVDDPYATFVK	L	M	0.997	3.02	0.334			905.946	1809.88	1810.89	2	-0.002087	-1.153
PREDICTED: cofilin-1 isoform X2 [Canis lupus familiaris]	gi|545530743,gi|57099669	1	1	4	YDATYETKES	L	K	0.997	2.81	0.326			603.763	1205.51	1206.52	2	0.002456	2.036
PREDICTED: histone H1.4-like [Canis lupus familiaris]	gi|57110423	0	0	1	GPPVSELITK	S	A	0.977	2.51	0.326			520.804	1039.59	1040.6	2	0.001665	1.6	gi|359323872,gi|345796941,gi|545554601
PREDICTED: actin, cytoplasmic 1 isoform X1 [Canis lupus familiaris]	gi|545500782	4	4	32	DLYANTVLSGGTTmYPGIADR	K	M	0.997	3.57	0.37		m14: Oxidation (+15.99)	1116.04	2230.06	2231.07	2	-0.001149	-0.5148	gi|545509102
PREDICTED: actin, cytoplasmic 1 isoform X1 [Canis lupus familiaris]	gi|545500782	4	4	32	EEHPVLLTEAPLNPKAN	P	R	0.843	2.72	0.279			624.668	1870.98	1871.99	3	0.003007	1.606
PREDICTED: actin, cytoplasmic 1 isoform X1 [Canis lupus familiaris]	gi|545500782	4	4	32	ELPDGQVITIGNERF	Y	R	0.997	2.7	0.405			844.439	1686.86	1687.87	2	0.005651	3.348	gi|57108093,gi|57043600,gi|545509102
PREDICTED: actin, cytoplasmic 1 isoform X1 [Canis lupus familiaris]	gi|545500782	4	4	32	EYDESGPSIVH	Q	R	0.997	3.08	0.413			616.776	1231.54	1232.54	2	0.002168	1.759	gi|545509102
PREDICTED: actin, cytoplasmic 1 isoform X1 [Canis lupus familiaris]	gi|545500782	4	4	32	GMGQKDSYVGDEAQSK	V	R	0.997	2.99	0.242			567.259	1698.75	1699.76	3	0.002185	1.285	gi|57108093
PREDICTED: actin, cytoplasmic 1 isoform X1 [Canis lupus familiaris]	gi|545500782	4	4	32	GQKDSYVGDEAQSK	M	R	0.997	3.26	0.258			504.572	1510.69	1511.7	3	0.002967	1.962	gi|57108093
PREDICTED: actin, cytoplasmic 1 isoform X1 [Canis lupus familiaris]	gi|545500782	4	4	32	GQKDSYVGDEAQSK	M	R	0.997	3.23	0.321			756.354	1510.69	1511.7	2	0.00414	2.738	gi|57108093
PREDICTED: actin, cytoplasmic 1 isoform X1 [Canis lupus familiaris]	gi|545500782	4	4	32	GVmVGmGQKDSYVGDEAQ	Q	S	0.997	2.66	0.367		m3: Oxidation (+15.99), m6: Oxidation (+15.99)	951.916	1901.82	1902.82	2	0.002946	1.548	gi|57108093
PREDICTED: actin, cytoplasmic 1 isoform X1 [Canis lupus familiaris]	gi|545500782	4	4	32	GVMVGmGQKDSYVGDEAQ	Q	S	0.997	2.69	0.371		m6: Oxidation (+15.99)	943.92	1885.83	1886.83	2	0.007016	3.719	gi|57108093
PREDICTED: actin, cytoplasmic 1 isoform X1 [Canis lupus familiaris]	gi|545500782	4	4	32	GVMVGmGQKDSYVGDEAQS	Q	K	0.997	2.36	0.345		m6: Oxidation (+15.99)	987.435	1972.85	1973.86	2	0.003825	1.938	gi|57108093
PREDICTED: actin, cytoplasmic 1 isoform X1 [Canis lupus familiaris]	gi|545500782	4	4	32	HQGVmVGmGQKDSYVGDEAQSK	R	R	0.997	3.26	0.374		m5: Oxidation (+15.99), m8: Oxidation (+15.99)	795.028	2382.06	2383.07	3	0.00355	1.49	gi|57108093
PREDICTED: actin, cytoplasmic 1 isoform X1 [Canis lupus familiaris]	gi|545500782	4	4	32	ISKQEYDESGPSIVH	W	R	0.997	4.06	0.27			563.61	1687.81	1688.81	3	0.003023	1.79	gi|545509102
PREDICTED: actin, cytoplasmic 1 isoform X1 [Canis lupus familiaris]	gi|545500782	4	4	32	KAGFAGDDAPRAVFPSIVG	C	R	0.997	2.98	0.31			937.992	1873.97	1874.98	2	0.0005862	0.3126	gi|57108093,gi|545509102
PREDICTED: actin, cytoplasmic 1 isoform X1 [Canis lupus familiaris]	gi|545500782	4	4	32	KDLYANTVLSGGTTMYPG	R	I	0.997	2.99	0.388			944.466	1886.92	1887.92	2	0.008662	4.588	gi|545509102
PREDICTED: actin, cytoplasmic 1 isoform X1 [Canis lupus familiaris]	gi|545500782	4	4	32	KDSYVGDEAQSK	Q	R	0.997	3.06	0.314			442.878	1325.61	1326.62	3	0.002073	1.563	gi|57108093
PREDICTED: actin, cytoplasmic 1 isoform X1 [Canis lupus familiaris]	gi|545500782	4	4	32	KDSYVGDEAQSK	Q	R	0.997	3.52	0.318			663.814	1325.61	1326.62	2	0.002453	1.849	gi|57108093
PREDICTED: actin, cytoplasmic 1 isoform X1 [Canis lupus familiaris]	gi|545500782	4	4	32	KQEYDESGPS	S	I	0.997	2.94	0.276			570.247	1138.48	1139.49	2	0.001496	1.313	gi|545509102
PREDICTED: actin, cytoplasmic 1 isoform X1 [Canis lupus familiaris]	gi|545500782	4	4	32	KQEYDESGPSIVH	S	R	0.997	3.62	0.243			496.904	1487.69	1488.7	3	0.002149	1.444	gi|545509102
PREDICTED: actin, cytoplasmic 1 isoform X1 [Canis lupus familiaris]	gi|545500782	4	4	32	KQEYDESGPSIVHR	S	K	0.997	3.35	0.268			548.938	1643.79	1644.8	3	0.00313	1.903	gi|545509102
PREDICTED: actin, cytoplasmic 1 isoform X1 [Canis lupus familiaris]	gi|545500782	4	4	32	KQEYDESGPSIVHR	S	K	0.997	4.38	0.321			548.938	1643.79	1644.8	3	0.001666	1.013	gi|545509102
PREDICTED: actin, cytoplasmic 1 isoform X1 [Canis lupus familiaris]	gi|545500782	4	4	32	KSYELPDGQVITIGNERF	E	R	0.997	3.82	0.261			689.356	2065.05	2066.06	3	-0.00113	-0.5467	gi|57108093,gi|545509102
PREDICTED: actin, cytoplasmic 1 isoform X1 [Canis lupus familiaris]	gi|545500782	4	4	32	MVGmGQKDSYVGDEAQS	V	K	0.997	2.55	0.383		m4: Oxidation (+15.99)	909.389	1816.76	1817.77	2	0.002416	1.329	gi|57108093
PREDICTED: actin, cytoplasmic 1 isoform X1 [Canis lupus familiaris]	gi|545500782	4	4	32	mVGmGQKDSYVGDEAQSK	V	R	0.997	4.34	0.448		m1: Oxidation (+15.99), m4: Oxidation (+15.99)	654.625	1960.85	1961.86	3	0.003736	1.904	gi|57108093
PREDICTED: actin, cytoplasmic 1 isoform X1 [Canis lupus familiaris]	gi|545500782	4	4	32	QEYDESGPSIVH	K	R	0.997	2.63	0.385			680.806	1359.6	1360.6	2	0.003748	2.755	gi|545509102
PREDICTED: actin, cytoplasmic 1 isoform X1 [Canis lupus familiaris]	gi|545500782	4	4	32	RVAPEEHPVLLTEAPLNPK	L	A	0.997	3.48	0.261			704.062	2109.16	2110.17	3	0.005187	2.458	gi|545509102
PREDICTED: actin, cytoplasmic 1 isoform X1 [Canis lupus familiaris]	gi|545500782	4	4	32	RVAPEEHPVLLTEAPLNPKAN	L	R	0.997	4.12	0.42			765.756	2294.25	2295.25	3	0.006913	3.012
PREDICTED: actin, cytoplasmic 1 isoform X1 [Canis lupus familiaris]	gi|545500782	4	4	32	RVAPEEHPVLLTEAPLNPKANRE	L	K	0.997	3.54	0.299			645.853	2579.38	2580.39	4	0.0003452	0.1338
PREDICTED: actin, cytoplasmic 1 isoform X1 [Canis lupus familiaris]	gi|545500782	4	4	32	SGGTTmYPGIADRmQ	L	K	0.795	2.22	0.315		m6: Oxidation (+15.99), m14: Oxidation (+15.99)	808.857	1615.7	1616.7	2	0.002625	1.624	gi|57108093,gi|545509102
PREDICTED: actin, cytoplasmic 1 isoform X1 [Canis lupus familiaris]	gi|545500782	4	4	32	SKQEYDESGPSIVH	I	R	0.997	4.03	0.22			525.916	1574.72	1575.73	3	0.003383	2.147	gi|545509102
PREDICTED: actin, cytoplasmic 1 isoform X1 [Canis lupus familiaris]	gi|545500782	4	4	32	SKQEYDESGPSIVHR	I	K	0.997	3.97	0.27			577.949	1730.82	1731.83	3	0.002258	1.304	gi|545509102
PREDICTED: actin, cytoplasmic 1 isoform X1 [Canis lupus familiaris]	gi|545500782	4	4	32	VAPEEHPVLLTEAPLNPKAN	R	R	0.997	3.29	0.296			713.721	2138.14	2139.14	3	0.004924	2.302
PREDICTED: actin, cytoplasmic 1 isoform X1 [Canis lupus familiaris]	gi|545500782	4	4	32	WISKQEYDESGPSIVH	M	R	0.997	3.35	0.221			625.637	1873.89	1874.89	3	0.005754	3.069	gi|545509102
heat shock protein beta-1 [Canis lupus familiaris]	gi|50979116	11	12	12	AQIGGPEAGKSEQS	R	G	0.997	2.9	0.338			679.833	1357.65	1358.65	2	0.002916	2.147
heat shock protein beta-1 [Canis lupus familiaris]	gi|50979116	11	12	12	AQIGGPEAGKSEQSGA	R	-	0.997	3.51	0.486			743.862	1485.71	1486.71	2	0.003521	2.368
heat shock protein beta-1 [Canis lupus familiaris]	gi|50979116	11	12	12	AQIGGPEAGKSEQSGAK	R	-	0.997	2.39	0.369			807.909	1613.8	1614.81	2	0.002881	1.784
heat shock protein beta-1 [Canis lupus familiaris]	gi|50979116	11	12	12	EARAQIGGPEAGKSEQSGA	F	-	0.997	2.23	0.344			921.953	1841.89	1842.89	2	0.003629	1.969
heat shock protein beta-1 [Canis lupus familiaris]	gi|50979116	11	12	12	EARAQIGGPEAGKSEQSGA	F	-	0.997	3.47	0.325			614.971	1841.89	1842.89	3	0.003676	1.995
heat shock protein beta-1 [Canis lupus familiaris]	gi|50979116	11	12	12	EARAQIGGPEAGKSEQSGAK	F	-	0.997	5.29	0.456			657.669	1969.99	1970.99	3	0.003769	1.912
heat shock protein beta-1 [Canis lupus familiaris]	gi|50979116	11	12	12	IGGPEAGKSEQSGA	Q	-	0.997	3.1	0.268			644.313	1286.61	1287.62	2	0.001686	1.31
heat shock protein beta-1 [Canis lupus familiaris]	gi|50979116	11	12	12	SSSLSPEGTLTVEAPMPKPATQ	V	S	0.997	2.95	0.305			1114.56	2227.11	2228.11	2	0.008175	3.669
heat shock protein beta-1 [Canis lupus familiaris]	gi|50979116	11	12	12	TFEARAQIGGPEAGKSEQSGAK	V	-	0.997	4.21	0.38			740.375	2218.1	2219.11	3	0.005833	2.629
heat shock protein beta-1 [Canis lupus familiaris]	gi|50979116	11	12	12	VRPIPPAVEGPA	Y	A	0.997	2.78	0.353			601.849	1201.68	1202.69	2	0.0003989	0.3316
heat shock protein beta-1 [Canis lupus familiaris]	gi|50979116	11	12	12	YVRPIPPAVEGPA	G	A	0.997	3.1	0.356			683.381	1364.75	1365.75	2	0.002895	2.12
heat shock protein beta-1 [Canis lupus familiaris]	gi|50979116	11	12	12	YVRPIPPAVEGPAAA	G	A	0.997	2.85	0.397			754.418	1506.82	1507.83	2	0.002669	1.77
vimentin [Canis lupus familiaris]	gi|559098393	1	1	1	LQEEmLQREEAESTLQSFR	K	Q	0.997	3.89	0.312		m5: Oxidation (+15.99)	780.711	2339.11	2340.11	3	0.004498	1.922
PREDICTED: NAD(P)H dehydrogenase [quinone] 1 [Canis lupus familiaris]	gi|545500084	3	3	3	DVTGTPKDPGNFQYPAEA	R	A	0.997	3.12	0.284			953.946	1905.88	1906.88	2	0.0035	1.835
PREDICTED: NAD(P)H dehydrogenase [quinone] 1 [Canis lupus familiaris]	gi|545500084	3	3	3	GKSIPTDNQIKA	L	R	0.997	3.37	0.286			424.57	1270.69	1271.7	3	0.0009213	0.7245
PREDICTED: NAD(P)H dehydrogenase [quinone] 1 [Canis lupus familiaris]	gi|545500084	3	3	3	KSIPTDNQIKA	G	R	0.997	3.62	0.212			405.563	1213.67	1214.67	3	0.00173	1.425
keratin 14 [Canis lupus familiaris]	gi|359279911	2	2	2	GGGFGGGDGLLVGSEK	F	V	0.997	2.99	0.246			703.851	1405.69	1406.69	2	0.003426	2.435
keratin 14 [Canis lupus familiaris]	gi|359279911	2	2	2	GQVGGDVNVEmDAAPGVDLSR	R	I	0.997	3.46	0.392		m11: Oxidation (+15.99)	1051.5	2100.99	2101.98	2	0.02008	9.555
PREDICTED: keratin, type II cytoskeletal 2 epidermal isoform X2 [Canis lupus familiaris]	gi|545545104	0	0	2	GGGGGGYGSGGGSGGKY	R	S	0.997	3.35	0.495			666.284	1330.55	1331.56	2	0.0002471	0.1856	gi|50979264
PREDICTED: keratin, type II cytoskeletal 2 epidermal isoform X2 [Canis lupus familiaris]	gi|545545104	0	0	2	HGGGGGGAGGGGF	R	G	0.997	2.83	0.328			472.703	943.391	944.397	2	0.001239	1.312	gi|50979264
PREDICTED: 14-3-3 protein epsilon isoformX2 [Canis lupus familiaris]	gi|73967156	1	1	1	NKEALQDVEDENQ	Q	-	0.997	3.28	0.327			766.348	1530.68	1531.69	2	0.0014	0.9142
keratin, type II cytoskeletal 2 epidermal [Canis lupus familiaris]	gi|50979264	0	0	2	GGGGGGYGSGGGSGGKY	R	S	0.997	3.35	0.495			666.284	1330.55	1331.56	2	0.0002471	0.1856	gi|545545104
keratin, type II cytoskeletal 2 epidermal [Canis lupus familiaris]	gi|50979264	0	0	2	HGGGGGGAGGGGF	R	G	0.997	2.83	0.328			472.703	943.391	944.397	2	0.001239	1.312	gi|545545104
PREDICTED: histone H1.2-like [Canis lupus familiaris]	gi|545554601	0	0	1	GPPVSELITK	S	A	0.977	2.51	0.326			520.804	1039.59	1040.6	2	0.001665	1.6	gi|359323872,gi|57110423,gi|345796941
PREDICTED: fatty acid-binding protein, epidermal [Canis lupus familiaris]	gi|545548960	1	1	3	HQEWDGKESTIT	Q	R	0.997	2.88	0.388			715.832	1429.65	1430.65	2	0.002672	1.868
PREDICTED: fatty acid-binding protein, epidermal [Canis lupus familiaris]	gi|545548960	1	1	3	KFEETTADG	E	R	0.997	2.84	0.342			499.228	996.441	997.447	2	0.0008438	0.8459	gi|545560044
PREDICTED: fatty acid-binding protein, epidermal [Canis lupus familiaris]	gi|545548960	1	1	3	KNLTIKTESTL	G	K	0.977	2.7	0.301			624.365	1246.72	1247.72	2	0.002202	1.765	gi|545560044
PREDICTED: uncharacterized protein LOC100856160 [Canis lupus familiaris]	gi|545554808	0	0	1	NVIRDAVTY	E	T	0.997	2.69	0.324			525.786	1049.56	1050.56	2	0.006655	6.334	gi|545554806,gi|545554766
PREDICTED: actin, cytoplasmic 2 [Canis lupus familiaris]	gi|545509102	0	0	17	DLYANTVLSGGTTmYPGIADR	K	M	0.997	3.57	0.37		m14: Oxidation (+15.99)	1116.04	2230.06	2231.07	2	-0.001149	-0.5148	gi|545500782
PREDICTED: actin, cytoplasmic 2 [Canis lupus familiaris]	gi|545509102	0	0	17	ELPDGQVITIGNERF	Y	R	0.997	2.7	0.405			844.439	1686.86	1687.87	2	0.005651	3.348	gi|57108093,gi|57043600,gi|545500782
PREDICTED: actin, cytoplasmic 2 [Canis lupus familiaris]	gi|545509102	0	0	17	EYDESGPSIVH	Q	R	0.997	3.08	0.413			616.776	1231.54	1232.54	2	0.002168	1.759	gi|545500782
PREDICTED: actin, cytoplasmic 2 [Canis lupus familiaris]	gi|545509102	0	0	17	ISKQEYDESGPSIVH	W	R	0.997	4.06	0.27			563.61	1687.81	1688.81	3	0.003023	1.79	gi|545500782
PREDICTED: actin, cytoplasmic 2 [Canis lupus familiaris]	gi|545509102	0	0	17	KAGFAGDDAPRAVFPSIVG	C	R	0.997	2.98	0.31			937.992	1873.97	1874.98	2	0.0005862	0.3126	gi|57108093,gi|545500782
PREDICTED: actin, cytoplasmic 2 [Canis lupus familiaris]	gi|545509102	0	0	17	KDLYANTVLSGGTTMYPG	R	I	0.997	2.99	0.388			944.466	1886.92	1887.92	2	0.008662	4.588	gi|545500782
PREDICTED: actin, cytoplasmic 2 [Canis lupus familiaris]	gi|545509102	0	0	17	KQEYDESGPS	S	I	0.997	2.94	0.276			570.247	1138.48	1139.49	2	0.001496	1.313	gi|545500782
PREDICTED: actin, cytoplasmic 2 [Canis lupus familiaris]	gi|545509102	0	0	17	KQEYDESGPSIVH	S	R	0.997	3.62	0.243			496.904	1487.69	1488.7	3	0.002149	1.444	gi|545500782
PREDICTED: actin, cytoplasmic 2 [Canis lupus familiaris]	gi|545509102	0	0	17	KQEYDESGPSIVHR	S	K	0.997	3.35	0.268			548.938	1643.79	1644.8	3	0.00313	1.903	gi|545500782
PREDICTED: actin, cytoplasmic 2 [Canis lupus familiaris]	gi|545509102	0	0	17	KQEYDESGPSIVHR	S	K	0.997	4.38	0.321			548.938	1643.79	1644.8	3	0.001666	1.013	gi|545500782
PREDICTED: actin, cytoplasmic 2 [Canis lupus familiaris]	gi|545509102	0	0	17	KSYELPDGQVITIGNERF	E	R	0.997	3.82	0.261			689.356	2065.05	2066.06	3	-0.00113	-0.5467	gi|57108093,gi|545500782
PREDICTED: actin, cytoplasmic 2 [Canis lupus familiaris]	gi|545509102	0	0	17	QEYDESGPSIVH	K	R	0.997	2.63	0.385			680.806	1359.6	1360.6	2	0.003748	2.755	gi|545500782
PREDICTED: actin, cytoplasmic 2 [Canis lupus familiaris]	gi|545509102	0	0	17	RVAPEEHPVLLTEAPLNPK	L	T	0.997	3.48	0.261			704.062	2109.16	2110.17	3	0.005187	2.458	gi|545500782
PREDICTED: actin, cytoplasmic 2 [Canis lupus familiaris]	gi|545509102	0	0	17	SGGTTmYPGIADRmQ	L	K	0.795	2.22	0.315		m6: Oxidation (+15.99), m14: Oxidation (+15.99)	808.857	1615.7	1616.7	2	0.002625	1.624	gi|57108093,gi|545500782
PREDICTED: actin, cytoplasmic 2 [Canis lupus familiaris]	gi|545509102	0	0	17	SKQEYDESGPSIVH	I	R	0.997	4.03	0.22			525.916	1574.72	1575.73	3	0.003383	2.147	gi|545500782
PREDICTED: actin, cytoplasmic 2 [Canis lupus familiaris]	gi|545509102	0	0	17	SKQEYDESGPSIVHR	I	K	0.997	3.97	0.27			577.949	1730.82	1731.83	3	0.002258	1.304	gi|545500782
PREDICTED: actin, cytoplasmic 2 [Canis lupus familiaris]	gi|545509102	0	0	17	WISKQEYDESGPSIVH	M	R	0.997	3.35	0.221			625.637	1873.89	1874.89	3	0.005754	3.069	gi|545500782
phosphatidylethanolamine-binding protein 1 [Canis lupus familiaris]	gi|114326321	1	1	1	PVDLGKWSGPLS	M	L	0.997	3.33	0.459			628.338	1254.66	1255.67	2	0.000891	0.7096
PREDICTED: uncharacterized protein LOC488289 [Canis lupus familiaris]	gi|545554766	0	0	1	NVIRDAVTY	E	T	0.997	2.69	0.324			525.786	1049.56	1050.56	2	0.006655	6.334	gi|545554806,gi|545554808
elongation factor 1-alpha 1 [Canis lupus familiaris]	gi|308199425	0	0	3	EHALLAYTLGVK	R	Q	0.997	3.14	0.29			438.921	1313.74	1314.74	3	0.006304	4.795	gi|545558560,gi|545498177
elongation factor 1-alpha 1 [Canis lupus familiaris]	gi|308199425	0	0	3	KSGDAAIVDMVPGKPM	L	C	0.997	3.79	0.243			539.279	1614.81	1615.82	3	0.002594	1.605	gi|545558560,gi|545498177
elongation factor 1-alpha 1 [Canis lupus familiaris]	gi|308199425	0	0	3	NVAGDSKNDPPMEAA	G	G	0.997	2.79	0.378			758.342	1514.67	1515.67	2	0.001893	1.249	gi|545558560
sp|PPIA_HUMAN|	sp|PPIA_HUMAN|	0	0	1	HTGPGILSmANAGPNTNGSQFFIcTAK	K	T	0.997	3.11	0.322	c24: Carbamidomethyl (+57.02)	m9: Oxidation (+15.99)	936.449	2806.33	2807.32	3	0.008144	2.901
PREDICTED: glyceraldehyde-3-phosphate dehydrogenase-like [Canis lupus familiaris]	gi|345791297	0	0	5	AITATQKTVDGPSG	H	K	0.997	2.78	0.39			673.352	1344.69	1345.7	2	0.001023	0.7603	gi|50978862
PREDICTED: glyceraldehyde-3-phosphate dehydrogenase-like [Canis lupus familiaris]	gi|345791297	0	0	5	DNEFGYSNR	Y	V	0.716	2.41	0.301			551.234	1100.45	1101.46	2	0.002049	1.861	gi|345807932,gi|50978862
PREDICTED: glyceraldehyde-3-phosphate dehydrogenase-like [Canis lupus familiaris]	gi|345791297	0	0	5	KVVKQASEGPL	K	K	0.997	2.82	0.298			578.341	1154.67	1155.67	2	0.001628	1.409	gi|345807932,gi|50978862
PREDICTED: glyceraldehyde-3-phosphate dehydrogenase-like [Canis lupus familiaris]	gi|345791297	0	0	5	KYDDIKKVVKQASEGPL	A	K	0.996	3.13	0.187			640.028	1917.06	1918.06	3	0.005662	2.952	gi|345807932,gi|50978862
PREDICTED: glyceraldehyde-3-phosphate dehydrogenase-like [Canis lupus familiaris]	gi|345791297	0	0	5	RVIISAPSADAPMFV	K	M	0.997	2.48	0.354			787.426	1572.84	1573.84	2	0.004639	2.947	gi|345807932,gi|50978862
PREDICTED: tubulin alpha-1B chain isoformX10 [Canis lupus familiaris]	gi|345792156,gi|359323129,gi|545545619,gi|545556308	1	1	1	DLEPTVIDEVRTGTY	V	R	0.997	2.58	0.374			854.427	1706.84	1707.84	2	0.003247	1.902
PREDICTED: elongation factor 1-alpha 1-like, partial [Canis lupus familiaris]	gi|545498177	0	0	2	EHALLAYTLGVK	H	Q	0.997	3.14	0.29			438.921	1313.74	1314.74	3	0.006304	4.795	gi|545558560,gi|308199425
PREDICTED: elongation factor 1-alpha 1-like, partial [Canis lupus familiaris]	gi|545498177	0	0	2	KSGDAAIVDMVPGKPM	L	C	0.997	3.79	0.243			539.279	1614.81	1615.82	3	0.002594	1.605	gi|545558560,gi|308199425
PREDICTED: elongation factor 1-alpha 1-like [Canis lupus familiaris]	gi|545558560	0	0	3	EHALLAYTLGVK	R	Q	0.997	3.14	0.29			438.921	1313.74	1314.74	3	0.006304	4.795	gi|308199425,gi|545498177
PREDICTED: elongation factor 1-alpha 1-like [Canis lupus familiaris]	gi|545558560	0	0	3	KSGDAAIVDMVPGKPM	L	C	0.997	3.79	0.243			539.279	1614.81	1615.82	3	0.002594	1.605	gi|308199425,gi|545498177
PREDICTED: elongation factor 1-alpha 1-like [Canis lupus familiaris]	gi|545558560	0	0	3	NVAGDSKNDPPMEAA	G	G	0.997	2.79	0.378			758.342	1514.67	1515.67	2	0.001893	1.249	gi|308199425
PREDICTED: transgelin-2 [Canis lupus familiaris]	gi|345797882	2	2	2	KNVIGLQmGTN	G	R	0.997	3.38	0.321		m8: Oxidation (+15.99)	595.815	1189.61	1190.62	2	0.001913	1.607
PREDICTED: transgelin-2 [Canis lupus familiaris]	gi|345797882	2	2	2	SGDPNWFPK	F	K	0.62	2.42	0.294			524.249	1046.48	1047.49	2	0.002079	1.984
PREDICTED: filaggrin isoform X1 [Canis lupus familiaris]	gi|545528973,gi|545528975	10	11	11	DSETQSGSVQER	L	S	0.809	2.51	0.247			661.796	1321.58	1322.58	2	0.003307	2.5
PREDICTED: filaggrin isoform X1 [Canis lupus familiaris]	gi|545528973,gi|545528975	10	11	11	GSSHGHSLDTS	Q	R	0.997	2.34	0.307			542.737	1083.46	1084.47	2	0.002253	2.077
PREDICTED: filaggrin isoform X1 [Canis lupus familiaris]	gi|545528973,gi|545528975	10	11	11	HGSTQGNSTHTY	R	R	0.761	2.6	0.227			645.28	1288.55	1289.55	2	0.002602	2.018
PREDICTED: filaggrin isoform X1 [Canis lupus familiaris]	gi|545528973,gi|545528975	10	11	11	RHQESSLSEGH	S	S	0.997	2.88	0.29			422.866	1265.58	1266.58	3	0.00175	1.382
PREDICTED: filaggrin isoform X1 [Canis lupus familiaris]	gi|545528973,gi|545528975	10	11	11	RHQESSLSEGHSED	S	S	0.997	3.32	0.251			533.235	1596.68	1597.68	3	0.006291	3.937
PREDICTED: filaggrin isoform X1 [Canis lupus familiaris]	gi|545528973,gi|545528975	10	11	11	SEGLTEDSERQYGSGSGNQQGSA	D	R	0.997	2.36	0.357			1172.5	2342.99	2343.99	2	0.008878	3.788
PREDICTED: filaggrin isoform X1 [Canis lupus familiaris]	gi|545528973,gi|545528975	10	11	11	SEGQSLDSETQSGSVQER	D	S	0.997	3.06	0.389			962.431	1922.85	1923.85	2	0.001428	0.742
PREDICTED: filaggrin isoform X1 [Canis lupus familiaris]	gi|545528973,gi|545528975	10	11	11	SETQSGSVQER	D	S	0.997	3.08	0.337			604.28	1206.54	1207.55	2	-0.002896	-2.399
PREDICTED: filaggrin isoform X1 [Canis lupus familiaris]	gi|545528973,gi|545528975	10	11	11	SETQSGSVQERS	D	R	0.997	3.06	0.234			647.799	1293.58	1294.59	2	0.003434	2.652
PREDICTED: filaggrin isoform X1 [Canis lupus familiaris]	gi|545528973,gi|545528975	10	11	11	TSRHQESSLSEGHSED	R	S	0.997	2.23	0.322			893.386	1784.76	1785.76	2	0.002227	1.247
PREDICTED: filaggrin isoform X1 [Canis lupus familiaris]	gi|545528973,gi|545528975	10	11	11	TSRHQESSLSEGHSED	R	S	0.997	3.31	0.289			595.927	1784.76	1785.76	3	0.003739	2.094
PREDICTED: hornerin [Canis lupus familiaris]	gi|545528977	1	1	1	GSGQSSGFGQHGSGTSQ	F	S	0.997	2.98	0.365			783.334	1564.65	1565.66	2	0.002802	1.79
heat shock protein beta-1 [Canis lupus familiaris]	gi|50979116	7	7	8	AQIGGPEAGKSE	R	Q	0.997	2.68	0.336			572.287	1142.56	1143.56	2	0.003062	2.678
heat shock protein beta-1 [Canis lupus familiaris]	gi|50979116	7	7	8	EARAQIGGPEAGKSEQSGAK	F	-	0.997	5.05	0.424			657.669	1969.99	1970.99	3	0.003952	2.005
heat shock protein beta-1 [Canis lupus familiaris]	gi|50979116	7	7	8	IGGPEAGKSE	Q	Q	0.997	2.78	0.305			472.739	943.463	944.469	2	0.001289	1.365
heat shock protein beta-1 [Canis lupus familiaris]	gi|50979116	7	7	8	IGGPEAGKSEQSGA	Q	-	0.997	3.39	0.326			644.314	1286.61	1287.62	2	0.003151	2.447
heat shock protein beta-1 [Canis lupus familiaris]	gi|50979116	7	7	8	QIGGPEAGKSEQSGAK	A	-	0.997	2.5	0.293			772.391	1542.77	1543.77	2	0.004214	2.73
heat shock protein beta-1 [Canis lupus familiaris]	gi|50979116	7	7	8	RAQIGGPEAG	A	K	0.997	2.84	0.308			478.252	954.489	955.496	2	0.001006	1.053
heat shock protein beta-1 [Canis lupus familiaris]	gi|50979116	7	7	8	YVRPIPPAVEGPA	G	A	0.967	2.59	0.254			683.38	1364.75	1365.75	2	-0.0002791	-0.2043
heat shock protein beta-1 [Canis lupus familiaris]	gi|50979116	7	7	8	YVRPIPPAVEGPA	G	A	0.997	2.99	0.34			683.381	1364.75	1365.75	2	0.002651	1.941
PREDICTED: ovostatin homolog 2-like isoform X1 [Canis lupus familiaris]	gi|545546408	1	1	1	APEEYAPIYSYAPSR	L	I	0.997	2.92	0.236			857.417	1712.82	1713.81	2	0.01572	9.17
PREDICTED: corneodesmosin [Canis lupus familiaris]	gi|73972169	1	1	1	SSGSSSSQSGSSSAQPGAGSALPISDDSSR	Y	L	0.971	2.94	0.207			914.411	2740.21	2741.21	3	0.008134	2.967
PREDICTED: suprabasin isoform X1 [Canis lupus familiaris]	gi|545488886,gi|545488888	8	9	9	GHGVHHGVNQAGKEAE	F	K	0.997	2.71	0.296			542.931	1625.77	1626.77	3	0.003827	2.352
PREDICTED: suprabasin isoform X1 [Canis lupus familiaris]	gi|545488886,gi|545488888	8	9	9	GQGVHHAAGQAGKEAE	F	K	0.997	2.9	0.272			516.251	1545.73	1546.74	3	0.002347	1.518
PREDICTED: suprabasin isoform X1 [Canis lupus familiaris]	gi|545488886,gi|545488888	8	9	9	GQGVHHGVDQAGKEAE	F	K	0.997	3.74	0.223			540.258	1617.75	1618.76	3	0.002388	1.475
PREDICTED: suprabasin isoform X1 [Canis lupus familiaris]	gi|545488886,gi|545488888	8	9	9	GQGVHHGVNQA	F	G	0.997	2.72	0.358			552.272	1102.53	1103.53	2	0.002401	2.175
PREDICTED: suprabasin isoform X1 [Canis lupus familiaris]	gi|545488886,gi|545488888	8	9	9	GQGVHHGVNQAG	F	K	0.997	3.05	0.3			580.783	1159.55	1160.56	2	0.002141	1.845
PREDICTED: suprabasin isoform X1 [Canis lupus familiaris]	gi|545488886,gi|545488888	8	9	9	GQGVHHGVNQAGKEAE	F	K	0.997	2.23	0.361			809.391	1616.77	1617.77	2	0.0009053	0.5596
PREDICTED: suprabasin isoform X1 [Canis lupus familiaris]	gi|545488886,gi|545488888	8	9	9	GQGVHHGVNQAGKEAE	F	K	0.997	4.99	0.465			539.93	1616.77	1617.77	3	0.003211	1.985
PREDICTED: suprabasin isoform X1 [Canis lupus familiaris]	gi|545488886,gi|545488888	8	9	9	GQGVHHGVNQAGSEAE	F	K	0.997	2.73	0.314			788.86	1575.71	1576.71	2	0.002504	1.588
PREDICTED: suprabasin isoform X1 [Canis lupus familiaris]	gi|545488886,gi|545488888	8	9	9	GVHHGVDQAGKEAE	Q	K	0.997	3.06	0.203			478.564	1432.67	1433.68	3	0.00186	1.297
PREDICTED: suprabasin isoform X1 [Canis lupus familiaris]	gi|545488886,gi|545488888	8	9	9	GVHHGVDQAGKEAE	Q	K	0.997	2.67	0.306			717.344	1432.67	1433.68	2	0.003155	2.201
PREDICTED: suprabasin isoform X1 [Canis lupus familiaris]	gi|545488886,gi|545488888	8	9	9	KEADKVVQGVHDGVNQAGKEAE	G	K	0.997	2.87	0.235			770.058	2307.15	2308.15	3	0.006534	2.831
PREDICTED: suprabasin isoform X1 [Canis lupus familiaris]	gi|545488886,gi|545488888	8	9	9	VHHGVNQAGSEAE	G	K	0.794	2.25	0.293			667.811	1333.61	1334.61	2	0.005715	4.282
PREDICTED: transaldolase-like [Canis lupus familiaris]	gi|359321944	2	2	2	GELLKDHSQLTPVLSAK	L	A	0.997	3.33	0.192			612.684	1835.03	1836.02	3	0.0132	7.189
PREDICTED: transaldolase-like [Canis lupus familiaris]	gi|359321944	2	2	2	HNEDQmAVEKL	L	S	0.997	2.44	0.31		m6: Oxidation (+15.99)	665.31	1328.61	1329.61	2	0.002135	1.606
PREDICTED: actin, cytoplasmic 1 isoform X1 [Canis lupus familiaris]	gi|545500782	2	2	26	APEEHPVLLTEAPLNPK	V	A	0.997	3.49	0.218			619.003	1853.99	1855	3	-0.001278	-0.6888	gi|545509102
PREDICTED: actin, cytoplasmic 1 isoform X1 [Canis lupus familiaris]	gi|545500782	2	2	26	DESGPSIVH	Y	R	0.997	2.4	0.293			470.723	939.431	940.437	2	0.001134	1.206	gi|545509102
PREDICTED: actin, cytoplasmic 1 isoform X1 [Canis lupus familiaris]	gi|545500782	2	2	26	DLYANTVLSGGTTmYPGIADR	K	M	0.997	2.66	0.343		m14: Oxidation (+15.99)	1116.04	2230.07	2231.07	2	0.01106	4.957	gi|545509102
PREDICTED: actin, cytoplasmic 1 isoform X1 [Canis lupus familiaris]	gi|545500782	2	2	26	EYDESGPSIVH	Q	R	0.997	2.72	0.381			616.776	1231.54	1232.54	2	0.002534	2.056	gi|545509102
PREDICTED: actin, cytoplasmic 1 isoform X1 [Canis lupus familiaris]	gi|545500782	2	2	26	FAGDDAPRAVFPSIVG	G	R	0.982	2.57	0.259			809.919	1617.82	1618.82	2	0.007702	4.758	gi|57108093,gi|545509102
PREDICTED: actin, cytoplasmic 1 isoform X1 [Canis lupus familiaris]	gi|545500782	2	2	26	GGTTMYPGIADR	S	M	0.997	2.75	0.248			619.796	1237.58	1238.58	2	0.0009963	0.8044	gi|57108093,gi|545509102
PREDICTED: actin, cytoplasmic 1 isoform X1 [Canis lupus familiaris]	gi|545500782	2	2	26	GmGQKDSYVGDEAQS	V	K	0.997	2.57	0.437		m2: Oxidation (+15.99)	794.334	1586.65	1587.66	2	0.002064	1.3	gi|57108093
PREDICTED: actin, cytoplasmic 1 isoform X1 [Canis lupus familiaris]	gi|545500782	2	2	26	GQKDSYVGDEAQSK	M	R	0.997	2.54	0.367			756.353	1510.69	1511.7	2	0.0007217	0.4774	gi|57108093
PREDICTED: actin, cytoplasmic 1 isoform X1 [Canis lupus familiaris]	gi|545500782	2	2	26	GVMVGmGQKDSYVGDEAQS	Q	K	0.898	2.27	0.302		m6: Oxidation (+15.99)	987.437	1972.86	1973.86	2	0.007853	3.979	gi|57108093
PREDICTED: actin, cytoplasmic 1 isoform X1 [Canis lupus familiaris]	gi|545500782	2	2	26	HQGVmVGmGQKD	R	S	0.81	2.8	0.207		m5: Oxidation (+15.99), m8: Oxidation (+15.99)	440.202	1317.58	1318.59	3	0.003358	2.547	gi|57108093,gi|57043600
PREDICTED: actin, cytoplasmic 1 isoform X1 [Canis lupus familiaris]	gi|545500782	2	2	26	HQGVmVGmGQKDSYVGDEAQSK	R	R	0.997	2.69	0.303		m5: Oxidation (+15.99), m8: Oxidation (+15.99)	795.029	2382.07	2383.07	3	0.007944	3.334	gi|57108093
PREDICTED: actin, cytoplasmic 1 isoform X1 [Canis lupus familiaris]	gi|545500782	2	2	26	ISKQEYDESGPSIVH	W	R	0.997	4.11	0.37			563.611	1687.81	1688.81	3	0.004854	2.874	gi|545509102
PREDICTED: actin, cytoplasmic 1 isoform X1 [Canis lupus familiaris]	gi|545500782	2	2	26	KAGFAGDDAPR	C	A	0.997	2.69	0.253			552.776	1103.54	1104.54	2	0.00189	1.711	gi|57108093,gi|545509102
PREDICTED: actin, cytoplasmic 1 isoform X1 [Canis lupus familiaris]	gi|545500782	2	2	26	KEITALAPSTmK	Q	I	0.948	2.6	0.25		m11: Oxidation (+15.99)	653.36	1304.71	1305.71	2	0.004111	3.148	gi|57108093,gi|545509102
PREDICTED: actin, cytoplasmic 1 isoform X1 [Canis lupus familiaris]	gi|545500782	2	2	26	KQEYDESGPSIVH	S	R	0.997	3.44	0.2			496.905	1487.69	1488.7	3	0.00398	2.674	gi|545509102
PREDICTED: actin, cytoplasmic 1 isoform X1 [Canis lupus familiaris]	gi|545500782	2	2	26	KQEYDESGPSIVH	S	R	0.997	3.76	0.402			744.854	1487.69	1488.7	2	0.004451	2.99	gi|545509102
PREDICTED: actin, cytoplasmic 1 isoform X1 [Canis lupus familiaris]	gi|545500782	2	2	26	KQEYDESGPSIVHR	S	K	0.997	3.32	0.409			548.938	1643.79	1644.8	3	0.002215	1.347	gi|545509102
PREDICTED: actin, cytoplasmic 1 isoform X1 [Canis lupus familiaris]	gi|545500782	2	2	26	KSYELPDGQVITIGNERF	E	R	0.997	4.09	0.26			689.362	2065.06	2066.06	3	0.01517	7.341	gi|57108093,gi|545509102
PREDICTED: actin, cytoplasmic 1 isoform X1 [Canis lupus familiaris]	gi|545500782	2	2	26	RVAPEEHPVLLTEAPLNPK	L	A	0.997	3.5	0.208			704.063	2109.17	2110.17	3	0.009032	4.28	gi|545509102
PREDICTED: actin, cytoplasmic 1 isoform X1 [Canis lupus familiaris]	gi|545500782	2	2	26	RVAPEEHPVLLTEAPLNPKAN	L	R	0.997	3.62	0.415			765.754	2294.24	2295.25	3	0.002518	1.097
PREDICTED: actin, cytoplasmic 1 isoform X1 [Canis lupus familiaris]	gi|545500782	2	2	26	RVAPEEHPVLLTEAPLNPKANRE	L	K	0.997	4.1	0.375			645.858	2579.4	2580.39	4	0.0189	7.324
PREDICTED: actin, cytoplasmic 1 isoform X1 [Canis lupus familiaris]	gi|545500782	2	2	26	SGGTTmYPGIADRMQ	L	K	0.997	2.56	0.353		m6: Oxidation (+15.99)	800.861	1599.71	1600.71	2	0.004742	2.962	gi|57108093,gi|545509102
PREDICTED: actin, cytoplasmic 1 isoform X1 [Canis lupus familiaris]	gi|545500782	2	2	26	SKQEYDESGPS	I	I	0.997	3.21	0.399			613.764	1225.51	1226.52	2	0.002821	2.3	gi|545509102
PREDICTED: actin, cytoplasmic 1 isoform X1 [Canis lupus familiaris]	gi|545500782	2	2	26	SKQEYDESGPSIVH	I	R	0.997	3.32	0.369			525.915	1574.72	1575.73	3	0.001918	1.217	gi|545509102
PREDICTED: actin, cytoplasmic 1 isoform X1 [Canis lupus familiaris]	gi|545500782	2	2	26	TEAPLNPKAN	L	R	0.997	2.55	0.277			527.781	1053.55	1054.55	2	0.002011	1.907	gi|57108093
PREDICTED: actin, cytoplasmic 1 isoform X1 [Canis lupus familiaris]	gi|545500782	2	2	26	YDESGPSIVH	E	R	0.729	2.51	0.237			552.255	1102.5	1103.5	2	0.002409	2.183	gi|545509102
PREDICTED: gamma-synuclein [Canis lupus familiaris]	gi|545496542	4	4	5	AARVQEEVAEEAKSGGD	K	-	0.997	3.88	0.352			582.616	1744.83	1745.83	3	0.003018	1.729
PREDICTED: gamma-synuclein [Canis lupus familiaris]	gi|545496542	4	4	5	ENIAITSGVVRKEDLEQPAAPQEDKAA	A	R	0.934	3.07	0.19			960.502	2878.48	2879.47	3	0.01664	5.78
PREDICTED: gamma-synuclein [Canis lupus familiaris]	gi|545496542	4	4	5	RVQEEVAEEAKSGGD	A	-	0.997	3.77	0.242			535.253	1602.74	1603.76	3	-0.01043	-6.503
PREDICTED: gamma-synuclein [Canis lupus familiaris]	gi|545496542	4	4	5	RVQEEVAEEAKSGGD	A	-	0.997	4.14	0.29			535.259	1602.75	1603.76	3	0.005685	3.545
PREDICTED: gamma-synuclein [Canis lupus familiaris]	gi|545496542	4	4	5	VQEEVAEEAKSGGD	R	-	0.997	3.67	0.319			724.334	1446.65	1447.65	2	0.006701	4.629
mucin-1 precursor [Canis lupus familiaris]	gi|303227977,gi|545504043,gi|545504045	1	1	1	RSPYEEVSAGNGGSSL	R	S	0.997	2.68	0.303			805.38	1608.75	1609.75	2	0.008464	5.258
PREDICTED: mucin-7-like [Canis lupus familiaris]	gi|545560548	2	2	2	NNVQQYTVDR	R	R	0.997	3.07	0.202			618.804	1235.59	1236.6	2	0.00401	3.242
PREDICTED: mucin-7-like [Canis lupus familiaris]	gi|545560548	2	2	2	NVQQYTVDR	N	R	0.997	2.76	0.399			561.783	1121.55	1122.55	2	0.004917	4.381
PREDICTED: phosphoglycerate kinase 2 [Canis lupus familiaris]	gi|57094534	0	0	3	GDVYVNDAFGTAH	L	R	0.997	3.23	0.405			683.31	1364.6	1365.61	2	0.004818	3.528	gi|74007807
PREDICTED: phosphoglycerate kinase 2 [Canis lupus familiaris]	gi|57094534	0	0	3	LSKLGDVYVNDAFGTAH	S	R	0.997	2.98	0.221			602.976	1805.91	1806.9	3	0.01234	6.829	gi|74007807
PREDICTED: phosphoglycerate kinase 2 [Canis lupus familiaris]	gi|57094534	0	0	3	SKLGDVYVNDAFGTAH	L	R	0.997	4.34	0.401			565.278	1692.81	1693.82	3	0.0002475	0.1461	gi|74007807
serum albumin precursor [Canis lupus familiaris]	gi|55742764	3	3	3	AcAAEESGANcDK	K	S	0.997	2.94	0.479	c2: Carbamidomethyl (+57.02), c11: Carbamidomethyl (+57.02)		691.771	1381.53	1382.53	2	0.003417	2.471
serum albumin precursor [Canis lupus familiaris]	gi|55742764	3	3	3	EVDETYVPKEF	L	N	0.695	2.22	0.283			678.323	1354.63	1355.64	2	0.001585	1.169
serum albumin precursor [Canis lupus familiaris]	gi|55742764	3	3	3	VEKccAAEN	F	K	0.997	2.54	0.279	c4: Carbamidomethyl (+57.02), c5: Carbamidomethyl (+57.02)		540.727	1079.44	1080.44	2	0.002315	2.142
PREDICTED: angiopoietin-related protein 5-like [Canis lupus familiaris]	gi|545514351	4	4	4	AGDQQPTLSSSVLR	A	L	0.997	3.24	0.445			729.883	1457.75	1458.75	2	0.00338	2.317
PREDICTED: angiopoietin-related protein 5-like [Canis lupus familiaris]	gi|545514351	4	4	4	RcSPcTDGAQTFSScSHD	D	R	0.997	4.27	0.455	c2: Carbamidomethyl (+57.02), c5: Carbamidomethyl (+57.02), c15: Carbamidomethyl (+57.02)		691.602	2071.78	2072.79	3	0.005042	2.432
PREDICTED: angiopoietin-related protein 5-like [Canis lupus familiaris]	gi|545514351	4	4	4	RLTLGLYSGNAGDAF	Y	R	0.997	2.26	0.33			777.902	1553.79	1554.79	2	0.006409	4.122
PREDICTED: angiopoietin-related protein 5-like [Canis lupus familiaris]	gi|545514351	4	4	4	SPcTDGAQTFSScSHD	C	R	0.997	2.85	0.524	c3: Carbamidomethyl (+57.02), c13: Carbamidomethyl (+57.02)		878.832	1755.65	1756.65	2	0.003153	1.795
PREDICTED: 14-3-3 protein theta isoform 1 [Canis lupus familiaris]	gi|57098115	2	2	3	KAVTEQGAELSNEE	M	R	0.997	2.74	0.288			752.863	1503.71	1504.71	2	0.005175	3.439
PREDICTED: 14-3-3 protein theta isoform 1 [Canis lupus familiaris]	gi|57098115	2	2	3	LIQKAKLAEQAE	E	R	0.997	2.44	0.298			671.392	1340.77	1341.77	2	0.002203	1.642	gi|545491676
PREDICTED: 14-3-3 protein theta isoform 1 [Canis lupus familiaris]	gi|57098115	2	2	3	MEKTELIQKAK	-	L	0.997	2.82	0.265			454.256	1359.75	1318.74	3	42.01	-74.35
PREDICTED: NAD(P)H dehydrogenase [quinone] 1 [Canis lupus familiaris]	gi|545500084	1	1	1	GKSIPTDNQIKA	L	R	0.997	3.23	0.239			424.571	1270.69	1271.7	3	0.002569	2.02
keratin, type I cytoskeletal 10 [Canis lupus familiaris]	gi|61740600	0	0	3	SSGSVGESSSKGP	S	R	0.997	3.1	0.366			583.272	1164.53	1165.53	2	0.003645	3.127	sp|K1C10_HUMAN|
keratin, type I cytoskeletal 10 [Canis lupus familiaris]	gi|61740600	0	0	3	SSSKGSIGGGFSSGGFSG	I	G	0.997	2.46	0.311			781.862	1561.71	1562.71	2	0.009087	5.815	sp|K1C10_HUMAN|
keratin, type I cytoskeletal 10 [Canis lupus familiaris]	gi|61740600	0	0	3	SSSKGSIGGGFSSGGFSGG	I	S	0.997	2.6	0.366			810.367	1618.72	1619.73	2	-0.002159	-1.333	sp|K1C10_HUMAN|
PREDICTED: BPI fold-containing family A member 2 isoform 1 [Canis lupus familiaris]	gi|73991578	19	19	20	DDLNNVVDK	G	L	0.997	3	0.289			516.255	1030.5	1031.5	2	0.002553	2.475
PREDICTED: BPI fold-containing family A member 2 isoform 1 [Canis lupus familiaris]	gi|73991578	19	19	20	ETVDNTLESVLQK	L	L	0.997	3.36	0.465			738.382	1474.75	1475.76	2	-0.003161	-2.142
PREDICTED: BPI fold-containing family A member 2 isoform 1 [Canis lupus familiaris]	gi|73991578	19	19	20	GDDLNNVVDK	L	L	0.683	2.58	0.221			544.766	1087.52	1088.52	2	0.00266	2.443
PREDICTED: BPI fold-containing family A member 2 isoform 1 [Canis lupus familiaris]	gi|73991578	19	19	20	GDDLNNVVDKLKPVVEK	L	G	0.997	2.8	0.252			628.016	1881.03	1882.03	3	0.006173	3.28
PREDICTED: BPI fold-containing family A member 2 isoform 1 [Canis lupus familiaris]	gi|73991578	19	19	20	GLETVDNTLESVLQK	K	L	0.997	3.78	0.295			549.297	1644.87	1645.86	3	0.01189	7.225
PREDICTED: BPI fold-containing family A member 2 isoform 1 [Canis lupus familiaris]	gi|73991578	19	19	20	GNLGDDLNNVVD	L	K	0.997	4.15	0.441			622.792	1243.57	1244.58	2	0.0007955	0.6392
PREDICTED: BPI fold-containing family A member 2 isoform 1 [Canis lupus familiaris]	gi|73991578	19	19	20	GNLGDDLNNVVDKL	L	K	0.991	2.52	0.267			743.381	1484.75	1485.75	2	-0.000326	-0.2194
PREDICTED: BPI fold-containing family A member 2 isoform 1 [Canis lupus familiaris]	gi|73991578	19	19	20	HLAEEKVQEVK	W	N	0.997	2.76	0.296			437.243	1308.71	1309.71	3	0.002145	1.638
PREDICTED: BPI fold-containing family A member 2 isoform 1 [Canis lupus familiaris]	gi|73991578	19	19	20	LAEEKVQEVK	H	N	0.997	2.89	0.235			586.831	1171.65	1172.65	2	0.002343	1.998
PREDICTED: BPI fold-containing family A member 2 isoform 1 [Canis lupus familiaris]	gi|73991578	19	19	20	LGDDLNNVVDK	N	L	0.997	3.62	0.369			601.308	1200.6	1201.61	2	0.001812	1.508
PREDICTED: BPI fold-containing family A member 2 isoform 1 [Canis lupus familiaris]	gi|73991578	19	19	20	LGNLGDDLNNVVD	L	K	0.997	2.51	0.301			679.334	1356.65	1357.66	2	0.001779	1.31
PREDICTED: BPI fold-containing family A member 2 isoform 1 [Canis lupus familiaris]	gi|73991578	19	19	20	LGNLGDDLNNVVDK	L	L	0.997	2.73	0.299			743.381	1484.75	1485.75	2	0.0004065	0.2736
PREDICTED: BPI fold-containing family A member 2 isoform 1 [Canis lupus familiaris]	gi|73991578	19	19	20	LGNLGDDLNNVVDK	L	L	0.997	2.88	0.246			743.382	1484.75	1485.75	2	0.002726	1.835
PREDICTED: BPI fold-containing family A member 2 isoform 1 [Canis lupus familiaris]	gi|73991578	19	19	20	LGNLGDDLNNVVDKLKPV	L	V	0.997	3.37	0.349			641.691	1922.05	1923.05	3	0.003072	1.597
PREDICTED: BPI fold-containing family A member 2 isoform 1 [Canis lupus familiaris]	gi|73991578	19	19	20	NLGDDLNNVVDK	G	L	0.997	2.75	0.246			658.329	1314.64	1315.65	2	0.002125	1.615
PREDICTED: BPI fold-containing family A member 2 isoform 1 [Canis lupus familiaris]	gi|73991578	19	19	20	NVVDKLKPVVEK	N	G	0.997	2.8	0.273			684.418	1366.82	1367.83	2	0.003059	2.236
PREDICTED: BPI fold-containing family A member 2 isoform 1 [Canis lupus familiaris]	gi|73991578	19	19	20	NVVDKLKPVVEKGLE	N	T	0.997	3.06	0.218			556.329	1665.96	1666.97	3	-0.00221	-1.326
PREDICTED: BPI fold-containing family A member 2 isoform 1 [Canis lupus familiaris]	gi|73991578	19	19	20	SLLGNLGDDLNNVVDK	A	L	0.997	3.33	0.421			843.439	1684.86	1685.87	2	-9.294e-05	-0.05513
PREDICTED: BPI fold-containing family A member 2 isoform 1 [Canis lupus familiaris]	gi|73991578	19	19	20	TVDNTLESVLQK	E	L	0.685	2.66	0.215			673.862	1345.71	1346.72	2	0.0008647	0.6421
PREDICTED: BPI fold-containing family A member 2 isoform 1 [Canis lupus familiaris]	gi|73991578	19	19	20	VVDKLKPVVE	N	K	0.997	3.08	0.311			563.349	1124.68	1125.69	2	0.002531	2.249
PREDICTED: adipogenesis regulatory factor [Canis lupus familiaris]	gi|545495533	39	39	40	AAGASAQQVVDQATEAGQ	T	K	0.997	2.95	0.305			851.406	1700.8	1701.8	2	0.001644	0.9658
PREDICTED: adipogenesis regulatory factor [Canis lupus familiaris]	gi|545495533	39	39	40	AAGASAQQVVDQATEAGQK	T	A	0.997	3.52	0.374			915.456	1828.9	1829.9	2	0.004788	2.617
PREDICTED: adipogenesis regulatory factor [Canis lupus familiaris]	gi|545495533	39	39	40	AAGASAQQVVDQATEAGQKA	T	M	0.997	3.48	0.458			950.977	1899.94	1900.94	2	0.0109	5.735
PREDICTED: adipogenesis regulatory factor [Canis lupus familiaris]	gi|545495533	39	39	40	AAGASAQQVVDQATEAGQKAmDQVAK	T	S	0.997	3.06	0.227		m21: Oxidation (+15.99)	863.762	2588.27	2589.26	3	0.01506	5.815
PREDICTED: adipogenesis regulatory factor [Canis lupus familiaris]	gi|545495533	39	39	40	AGASAQQVVDQATEAGQK	A	A	0.997	3.35	0.522			879.938	1757.86	1758.86	2	0.006488	3.689
PREDICTED: adipogenesis regulatory factor [Canis lupus familiaris]	gi|545495533	39	39	40	AmDQVAKSTQETIDKTANQA	K	S	0.997	3.23	0.226		m2: Oxidation (+15.99)	722.685	2165.03	2166.03	3	0.006977	3.221
PREDICTED: adipogenesis regulatory factor [Canis lupus familiaris]	gi|545495533	39	39	40	ANQASETFSGFGK	T	K	0.997	3	0.307			672.316	1342.62	1343.62	2	0.001913	1.424
PREDICTED: adipogenesis regulatory factor [Canis lupus familiaris]	gi|545495533	39	39	40	AQQVVDQATEAGQK	S	A	0.997	2.8	0.353			736.874	1471.73	1472.73	2	0.006258	4.249
PREDICTED: adipogenesis regulatory factor [Canis lupus familiaris]	gi|545495533	39	39	40	AQQVVDQATEAGQKA	S	M	0.997	2.78	0.271			772.39	1542.77	1543.77	2	0.002117	1.371
PREDICTED: adipogenesis regulatory factor [Canis lupus familiaris]	gi|545495533	39	39	40	EAVTAAGASAQQVVDQATEAGQK	Q	A	0.997	2.61	0.333			1115.56	2229.1	2230.09	2	0.009794	4.392
PREDICTED: adipogenesis regulatory factor [Canis lupus familiaris]	gi|545495533	39	39	40	ETIDKTANQASETFSGF	Q	G	0.775	2.35	0.268			923.43	1844.85	1845.85	2	0.003439	1.863
PREDICTED: adipogenesis regulatory factor [Canis lupus familiaris]	gi|545495533	39	39	40	ETIDKTANQASETFSGFG	Q	K	0.997	3.04	0.342			951.94	1901.86	1902.87	2	0.0002498	0.1313
PREDICTED: adipogenesis regulatory factor [Canis lupus familiaris]	gi|545495533	39	39	40	GASAQQVVDQATEAGQK	A	A	0.997	4.36	0.43			844.418	1686.82	1687.82	2	0.004647	2.753
PREDICTED: adipogenesis regulatory factor [Canis lupus familiaris]	gi|545495533	39	39	40	GASAQQVVDQATEAGQKAm	A	D	0.997	2.7	0.28		m19: Oxidation (+15.99)	953.452	1904.89	1905.9	2	-0.0004849	-0.2544
PREDICTED: adipogenesis regulatory factor [Canis lupus familiaris]	gi|545495533	39	39	40	HVQGAAQEAVTAAGASAQ	Q	Q	0.997	2.7	0.372			833.912	1665.81	1666.81	2	0.001986	1.191
PREDICTED: adipogenesis regulatory factor [Canis lupus familiaris]	gi|545495533	39	39	40	KSTQETIDK	A	T	0.798	2.77	0.209			525.279	1048.54	1049.55	2	0.002306	2.197
PREDICTED: adipogenesis regulatory factor [Canis lupus familiaris]	gi|545495533	39	39	40	KSTQETIDKTANQ	A	A	0.997	2.8	0.29			732.372	1462.73	1463.73	2	0.003628	2.479
PREDICTED: adipogenesis regulatory factor [Canis lupus familiaris]	gi|545495533	39	39	40	KTANQASETFS	D	G	0.997	2.82	0.275			592.285	1182.56	1183.56	2	0.003357	2.837
PREDICTED: adipogenesis regulatory factor [Canis lupus familiaris]	gi|545495533	39	39	40	KTANQASETFSGFG	D	K	0.997	2.78	0.261			722.841	1443.67	1444.67	2	0.003774	2.612
PREDICTED: adipogenesis regulatory factor [Canis lupus familiaris]	gi|545495533	39	39	40	QETIDKTANQASETFSGFG	T	K	0.997	2.67	0.277			1015.97	2029.93	2030.93	2	0.002075	1.022
PREDICTED: adipogenesis regulatory factor [Canis lupus familiaris]	gi|545495533	39	39	40	SAQQVVDQATEAGQ	A	K	0.997	2.65	0.293			716.341	1430.67	1431.67	2	0.004317	3.015
PREDICTED: adipogenesis regulatory factor [Canis lupus familiaris]	gi|545495533	39	39	40	SAQQVVDQATEAGQK	A	A	0.997	2.94	0.357			780.39	1558.76	1559.77	2	0.005996	3.844
PREDICTED: adipogenesis regulatory factor [Canis lupus familiaris]	gi|545495533	39	39	40	SAQQVVDQATEAGQKAm	A	D	0.927	2.5	0.264		m17: Oxidation (+15.99)	889.427	1776.84	1777.84	2	0.00831	4.674
PREDICTED: adipogenesis regulatory factor [Canis lupus familiaris]	gi|545495533	39	39	40	SAQQVVDQATEAGQKAmDQVA	A	K	0.997	3.43	0.339		m17: Oxidation (+15.99)	1096.03	2190.04	2191.03	2	0.0135	6.161
PREDICTED: adipogenesis regulatory factor [Canis lupus familiaris]	gi|545495533	39	39	40	SETFSGFGKKL	A	G	0.997	2.59	0.293			600.817	1199.62	1200.63	2	0.0009547	0.7952
PREDICTED: adipogenesis regulatory factor [Canis lupus familiaris]	gi|545495533	39	39	40	STQETIDKTANQASETF	K	S	0.878	2.4	0.278			935.936	1869.86	1870.87	2	-0.001242	-0.6638
PREDICTED: adipogenesis regulatory factor [Canis lupus familiaris]	gi|545495533	39	39	40	STQETIDKTANQASETF	K	S	0.997	3.58	0.484			935.945	1869.87	1870.87	2	0.01548	8.275
PREDICTED: adipogenesis regulatory factor [Canis lupus familiaris]	gi|545495533	39	39	40	STQETIDKTANQASETFSGFG	K	K	0.997	4.24	0.505			1110.02	2218.02	2219.01	2	0.01515	6.826
PREDICTED: adipogenesis regulatory factor [Canis lupus familiaris]	gi|545495533	39	39	40	STQETIDKTANQASETFSGFGK	K	K	0.997	3.6	0.32			783.044	2346.11	2347.11	3	0.01187	5.057
PREDICTED: adipogenesis regulatory factor [Canis lupus familiaris]	gi|545495533	39	39	40	TAAGASAQQVVDQATEAGQK	V	A	0.997	2.8	0.369			965.981	1929.95	1930.95	2	0.008724	4.518
PREDICTED: adipogenesis regulatory factor [Canis lupus familiaris]	gi|545495533	39	39	40	TANQASETFSGF	K	G	0.997	2.49	0.281			630.28	1258.55	1259.55	2	-0.0002095	-0.1664
PREDICTED: adipogenesis regulatory factor [Canis lupus familiaris]	gi|545495533	39	39	40	TANQASETFSGFGK	K	K	0.997	3.06	0.427			722.843	1443.67	1444.67	2	0.008779	6.077
PREDICTED: adipogenesis regulatory factor [Canis lupus familiaris]	gi|545495533	39	39	40	TIDKTANQASETFSGF	E	G	0.903	2.91	0.206			858.913	1715.81	1716.81	2	0.01137	6.623
PREDICTED: adipogenesis regulatory factor [Canis lupus familiaris]	gi|545495533	39	39	40	TQETIDKTANQASETFS	S	G	0.997	2.47	0.34			935.945	1869.87	1870.87	2	0.01512	8.079
PREDICTED: adipogenesis regulatory factor [Canis lupus familiaris]	gi|545495533	39	39	40	TQETIDKTANQASETFSGFGK	S	K	0.997	3.36	0.246			754.033	2259.08	2260.07	3	0.01091	4.828
PREDICTED: adipogenesis regulatory factor [Canis lupus familiaris]	gi|545495533	39	39	40	VTAAGASAQQVVDQATEA	A	G	0.997	3.03	0.255			858.93	1715.85	1716.84	2	0.0124	7.22
PREDICTED: adipogenesis regulatory factor [Canis lupus familiaris]	gi|545495533	39	39	40	VTAAGASAQQVVDQATEAGQK	A	A	0.997	3.73	0.482			1015.52	2029.02	2030.02	2	0.01442	7.104
PREDICTED: adipogenesis regulatory factor [Canis lupus familiaris]	gi|545495533	39	39	40	VVDQATEAGQK	Q	A	0.997	3.32	0.309			573.295	1144.58	1145.58	2	0.002477	2.162
PREDICTED: adipogenesis regulatory factor [Canis lupus familiaris]	gi|545495533	39	39	40	VVDQATEAGQKAm	Q	D	0.997	2.45	0.38		m13: Oxidation (+15.99)	682.331	1362.65	1363.65	2	0.001983	1.455
PREDICTED: adipogenesis regulatory factor [Canis lupus familiaris]	gi|545495533	39	39	40	VVDQATEAGQKAMDQVA	Q	K	0.997	2.48	0.307			880.931	1759.85	1760.85	2	0.005994	3.404
PREDICTED: protein FAM25C-like [Canis lupus familiaris]	gi|545495531	9	9	9	AVEGLGPRGQ	H	-	0.997	3.09	0.362			492.268	982.522	983.527	2	0.002115	2.151
PREDICTED: protein FAM25C-like [Canis lupus familiaris]	gi|545495531	9	9	9	AVTGAVAHAVEGLGPRGQ	E	-	0.738	2.63	0.226			563.972	1688.89	1689.9	3	-0.001295	-0.7665
PREDICTED: protein FAM25C-like [Canis lupus familiaris]	gi|545495531	9	9	9	EAVTGAVAHAVEGLGPRGQ	T	-	0.997	3.04	0.272			606.988	1817.94	1818.95	3	0.004078	2.242
PREDICTED: protein FAM25C-like [Canis lupus familiaris]	gi|545495531	9	9	9	GAVAHAVEGLGPRGQ	T	-	0.663	2.38	0.249			709.88	1417.74	1418.75	2	0.002199	1.55
PREDICTED: protein FAM25C-like [Canis lupus familiaris]	gi|545495531	9	9	9	HAVEGLGPRGQ	A	-	0.885	2.31	0.29			560.798	1119.58	1120.59	2	0.002236	1.996
PREDICTED: protein FAM25C-like [Canis lupus familiaris]	gi|545495531	9	9	9	KEAGEKAVADALK	A	K	0.997	3.14	0.256			665.374	1328.73	1329.74	2	0.002592	1.949
PREDICTED: protein FAM25C-like [Canis lupus familiaris]	gi|545495531	9	9	9	TVTEAVTGAVAH	A	A	0.997	2.7	0.35			578.306	1154.6	1155.6	2	0.003728	3.226
PREDICTED: protein FAM25C-like [Canis lupus familiaris]	gi|545495531	9	9	9	VAHAVEGLGPRGQ	A	-	0.997	2.87	0.259			645.85	1289.69	1290.69	2	0.0009844	0.7627
PREDICTED: protein FAM25C-like [Canis lupus familiaris]	gi|545495531	9	9	9	VVKDVTATVT	K	E	0.929	2.35	0.289			516.801	1031.59	1032.59	2	0.00125	1.211
PREDICTED: phosphoglycerate kinase 1 isoform 2 [Canis lupus familiaris]	gi|74007807	0	0	3	GDVYVNDAFGTAH	L	R	0.997	3.23	0.405			683.31	1364.6	1365.61	2	0.004818	3.528	gi|57094534
PREDICTED: phosphoglycerate kinase 1 isoform 2 [Canis lupus familiaris]	gi|74007807	0	0	3	LSKLGDVYVNDAFGTAH	S	R	0.997	2.98	0.221			602.976	1805.91	1806.9	3	0.01234	6.829	gi|57094534
PREDICTED: phosphoglycerate kinase 1 isoform 2 [Canis lupus familiaris]	gi|74007807	0	0	3	SKLGDVYVNDAFGTAH	L	R	0.997	4.34	0.401			565.278	1692.81	1693.82	3	0.0002475	0.1461	gi|57094534
PREDICTED: thymosin beta-4-like [Canis lupus familiaris]	gi|345784463	7	9	9	DMAEIEKFD	P	K	0.719	2.56	0.234			549.249	1096.48	1097.48	2	0.00777	7.08
PREDICTED: thymosin beta-4-like [Canis lupus familiaris]	gi|345784463	7	9	9	DmAEIEKFD	P	K	0.997	2.79	0.309		m2: Oxidation (+15.99)	557.243	1112.47	1113.48	2	0.002357	2.117
PREDICTED: thymosin beta-4-like [Canis lupus familiaris]	gi|345784463	7	9	9	EKNPLPSKETIEQE	Q	K	0.997	3.16	0.21			547.95	1640.83	1641.83	3	0.003519	2.143
PREDICTED: thymosin beta-4-like [Canis lupus familiaris]	gi|345784463	7	9	9	KETIEQEKQAGES	S	-	0.997	3.64	0.39			738.864	1475.71	1476.72	2	0.003149	2.132
PREDICTED: thymosin beta-4-like [Canis lupus familiaris]	gi|345784463	7	9	9	KPDMAEIEKFD	D	K	0.997	2.4	0.328			661.82	1321.63	1322.63	2	0.002914	2.203
PREDICTED: thymosin beta-4-like [Canis lupus familiaris]	gi|345784463	7	9	9	LPSKETIEQEKQAGES	P	-	0.997	3.19	0.269			591.968	1772.88	1773.89	3	0.002204	1.243
PREDICTED: thymosin beta-4-like [Canis lupus familiaris]	gi|345784463	7	9	9	LPSKETIEQEKQAGES	P	-	0.997	3.31	0.298			887.448	1772.88	1773.89	2	0.001119	0.6308
PREDICTED: thymosin beta-4-like [Canis lupus familiaris]	gi|345784463	7	9	9	SKETIEQEKQAGES	P	-	0.997	2.99	0.281			782.381	1562.75	1563.75	2	0.005206	3.329
PREDICTED: thymosin beta-4-like [Canis lupus familiaris]	gi|345784463	7	9	9	TIEQEKQAGES	E	-	0.636	2.36	0.248			610.295	1218.58	1219.58	2	0.002565	2.103
PREDICTED: fatty acid-binding protein, epidermal-like [Canis lupus familiaris]	gi|545560044	0	0	1	KFEETTADG	E	R	0.685	2.53	0.227			499.228	996.442	997.447	2	0.00182	1.825	gi|545548960
desmoglein-1 precursor [Canis lupus familiaris]	gi|50950135	2	2	2	ENPSEGDTTTNTGGK	R	T	0.997	2.88	0.441			754.331	1506.65	1507.65	2	0.00291	1.93
desmoglein-1 precursor [Canis lupus familiaris]	gi|50950135	2	2	2	VTSSQNSGSSTGDSSGGTGGGGR	K	E	0.997	4.16	0.382			1000.43	1998.85	1999.85	2	0.005941	2.971
PREDICTED: extracellular glycoprotein lacritin [Canis lupus familiaris]	gi|545545185	1	1	1	TLAGHGLEGAE	L	K	0.682	2.74	0.202			527.762	1053.51	1054.52	2	0.0001032	0.09782
PREDICTED: glyceraldehyde-3-phosphate dehydrogenase-like [Canis lupus familiaris]	gi|345807932	0	0	2	GYSNRVVDLm	F	V	0.997	2.45	0.282		m10: Oxidation (+15.99)	585.286	1168.56	1169.56	2	0.002906	2.485	gi|50978862,gi|345791297
PREDICTED: glyceraldehyde-3-phosphate dehydrogenase-like [Canis lupus familiaris]	gi|345807932	0	0	2	KVVKQASEGPL	K	K	0.997	2.63	0.26			578.341	1154.67	1155.67	2	0.0008959	0.7752	gi|50978862,gi|345791297
PREDICTED: cofilin-1 isoform X2 [Canis lupus familiaris]	gi|545530743,gi|57099669	2	2	2	GGSAVISLEGKPL	L	-	0.63	2.42	0.242			614.351	1226.69	1227.69	2	0.0003258	0.2654
PREDICTED: cofilin-1 isoform X2 [Canis lupus familiaris]	gi|545530743,gi|57099669	2	2	2	VSDGVIKVF	A	N	0.997	3.22	0.307			482.28	962.545	963.551	2	0.001431	1.485
PREDICTED: actin, alpha cardiac muscle 1 isoformX3 [Canis lupus familiaris]	gi|57108093	0	0	12	FAGDDAPRAVFPSIVG	G	R	0.982	2.57	0.259			809.919	1617.82	1618.82	2	0.007702	4.758	gi|545509102,gi|545500782
PREDICTED: actin, alpha cardiac muscle 1 isoformX3 [Canis lupus familiaris]	gi|57108093	0	0	12	GGTTMYPGIADR	S	M	0.997	2.75	0.248			619.796	1237.58	1238.58	2	0.0009963	0.8044	gi|545509102,gi|545500782
PREDICTED: actin, alpha cardiac muscle 1 isoformX3 [Canis lupus familiaris]	gi|57108093	0	0	12	GmGQKDSYVGDEAQS	V	K	0.997	2.57	0.437		m2: Oxidation (+15.99)	794.334	1586.65	1587.66	2	0.002064	1.3	gi|545500782
PREDICTED: actin, alpha cardiac muscle 1 isoformX3 [Canis lupus familiaris]	gi|57108093	0	0	12	GQKDSYVGDEAQSK	M	R	0.997	2.54	0.367			756.353	1510.69	1511.7	2	0.0007217	0.4774	gi|545500782
PREDICTED: actin, alpha cardiac muscle 1 isoformX3 [Canis lupus familiaris]	gi|57108093	0	0	12	GVMVGmGQKDSYVGDEAQS	Q	K	0.898	2.27	0.302		m6: Oxidation (+15.99)	987.437	1972.86	1973.86	2	0.007853	3.979	gi|545500782
PREDICTED: actin, alpha cardiac muscle 1 isoformX3 [Canis lupus familiaris]	gi|57108093	0	0	12	HQGVmVGmGQKD	R	S	0.81	2.8	0.207		m5: Oxidation (+15.99), m8: Oxidation (+15.99)	440.202	1317.58	1318.59	3	0.003358	2.547	gi|57043600,gi|545500782
PREDICTED: actin, alpha cardiac muscle 1 isoformX3 [Canis lupus familiaris]	gi|57108093	0	0	12	HQGVmVGmGQKDSYVGDEAQSK	R	R	0.997	2.69	0.303		m5: Oxidation (+15.99), m8: Oxidation (+15.99)	795.029	2382.07	2383.07	3	0.007944	3.334	gi|545500782
PREDICTED: actin, alpha cardiac muscle 1 isoformX3 [Canis lupus familiaris]	gi|57108093	0	0	12	KAGFAGDDAPR	V	A	0.997	2.69	0.253			552.776	1103.54	1104.54	2	0.00189	1.711	gi|545509102,gi|545500782
PREDICTED: actin, alpha cardiac muscle 1 isoformX3 [Canis lupus familiaris]	gi|57108093	0	0	12	KEITALAPSTmK	Q	I	0.948	2.6	0.25		m11: Oxidation (+15.99)	653.36	1304.71	1305.71	2	0.004111	3.148	gi|545509102,gi|545500782
PREDICTED: actin, alpha cardiac muscle 1 isoformX3 [Canis lupus familiaris]	gi|57108093	0	0	12	KSYELPDGQVITIGNERF	E	R	0.997	4.09	0.26			689.362	2065.06	2066.06	3	0.01517	7.341	gi|545509102,gi|545500782
PREDICTED: actin, alpha cardiac muscle 1 isoformX3 [Canis lupus familiaris]	gi|57108093	0	0	12	SGGTTmYPGIADRMQ	L	K	0.997	2.56	0.353		m6: Oxidation (+15.99)	800.861	1599.71	1600.71	2	0.004742	2.962	gi|545509102,gi|545500782
PREDICTED: actin, alpha cardiac muscle 1 isoformX3 [Canis lupus familiaris]	gi|57108093	0	0	12	TEAPLNPKAN	L	R	0.997	2.55	0.277			527.781	1053.55	1054.55	2	0.002011	1.907	gi|545500782
hemoglobin subunit alpha-like [Canis lupus familiaris]	gi|399567840	12	12	12	AGDYGGEALDR	H	T	0.997	2.8	0.367			562.256	1122.5	1123.5	2	0.002186	1.945
hemoglobin subunit alpha-like [Canis lupus familiaris]	gi|399567840	12	12	12	AGDYGGEALDRTF	H	Q	0.997	2.84	0.3			686.312	1370.61	1371.62	2	-0.00161	-1.173
hemoglobin subunit alpha-like [Canis lupus familiaris]	gi|399567840	12	12	12	DKIGGHAGDYGGEALDR	W	T	0.997	2.9	0.256			577.609	1729.81	1730.81	3	0.002644	1.528
hemoglobin subunit alpha-like [Canis lupus familiaris]	gi|399567840	12	12	12	DKIGGHAGDYGGEALDRTF	W	Q	0.997	3.58	0.286			660.316	1977.93	1978.93	3	0.008187	4.137
hemoglobin subunit alpha-like [Canis lupus familiaris]	gi|399567840	12	12	12	IGGHAGDYGGEALDRTF	K	Q	0.63	2.47	0.238			868.412	1734.81	1735.8	2	0.01295	7.462
hemoglobin subunit alpha-like [Canis lupus familiaris]	gi|399567840	12	12	12	KIGGHAGDYGGEALDR	D	T	0.997	3.65	0.426			539.267	1614.78	1615.78	3	0.003704	2.292
hemoglobin subunit alpha-like [Canis lupus familiaris]	gi|399567840	12	12	12	KIGGHAGDYGGEALDRTF	D	Q	0.997	3.35	0.386			621.971	1862.89	1863.9	3	0.0006412	0.344
hemoglobin subunit alpha-like [Canis lupus familiaris]	gi|399567840	12	12	12	SPADKTNIK	L	S	0.629	2.57	0.215			487.27	972.525	973.531	2	0.001316	1.352
hemoglobin subunit alpha-like [Canis lupus familiaris]	gi|399567840	12	12	12	SPADKTNIKST	L	W	0.997	2.94	0.352			581.31	1160.61	1161.61	2	0.002305	1.984
hemoglobin subunit alpha-like [Canis lupus familiaris]	gi|399567840	12	12	12	SPADKTNIKSTWD	L	K	0.997	3.1	0.358			731.864	1461.71	1462.72	2	0.002572	1.759
hemoglobin subunit alpha-like [Canis lupus familiaris]	gi|399567840	12	12	12	SPADKTNIKSTWDKIGGHAGDYGGEALD	L	R	0.997	3.15	0.195			968.473	2902.4	2903.38	3	0.02465	8.49
hemoglobin subunit alpha-like [Canis lupus familiaris]	gi|399567840	12	12	12	TFQSFPTTK	R	T	0.997	2.53	0.282			528.774	1055.53	1056.54	2	0.003819	3.614
PREDICTED: zymogen granule protein 16 homolog B [Canis lupus familiaris]	gi|73959451	5	5	5	AYPDEEGQVLT	M	G	0.997	2.44	0.317			611.284	1220.55	1221.56	2	-0.002463	-2.016
PREDICTED: zymogen granule protein 16 homolog B [Canis lupus familiaris]	gi|73959451	5	5	5	GKESDFNFm	F	A	0.834	2.57	0.246		m9: Oxidation (+15.99)	545.729	1089.44	1090.45	2	-0.0008181	-0.7502
PREDICTED: zymogen granule protein 16 homolog B [Canis lupus familiaris]	gi|73959451	5	5	5	ILQPGEYITM	F	I	0.997	2.7	0.376			582.804	1163.59	1164.6	2	0.003365	2.89
PREDICTED: zymogen granule protein 16 homolog B [Canis lupus familiaris]	gi|73959451	5	5	5	SDcEITGIRVATSTFG	S	L	0.997	2.6	0.332	c3: Carbamidomethyl (+57.02)		857.409	1712.8	1713.81	2	-0.0008168	-0.4766
PREDICTED: zymogen granule protein 16 homolog B [Canis lupus familiaris]	gi|73959451	5	5	5	SSDcEITGIRVATSTF	T	G	0.997	2.32	0.356	c4: Carbamidomethyl (+57.02)		872.423	1742.83	1743.82	2	0.01652	9.471
hemoglobin subunit beta-like [Canis lupus familiaris]	gi|399567834	1	1	1	VNVDEVGGEALGRL	K	L	0.997	2.53	0.277			714.381	1426.75	1427.75	2	0.006251	4.378
PREDICTED: 14-3-3 protein sigma [Canis lupus familiaris]	gi|545491676	5	5	6	KGNEESSEEKGPEV	Q	R	0.997	2.65	0.25			759.852	1517.69	1518.69	2	0.004757	3.132
PREDICTED: 14-3-3 protein sigma [Canis lupus familiaris]	gi|545491676	5	5	6	KGNEESSEEKGPEVREY	Q	R	0.997	2.95	0.219			656.306	1965.89	1966.9	3	0.00331	1.683
PREDICTED: 14-3-3 protein sigma [Canis lupus familiaris]	gi|545491676	5	5	6	LIQKAKLAEQAE	S	R	0.997	2.44	0.298			671.392	1340.77	1341.77	2	0.002203	1.642	gi|57098115
PREDICTED: 14-3-3 protein sigma [Canis lupus familiaris]	gi|545491676	5	5	6	SIEQKGNEESSEE	S	K	0.997	3	0.239			733.322	1464.63	1465.63	2	0.006966	4.753
PREDICTED: 14-3-3 protein sigma [Canis lupus familiaris]	gi|545491676	5	5	6	SIEQKGNEESSEEKGPEVR	S	E	0.942	2.91	0.207			711.345	2131.01	2132.01	3	0.009097	4.267
PREDICTED: 14-3-3 protein sigma [Canis lupus familiaris]	gi|545491676	5	5	6	VLSSIEQKGNEE	R	S	0.997	2.69	0.315			666.836	1331.66	1332.66	2	-0.000258	-0.1936
PREDICTED: 14-3-3 protein zeta/delta isoform X3 [Canis lupus familiaris]	gi|545520485	2	2	2	SSIEQKTEGAE	V	K	0.997	2.94	0.229			589.782	1177.55	1178.55	2	0.002798	2.374
PREDICTED: 14-3-3 protein zeta/delta isoform X3 [Canis lupus familiaris]	gi|545520485	2	2	2	VVSSIEQKTE	R	G	0.997	2.91	0.37			560.299	1118.58	1119.59	2	0.001866	1.667
lysozyme precursor [Canis lupus familiaris]	gi|665505916	6	6	6	AHcENRDVSQ	R	Y	0.769	2.24	0.286	c3: Carbamidomethyl (+57.02)		608.263	1214.51	1215.52	2	0.002345	1.93
lysozyme precursor [Canis lupus familiaris]	gi|665505916	6	6	6	AVNAcHIScSALLQDDITQ	R	A	0.997	2.56	0.339	c5: Carbamidomethyl (+57.02), c9: Carbamidomethyl (+57.02)		1058.49	2114.97	2115.98	2	0.0002956	0.1397
lysozyme precursor [Canis lupus familiaris]	gi|665505916	6	6	6	NAcHIScSALLQDDITQ	V	A	0.997	2.62	0.332	c3: Carbamidomethyl (+57.02), c7: Carbamidomethyl (+57.02)		973.444	1944.87	1945.87	2	0.006797	3.493
lysozyme precursor [Canis lupus familiaris]	gi|665505916	6	6	6	NLGLAGYKGV	K	S	0.997	2.64	0.379			496.283	990.551	991.557	2	0.00109	1.099
lysozyme precursor [Canis lupus familiaris]	gi|665505916	6	6	6	NPGSKSTDYG	Y	I	0.908	2.23	0.308			513.232	1024.45	1025.45	2	0.002678	2.612
lysozyme precursor [Canis lupus familiaris]	gi|665505916	6	6	6	VVSDPNGIRA	R	W	0.627	2.33	0.253			514.282	1026.55	1027.55	2	0.00281	2.734
PREDICTED: submaxillary gland androgen regulated protein 3A isoformX3 [Canis lupus familiaris]	gi|345779658	6	6	7	FVPPPPPPYGPG	G	R	0.997	3.09	0.345			611.319	1220.62	1221.63	2	-0.0007377	-0.6038
PREDICTED: submaxillary gland androgen regulated protein 3A isoformX3 [Canis lupus familiaris]	gi|345779658	6	6	7	GFVPPPPPPYGPG	L	R	0.89	2.34	0.289			639.829	1277.64	1278.65	2	-0.001364	-1.066
PREDICTED: submaxillary gland androgen regulated protein 3A isoformX3 [Canis lupus familiaris]	gi|345779658	6	6	7	IPPPPPPYGPG	R	R	0.687	2.32	0.265			544.793	1087.57	1088.58	2	0.001425	1.309
PREDICTED: submaxillary gland androgen regulated protein 3A isoformX3 [Canis lupus familiaris]	gi|345779658	6	6	7	LPPPPPFGL	P	G	0.989	2.35	0.296			467.778	933.541	934.54	2	0.007953	8.51
PREDICTED: submaxillary gland androgen regulated protein 3A isoformX3 [Canis lupus familiaris]	gi|345779658	6	6	7	PLPPPPPFGLG	R	F	0.652	2.28	0.272			544.81	1087.6	1088.61	2	-0.002138	-1.964
PREDICTED: submaxillary gland androgen regulated protein 3A isoformX3 [Canis lupus familiaris]	gi|345779658	6	6	7	PLPPPPPFGLG	R	F	0.997	2.82	0.369			544.81	1087.61	1088.61	2	-0.001039	-0.9546
PREDICTED: submaxillary gland androgen regulated protein 3A isoformX3 [Canis lupus familiaris]	gi|345779658	6	6	7	PLPPPPPFGLGF	R	V	0.997	2.61	0.283			618.345	1234.68	1235.68	2	0.0006291	0.5091
sp|K1C10_HUMAN|	sp|K1C10_HUMAN|	2	2	5	GYGGGSSSGGHKSSSSGSVGESSSKG	G	P	0.997	3.14	0.33			758.669	2272.98	2273.99	3	0.005004	2.201
sp|K1C10_HUMAN|	sp|K1C10_HUMAN|	2	2	5	GYGGGSSSGGHKSSSSGSVGESSSKGP	G	R	0.997	3.53	0.361			791.019	2370.03	2371.04	3	0.002863	1.208
sp|K1C10_HUMAN|	sp|K1C10_HUMAN|	2	2	5	SSGSVGESSSKGP	S	R	0.997	3.1	0.366			583.272	1164.53	1165.53	2	0.003645	3.127	gi|61740600
sp|K1C10_HUMAN|	sp|K1C10_HUMAN|	2	2	5	SSSKGSLGGGFSSGGFSG	I	G	0.997	2.46	0.311			781.862	1561.71	1562.71	2	0.009087	5.815	gi|61740600
sp|K1C10_HUMAN|	sp|K1C10_HUMAN|	2	2	5	SSSKGSLGGGFSSGGFSGG	I	S	0.997	2.6	0.366			810.367	1618.72	1619.73	2	-0.002159	-1.333	gi|61740600
polymeric immunoglobulin receptor precursor [Canis lupus familiaris]	gi|560891934	75	78	78	AAPGEEAVESNVR	N	K	0.997	3.24	0.504			664.827	1327.64	1328.64	2	0.00334	2.514
polymeric immunoglobulin receptor precursor [Canis lupus familiaris]	gi|560891934	75	78	78	APGEEAVESNVR	A	K	0.997	3.04	0.292			629.309	1256.6	1257.61	2	0.003575	2.843
polymeric immunoglobulin receptor precursor [Canis lupus familiaris]	gi|560891934	75	78	78	ASVDTSSSAGQSGTSK	R	V	0.997	2.7	0.39			735.342	1468.67	1469.67	2	0.004749	3.231
polymeric immunoglobulin receptor precursor [Canis lupus familiaris]	gi|560891934	75	78	78	ASVDTSSSAGQSGTSKV	R	L	0.997	4.11	0.328			784.876	1567.74	1568.74	2	0.004953	3.157
polymeric immunoglobulin receptor precursor [Canis lupus familiaris]	gi|560891934	75	78	78	AVETGDAAGGNR	V	A	0.997	3.19	0.403			559.266	1116.52	1117.52	2	0.002214	1.981
polymeric immunoglobulin receptor precursor [Canis lupus familiaris]	gi|560891934	75	78	78	AVETGDAAGGNRASVDTS	V	S	0.997	2.23	0.389			839.389	1676.76	1677.77	2	0.003864	2.303
polymeric immunoglobulin receptor precursor [Canis lupus familiaris]	gi|560891934	75	78	78	AVETGDAAGGNRASVDTSS	V	S	0.997	2.47	0.399			882.904	1763.79	1764.8	2	0.001039	0.5886
polymeric immunoglobulin receptor precursor [Canis lupus familiaris]	gi|560891934	75	78	78	DNVAVETGDAAGGNR	V	A	0.925	2.29	0.299			723.336	1444.66	1445.66	2	0.002952	2.042
polymeric immunoglobulin receptor precursor [Canis lupus familiaris]	gi|560891934	75	78	78	DNVAVETGDAAGGNR	V	A	0.997	2.76	0.253			482.56	1444.66	1445.66	3	0.003061	2.117
polymeric immunoglobulin receptor precursor [Canis lupus familiaris]	gi|560891934	75	78	78	DNVAVETGDAAGGNRA	V	S	0.997	4.14	0.402			758.855	1515.7	1516.7	2	0.004305	2.838
polymeric immunoglobulin receptor precursor [Canis lupus familiaris]	gi|560891934	75	78	78	DNVAVETGDAAGGNRAS	V	V	0.997	3.05	0.348			802.372	1602.73	1603.73	2	0.006362	3.967
polymeric immunoglobulin receptor precursor [Canis lupus familiaris]	gi|560891934	75	78	78	DNVAVETGDAAGGNRASVD	V	T	0.997	2.44	0.378			909.417	1816.82	1817.83	2	7.346e-05	0.04041
polymeric immunoglobulin receptor precursor [Canis lupus familiaris]	gi|560891934	75	78	78	DNVAVETGDAAGGNRASVDTS	V	S	0.997	2.88	0.43			1003.46	2004.91	2005.91	2	0.006555	3.268
polymeric immunoglobulin receptor precursor [Canis lupus familiaris]	gi|560891934	75	78	78	DNVAVETGDAAGGNRASVDTSSSAGQSGTSK	V	V	0.997	2.69	0.304			966.111	2895.31	2896.32	3	0.003819	1.319
polymeric immunoglobulin receptor precursor [Canis lupus familiaris]	gi|560891934	75	78	78	DNVAVETGDAAGGNRASVDTSSSAGQSGTSKVL	V	L	0.997	2.74	0.274			1036.83	3107.46	3108.47	3	-0.003051	-0.9816
polymeric immunoglobulin receptor precursor [Canis lupus familiaris]	gi|560891934	75	78	78	DVSQVNAAPGEEAVESNVR	Q	K	0.997	3.16	0.235			985.976	1969.94	1970.94	2	0.00377	1.913
polymeric immunoglobulin receptor precursor [Canis lupus familiaris]	gi|560891934	75	78	78	GcVTVIDSTGEVNSDYGGR	K	I	0.997	3.71	0.472	c2: Carbamidomethyl (+57.02)		993.449	1984.88	1985.89	2	0.003317	1.67
polymeric immunoglobulin receptor precursor [Canis lupus familiaris]	gi|560891934	75	78	78	GDAAGGNRASVDTS	T	S	0.997	3.09	0.412			639.291	1276.57	1277.57	2	0.002032	1.591
polymeric immunoglobulin receptor precursor [Canis lupus familiaris]	gi|560891934	75	78	78	GDAAGGNRASVDTSS	T	S	0.997	3.3	0.409			682.807	1363.6	1364.6	2	0.002014	1.476
polymeric immunoglobulin receptor precursor [Canis lupus familiaris]	gi|560891934	75	78	78	GDAAGGNRASVDTSSSAGQSGTSK	T	V	0.997	3.11	0.203			723.334	2166.98	2167.98	3	0.007169	3.307
polymeric immunoglobulin receptor precursor [Canis lupus familiaris]	gi|560891934	75	78	78	GEEAVESNVR	P	K	0.997	3.27	0.21			545.263	1088.51	1089.52	2	0.002167	1.989
polymeric immunoglobulin receptor precursor [Canis lupus familiaris]	gi|560891934	75	78	78	GSQDVSQVNAAPGEEAVESNVR	K	K	0.997	2.58	0.395			1122.03	2242.05	2243.05	2	0.008613	3.84
polymeric immunoglobulin receptor precursor [Canis lupus familiaris]	gi|560891934	75	78	78	KVVQNPRLLVDNVAVETGDAAGGN	S	R	0.997	3.12	0.38			812.774	2435.3	2436.28	3	0.02343	9.616
polymeric immunoglobulin receptor precursor [Canis lupus familiaris]	gi|560891934	75	78	78	LLVDNVAVETGDAAGGN	R	R	0.997	3.86	0.49			807.903	1613.79	1614.8	2	0.001486	0.92
polymeric immunoglobulin receptor precursor [Canis lupus familiaris]	gi|560891934	75	78	78	LLVDNVAVETGDAAGGNR	R	A	0.997	3.53	0.289			590.974	1769.9	1770.9	3	0.009015	5.09
polymeric immunoglobulin receptor precursor [Canis lupus familiaris]	gi|560891934	75	78	78	LLVDNVAVETGDAAGGNR	R	A	0.997	4.18	0.531			885.956	1769.9	1770.9	2	0.005732	3.237
polymeric immunoglobulin receptor precursor [Canis lupus familiaris]	gi|560891934	75	78	78	LLVDNVAVETGDAAGGNRA	R	S	0.997	4.42	0.358			921.478	1840.94	1841.94	2	0.01368	7.425
polymeric immunoglobulin receptor precursor [Canis lupus familiaris]	gi|560891934	75	78	78	LLVDNVAVETGDAAGGNRAS	R	V	0.997	2.68	0.349			964.992	1927.97	1928.97	2	0.00963	4.992
polymeric immunoglobulin receptor precursor [Canis lupus familiaris]	gi|560891934	75	78	78	LLVDNVAVETGDAAGGNRASVD	R	T	0.997	2.71	0.408			1072.04	2142.06	2143.06	2	0.004684	2.186
polymeric immunoglobulin receptor precursor [Canis lupus familiaris]	gi|560891934	75	78	78	LLVDNVAVETGDAAGGNRASVDTS	R	S	0.997	2.71	0.274			1166.08	2330.15	2331.14	2	0.01898	8.141
polymeric immunoglobulin receptor precursor [Canis lupus familiaris]	gi|560891934	75	78	78	LVDNVAVETGDAAGGN	L	R	0.997	4.1	0.444			751.359	1500.7	1501.71	2	-0.001451	-0.9659
polymeric immunoglobulin receptor precursor [Canis lupus familiaris]	gi|560891934	75	78	78	LVDNVAVETGDAAGGNR	L	A	0.997	3.17	0.282			553.278	1656.81	1657.81	3	0.006445	3.888
polymeric immunoglobulin receptor precursor [Canis lupus familiaris]	gi|560891934	75	78	78	LVDNVAVETGDAAGGNRA	L	S	0.997	3.7	0.441			864.932	1727.85	1728.85	2	0.004759	2.752
polymeric immunoglobulin receptor precursor [Canis lupus familiaris]	gi|560891934	75	78	78	LVDNVAVETGDAAGGNRAS	L	V	0.997	2.29	0.312			908.447	1814.88	1815.88	2	0.002544	1.401
polymeric immunoglobulin receptor precursor [Canis lupus familiaris]	gi|560891934	75	78	78	LVDNVAVETGDAAGGNRASVD	L	T	0.711	2.58	0.224			1015.5	2028.98	2029.98	2	0.005166	2.545
polymeric immunoglobulin receptor precursor [Canis lupus familiaris]	gi|560891934	75	78	78	LVDNVAVETGDAAGGNRASVDTSSSAGQSGTSKVL	L	L	0.997	3.36	0.334			1107.55	3319.63	3320.62	3	0.02121	6.386
polymeric immunoglobulin receptor precursor [Canis lupus familiaris]	gi|560891934	75	78	78	NPRLLVDNVAVETGDAAGGNRA	Q	S	0.997	3.06	0.219			737.054	2208.14	2209.13	3	0.01443	6.534
polymeric immunoglobulin receptor precursor [Canis lupus familiaris]	gi|560891934	75	78	78	NVAVETGDAAGGNR	D	A	0.997	3.05	0.426			665.823	1329.63	1330.63	2	0.004073	3.061
polymeric immunoglobulin receptor precursor [Canis lupus familiaris]	gi|560891934	75	78	78	NVAVETGDAAGGNRA	D	S	0.997	3.22	0.348			701.341	1400.67	1401.67	2	0.003717	2.652
polymeric immunoglobulin receptor precursor [Canis lupus familiaris]	gi|560891934	75	78	78	NVAVETGDAAGGNRAS	D	V	0.997	3.04	0.446			744.858	1487.7	1488.7	2	0.004065	2.731
polymeric immunoglobulin receptor precursor [Canis lupus familiaris]	gi|560891934	75	78	78	NVAVETGDAAGGNRASVDTS	D	S	0.997	2.48	0.391			945.946	1889.88	1890.88	2	0.005479	2.898
polymeric immunoglobulin receptor precursor [Canis lupus familiaris]	gi|560891934	75	78	78	NVAVETGDAAGGNRASVDTSS	D	S	0.997	2.98	0.387			989.459	1976.9	1977.91	2	0.0004565	0.2308
polymeric immunoglobulin receptor precursor [Canis lupus familiaris]	gi|560891934	75	78	78	NVAVETGDAAGGNRASVDTSSSA	D	G	0.997	2.25	0.339			1068.5	2134.98	2135.98	2	0.005697	2.667
polymeric immunoglobulin receptor precursor [Canis lupus familiaris]	gi|560891934	75	78	78	NVAVETGDAAGGNRASVDTSSSAGQSGTSK	D	V	0.997	4.1	0.459			927.77	2780.29	2781.29	3	0.007076	2.544
polymeric immunoglobulin receptor precursor [Canis lupus familiaris]	gi|560891934	75	78	78	NVAVETGDAAGGNRASVDTSSSAGQSGTSKVL	D	L	0.997	2.62	0.33			998.491	2992.45	2993.44	3	0.01907	6.369
polymeric immunoglobulin receptor precursor [Canis lupus familiaris]	gi|560891934	75	78	78	RASVDTSSSAGQS	N	G	0.882	2.25	0.3			626.793	1251.57	1252.58	2	0.002071	1.653
polymeric immunoglobulin receptor precursor [Canis lupus familiaris]	gi|560891934	75	78	78	RASVDTSSSAGQSGT	N	S	0.997	2.78	0.359			705.828	1409.64	1410.65	2	0.002939	2.084
polymeric immunoglobulin receptor precursor [Canis lupus familiaris]	gi|560891934	75	78	78	SAGQSGTSKV	S	L	0.997	2.82	0.245			461.236	920.457	921.464	2	0.001123	1.219
polymeric immunoglobulin receptor precursor [Canis lupus familiaris]	gi|560891934	75	78	78	SQDVSQVNAAPGEEAVESNVR	G	K	0.997	3.74	0.356			1093.52	2185.03	2186.03	2	0.006432	2.942
polymeric immunoglobulin receptor precursor [Canis lupus familiaris]	gi|560891934	75	78	78	SSAGQSGTSKVLLST	S	L	0.871	2.47	0.262			711.877	1421.74	1422.74	2	0.003206	2.253
polymeric immunoglobulin receptor precursor [Canis lupus familiaris]	gi|560891934	75	78	78	SVDTSSSAGQSGTSK	A	V	0.997	3.89	0.48			699.822	1397.63	1398.63	2	0.002909	2.08
polymeric immunoglobulin receptor precursor [Canis lupus familiaris]	gi|560891934	75	78	78	SVDTSSSAGQSGTSKV	A	L	0.997	3.13	0.212			749.358	1496.7	1497.7	2	0.005309	3.545
polymeric immunoglobulin receptor precursor [Canis lupus familiaris]	gi|560891934	75	78	78	TSSSAGQSGTSKV	D	L	0.997	3.01	0.348			598.793	1195.57	1196.58	2	0.002949	2.464
polymeric immunoglobulin receptor precursor [Canis lupus familiaris]	gi|560891934	75	78	78	VAVETGDAAGGNR	N	A	0.997	2.87	0.363			608.801	1215.59	1216.59	2	0.003639	2.991
polymeric immunoglobulin receptor precursor [Canis lupus familiaris]	gi|560891934	75	78	78	VAVETGDAAGGNRA	N	S	0.997	2.98	0.276			644.318	1286.62	1287.63	2	0.0007182	0.5578
polymeric immunoglobulin receptor precursor [Canis lupus familiaris]	gi|560891934	75	78	78	VDNVAVETGDAAGGNR	L	A	0.997	3.03	0.247			515.582	1543.73	1544.73	3	0.002593	1.679
polymeric immunoglobulin receptor precursor [Canis lupus familiaris]	gi|560891934	75	78	78	VDNVAVETGDAAGGNR	L	A	0.997	3.03	0.394			772.87	1543.73	1544.73	2	0.002301	1.49
polymeric immunoglobulin receptor precursor [Canis lupus familiaris]	gi|560891934	75	78	78	VDNVAVETGDAAGGNRA	L	S	0.997	3.12	0.306			808.388	1614.76	1615.77	2	0.00109	0.6746
polymeric immunoglobulin receptor precursor [Canis lupus familiaris]	gi|560891934	75	78	78	VDNVAVETGDAAGGNRASVD	L	T	0.997	3	0.297			958.953	1915.89	1916.89	2	0.004549	2.373
polymeric immunoglobulin receptor precursor [Canis lupus familiaris]	gi|560891934	75	78	78	VDNVAVETGDAAGGNRASVDT	L	S	0.997	2.42	0.339			1009.48	2016.94	2017.94	2	0.002138	1.059
polymeric immunoglobulin receptor precursor [Canis lupus familiaris]	gi|560891934	75	78	78	VDNVAVETGDAAGGNRASVDTSS	L	S	0.997	3.58	0.569			1096.51	2191.01	2192.01	2	0.01333	6.082
polymeric immunoglobulin receptor precursor [Canis lupus familiaris]	gi|560891934	75	78	78	VDNVAVETGDAAGGNRASVDTSSS	L	A	0.997	2.89	0.303			1140.02	2278.03	2279.04	2	0.003305	1.45
polymeric immunoglobulin receptor precursor [Canis lupus familiaris]	gi|560891934	75	78	78	VDNVAVETGDAAGGNRASVDTSSSA	L	G	0.985	2.51	0.269			1175.54	2349.07	2350.08	2	0.0006293	0.2678
polymeric immunoglobulin receptor precursor [Canis lupus familiaris]	gi|560891934	75	78	78	VDNVAVETGDAAGGNRASVDTSSSAGQSGTS	L	K	0.997	3.13	0.255			956.436	2866.29	2867.29	3	0.005089	1.775
polymeric immunoglobulin receptor precursor [Canis lupus familiaris]	gi|560891934	75	78	78	VDNVAVETGDAAGGNRASVDTSSSAGQSGTSKV	L	L	0.997	3.9	0.419			1032.16	3093.45	3094.45	3	0.009475	3.062
polymeric immunoglobulin receptor precursor [Canis lupus familiaris]	gi|560891934	75	78	78	VDTSSSAGQSGTSK	S	V	0.997	3.76	0.449			656.307	1310.6	1311.6	2	0.003414	2.603
polymeric immunoglobulin receptor precursor [Canis lupus familiaris]	gi|560891934	75	78	78	VDTSSSAGQSGTSKV	S	L	0.722	2.51	0.236			705.841	1409.67	1410.67	2	0.003862	2.738
polymeric immunoglobulin receptor precursor [Canis lupus familiaris]	gi|560891934	75	78	78	VETGDAAGGNR	A	A	0.997	3.53	0.411			523.748	1045.48	1046.49	2	0.001717	1.64
polymeric immunoglobulin receptor precursor [Canis lupus familiaris]	gi|560891934	75	78	78	VETGDAAGGNRAS	A	V	0.997	3.14	0.319			602.783	1203.55	1204.56	2	0.002929	2.432
polymeric immunoglobulin receptor precursor [Canis lupus familiaris]	gi|560891934	75	78	78	VETGDAAGGNRASVD	A	T	0.997	2.74	0.308			709.831	1417.65	1418.65	2	0.003721	2.623
polymeric immunoglobulin receptor precursor [Canis lupus familiaris]	gi|560891934	75	78	78	VETGDAAGGNRASVDTS	A	S	0.997	2.87	0.311			803.87	1605.73	1606.73	2	0.002146	1.335
polymeric immunoglobulin receptor precursor [Canis lupus familiaris]	gi|560891934	75	78	78	VETGDAAGGNRASVDTSSSAGQS	A	G	0.997	2.76	0.358			1062.48	2122.94	2123.94	2	0.003911	1.842
polymeric immunoglobulin receptor precursor [Canis lupus familiaris]	gi|560891934	75	78	78	VETGDAAGGNRASVDTSSSAGQSGTS	A	K	0.997	2.83	0.449			1185.03	2368.05	2369.04	2	0.009157	3.865
polymeric immunoglobulin receptor precursor [Canis lupus familiaris]	gi|560891934	75	78	78	VETGDAAGGNRASVDTSSSAGQSGTSK	A	V	0.997	4.95	0.474			833.054	2496.14	2497.14	3	0.006184	2.477
polymeric immunoglobulin receptor precursor [Canis lupus familiaris]	gi|560891934	75	78	78	VETGDAAGGNRASVDTSSSAGQSGTSKVL	A	L	0.997	3.2	0.261			903.775	2708.3	2709.29	3	0.01762	6.505
polymeric immunoglobulin receptor precursor [Canis lupus familiaris]	gi|560891934	75	78	78	VVQNPRLLVDN	K	V	0.997	2.59	0.326			633.866	1265.72	1266.72	2	0.008843	6.981
polymeric immunoglobulin receptor precursor [Canis lupus familiaris]	gi|560891934	75	78	78	VVQNPRLLVDNVAVETGDAAGGN	K	R	0.997	2.22	0.423			1154.6	2307.19	2308.19	2	0.00992	4.298
polymeric immunoglobulin receptor precursor [Canis lupus familiaris]	gi|560891934	75	78	78	VVQNPRLLVDNVAVETGDAAGGNR	K	A	0.769	2.73	0.217			822.109	2463.31	2464.29	3	0.02221	9.013
PREDICTED: involucrin isoform X1 [Canis lupus familiaris]	gi|545528998	9	9	9	HQKQEVHDPPEHQ	Q	-	0.997	3.31	0.383			536.923	1607.75	1608.75	3	0.00392	2.437
PREDICTED: involucrin isoform X1 [Canis lupus familiaris]	gi|545528998	9	9	9	IEQQHQKQEVHDPPEHQ	L	-	0.997	3.42	0.297			703.004	2105.99	2107	3	0.001903	0.903
PREDICTED: involucrin isoform X1 [Canis lupus familiaris]	gi|545528998	9	9	9	KEEQVLEQQGQQEGQLEQPA	K	F	0.997	3.14	0.404			1148.56	2295.11	2296.11	2	0.01022	4.453
PREDICTED: involucrin isoform X1 [Canis lupus familiaris]	gi|545528998	9	9	9	KGEVLPLIEQQHQKQ	L	E	0.997	3.05	0.258			592.333	1773.98	1774.98	3	0.004223	2.379
PREDICTED: involucrin isoform X1 [Canis lupus familiaris]	gi|545528998	9	9	9	KKEEQVLEQQGQQEGQL	E	E	0.741	3.33	0.142			667.01	1998.01	1999.01	3	0.004748	2.375
PREDICTED: involucrin isoform X1 [Canis lupus familiaris]	gi|545528998	9	9	9	KQEVHDPPEHQ	Q	-	0.997	3.29	0.306			448.551	1342.63	1343.63	3	0.003012	2.242
PREDICTED: involucrin isoform X1 [Canis lupus familiaris]	gi|545528998	9	9	9	QVREPLKGEVLPLIEQQ	A	H	0.997	2.85	0.323			659.377	1975.11	1976.12	3	-0.0004413	-0.2233
PREDICTED: involucrin isoform X1 [Canis lupus familiaris]	gi|545528998	9	9	9	QVREPLKGEVLPLIEQQHQ	A	K	0.753	3	0.181			747.755	2240.24	2241.24	3	0.0153	6.826
PREDICTED: involucrin isoform X1 [Canis lupus familiaris]	gi|545528998	9	9	9	QVREPLKGEVLPLIEQQHQKQ	A	E	0.997	4.4	0.432			625.104	2496.39	2497.39	4	0.003531	1.414
serine protease inhibitor Kazal-type 5 precursor [Canis lupus familiaris]	gi|70794744	1	1	1	EAEEKKKAEVEERS	A	K	0.997	2.98	0.278			554.617	1660.83	1661.83	3	0.002863	1.723
PREDICTED: dermokine [Canis lupus familiaris]	gi|345785793	5	5	5	GGESAGVGAGEALGHGVGDAIGQ	R	G	0.997	2.56	0.272			983.467	1964.92	1965.93	2	0.0003594	0.1828
PREDICTED: dermokine [Canis lupus familiaris]	gi|345785793	5	5	5	GGSGGQGFGGGQGGPGSSGDIR	S	E	0.997	2.31	0.366			924.918	1847.82	1848.82	2	0.005482	2.965
PREDICTED: dermokine [Canis lupus familiaris]	gi|345785793	5	5	5	NFDQSGYSGSQGHNTPQ	R	G	0.997	2.46	0.307			912.387	1822.76	1823.76	2	0.008725	4.784
PREDICTED: dermokine [Canis lupus familiaris]	gi|345785793	5	5	5	SGGSGGQGFGGGQGGPGSSGDIR	V	E	0.997	2.62	0.388			968.434	1934.85	1935.85	2	0.005831	3.012
PREDICTED: dermokine [Canis lupus familiaris]	gi|345785793	5	5	5	VSGGSGGQGFGGGQGGPGSSGDIR	R	E	0.997	2.68	0.319			1017.97	2033.92	2034.92	2	0.003715	1.826
PREDICTED: heat shock-related 70 kDa protein 2 isoform 1 [Canis lupus familiaris]	gi|57090217	1	1	2	KSINPDEAVAYGAAVQ	N	A	0.997	2.95	0.272			816.916	1631.82	1632.82	2	0.001542	0.9446	gi|50978734,gi|545518565
PREDICTED: heat shock-related 70 kDa protein 2 isoform 1 [Canis lupus familiaris]	gi|57090217	1	1	2	QGGPGGGGGGSGASGGPTIEEVD	Y	-	0.997	2.63	0.443			950.422	1898.83	1899.83	2	0.004427	2.33
glyceraldehyde-3-phosphate dehydrogenase [Canis lupus familiaris]	gi|50978862	0	0	2	GYSNRVVDLm	F	V	0.997	2.45	0.282		m10: Oxidation (+15.99)	585.286	1168.56	1169.56	2	0.002906	2.485	gi|345807932,gi|345791297
glyceraldehyde-3-phosphate dehydrogenase [Canis lupus familiaris]	gi|50978862	0	0	2	KVVKQASEGPL	K	K	0.997	2.63	0.26			578.341	1154.67	1155.67	2	0.0008959	0.7752	gi|345807932,gi|345791297
PREDICTED: BPI fold-containing family B member 1 isoformX1 [Canis lupus familiaris]	gi|57104142	10	10	10	AIIRVNTNE	Q	R	0.963	2.78	0.226			515.289	1028.56	1029.57	2	0.002347	2.279
PREDICTED: BPI fold-containing family B member 1 isoformX1 [Canis lupus familiaris]	gi|57104142	10	10	10	ALNPPAVFSLG	T	R	0.997	2.22	0.379			543.302	1084.59	1085.6	2	-0.001586	-1.461
PREDICTED: BPI fold-containing family B member 1 isoformX1 [Canis lupus familiaris]	gi|57104142	10	10	10	EFDPLSPAIKGNVIQL	L	K	0.804	2.2	0.298			870.982	1739.95	1740.95	2	0.003611	2.074
PREDICTED: BPI fold-containing family B member 1 isoformX1 [Canis lupus familiaris]	gi|57104142	10	10	10	ETALNPPAVFSL	A	G	0.806	2.45	0.256			629.838	1257.66	1258.67	2	0.001757	1.396
PREDICTED: BPI fold-containing family B member 1 isoformX1 [Canis lupus familiaris]	gi|57104142	10	10	10	ETALNPPAVFSLG	A	R	0.997	2.31	0.365			658.349	1314.68	1315.69	2	0.001009	0.7671
PREDICTED: BPI fold-containing family B member 1 isoformX1 [Canis lupus familiaris]	gi|57104142	10	10	10	ILTQETPELLLDQGSPK	K	V	0.997	3.36	0.366			941.521	1881.03	1882.02	2	0.01784	9.477
PREDICTED: BPI fold-containing family B member 1 isoformX1 [Canis lupus familiaris]	gi|57104142	10	10	10	SEKAADQLGPTQmV	I	K	0.997	2.89	0.235		m13: Oxidation (+15.99)	745.864	1489.71	1490.72	2	0.00499	3.347
PREDICTED: BPI fold-containing family B member 1 isoformX1 [Canis lupus familiaris]	gi|57104142	10	10	10	SSDRLEFDPLSPAIK	F	G	0.997	3.3	0.204			558.962	1673.86	1674.87	3	0.0006936	0.4141
PREDICTED: BPI fold-containing family B member 1 isoformX1 [Canis lupus familiaris]	gi|57104142	10	10	10	TQETPELLLDQGSPK	L	V	0.997	3.32	0.239			828.427	1654.84	1655.85	2	-0.002197	-1.327
PREDICTED: BPI fold-containing family B member 1 isoformX1 [Canis lupus familiaris]	gi|57104142	10	10	10	TQETPELLLDQGSPKVA	L	Q	0.997	2.73	0.283			913.479	1824.94	1825.95	2	-0.003937	-2.156
sp|ALBU_BOVIN|	sp|ALBU_BOVIN|	1	1	1	RHPEYAVSVLLR	R	L	0.997	3.08	0.35			480.61	1438.81	1439.81	3	0.002375	1.65
heat shock 70 kDa protein 1 [Canis lupus familiaris]	gi|50978734,gi|545518565	0	0	1	KSINPDEAVAYGAAVQ	N	A	0.997	2.95	0.272			816.916	1631.82	1632.82	2	0.001542	0.9446	gi|57090217
PREDICTED: fructose-bisphosphate aldolase A isoform X3 [Canis lupus familiaris]	gi|545501672	1	1	3	GQAGAAASESLFISNHAY	S	-	0.997	2.84	0.396			897.425	1792.84	1793.85	2	-0.001815	-1.012
PREDICTED: fructose-bisphosphate aldolase A isoform X3 [Canis lupus familiaris]	gi|545501672	1	1	3	GQAGAAASESLFISNHAY	S	-	0.997	2.94	0.334			897.431	1792.85	1793.85	2	0.009782	5.453
PREDICTED: fructose-bisphosphate aldolase A isoform X3 [Canis lupus familiaris]	gi|545501672	1	1	3	RLQSIGTENTEEN	K	R	0.997	3.26	0.325			745.859	1489.7	1490.71	2	0.002861	1.919
sp|K1C9_HUMAN|	sp|K1C9_HUMAN|	2	2	2	GGSGGSHGGGSGFGGESGGSY	R	G	0.997	2.41	0.319			857.843	1713.67	1714.67	2	0.008736	5.095
sp|K1C9_HUMAN|	sp|K1C9_HUMAN|	2	2	2	SYGGGEEASGSGGGYGGGSGKSSHS	G	-	0.964	2.52	0.263			725.966	2174.88	2175.88	3	0.00286	1.315
PREDICTED: glyceraldehyde-3-phosphate dehydrogenase-like [Canis lupus familiaris]	gi|345791297	0	0	2	GYSNRVVDLm	F	V	0.997	2.45	0.282		m10: Oxidation (+15.99)	585.286	1168.56	1169.56	2	0.002906	2.485	gi|345807932,gi|50978862
PREDICTED: glyceraldehyde-3-phosphate dehydrogenase-like [Canis lupus familiaris]	gi|345791297	0	0	2	KVVKQASEGPL	K	K	0.997	2.63	0.26			578.341	1154.67	1155.67	2	0.0008959	0.7752	gi|345807932,gi|50978862
PREDICTED: actin, beta-like 2 isoform X2 [Canis lupus familiaris]	gi|57043600	0	0	1	HQGVmVGmGQKD	R	C	0.81	2.8	0.207		m5: Oxidation (+15.99), m8: Oxidation (+15.99)	440.202	1317.58	1318.59	3	0.003358	2.547	gi|57108093,gi|545500782
PREDICTED: uncharacterized protein LOC611082 [Canis lupus familiaris]	gi|545554806	0	0	6	DAVTYTEHAK	R	R	0.997	2.93	0.272			567.776	1133.54	1134.54	2	0.002934	2.586	gi|545554808,gi|545554766
PREDICTED: uncharacterized protein LOC611082 [Canis lupus familiaris]	gi|545554806	0	0	6	DNIQGITKPAIR	R	R	0.997	2.71	0.341			663.382	1324.75	1325.75	2	0.00316	2.383	gi|545554808,gi|545554766
PREDICTED: uncharacterized protein LOC611082 [Canis lupus familiaris]	gi|545554806	0	0	6	KTVTAmDVVYALK	R	R	0.997	3.89	0.352		m6: Oxidation (+15.99)	485.601	1453.78	1454.79	3	-0.002693	-1.851	gi|545554808,gi|545554766
PREDICTED: uncharacterized protein LOC611082 [Canis lupus familiaris]	gi|545554806	0	0	6	TVTAmDVVYALK	K	R	0.954	2.76	0.229		m5: Oxidation (+15.99)	663.852	1325.69	1326.7	2	-0.0006361	-0.4794	gi|545554808,gi|545554766
PREDICTED: uncharacterized protein LOC611082 [Canis lupus familiaris]	gi|545554806	0	0	6	VTIAQGGVLPNIQAVLLPK	R	K	0.997	2.83	0.442			644.397	1930.17	1931.17	3	0.007402	3.833	gi|545554808,gi|545554766
PREDICTED: uncharacterized protein LOC611082 [Canis lupus familiaris]	gi|545554806	0	0	6	VTIAQGGVLPNIQAVLLPK	R	K	0.997	2.73	0.325			966.091	1930.17	1931.17	2	0.00595	3.081	gi|545554808,gi|545554766
PREDICTED: fatty acid-binding protein, epidermal [Canis lupus familiaris]	gi|545548960	0	0	1	KFEETTADG	E	R	0.685	2.53	0.227			499.228	996.442	997.447	2	0.00182	1.825	gi|545560044
PREDICTED: 14-3-3 protein beta/alpha isoform X3 [Canis lupus familiaris]	gi|545540855	1	1	1	VISSIEQKTE	R	R	0.758	2.44	0.25			567.307	1132.6	1133.6	2	0.001913	1.688
phosphatidylethanolamine-binding protein 1 [Canis lupus familiaris]	gi|114326321	2	2	2	PVDLGKWSGPL	M	S	0.997	2.76	0.393			584.823	1167.63	1168.64	2	0.003228	2.762
phosphatidylethanolamine-binding protein 1 [Canis lupus familiaris]	gi|114326321	2	2	2	PVDLGKWSGPLS	M	L	0.997	3.03	0.37			628.337	1254.66	1255.67	2	-0.002039	-1.624
PREDICTED: actin, cytoplasmic 2 [Canis lupus familiaris]	gi|545509102	0	0	18	APEEHPVLLTEAPLNPK	V	T	0.997	3.49	0.218			619.003	1853.99	1855	3	-0.001278	-0.6888	gi|545500782
PREDICTED: actin, cytoplasmic 2 [Canis lupus familiaris]	gi|545509102	0	0	18	DESGPSIVH	Y	R	0.997	2.4	0.293			470.723	939.431	940.437	2	0.001134	1.206	gi|545500782
PREDICTED: actin, cytoplasmic 2 [Canis lupus familiaris]	gi|545509102	0	0	18	DLYANTVLSGGTTmYPGIADR	K	M	0.997	2.66	0.343		m14: Oxidation (+15.99)	1116.04	2230.07	2231.07	2	0.01106	4.957	gi|545500782
PREDICTED: actin, cytoplasmic 2 [Canis lupus familiaris]	gi|545509102	0	0	18	EYDESGPSIVH	Q	R	0.997	2.72	0.381			616.776	1231.54	1232.54	2	0.002534	2.056	gi|545500782
PREDICTED: actin, cytoplasmic 2 [Canis lupus familiaris]	gi|545509102	0	0	18	FAGDDAPRAVFPSIVG	G	R	0.982	2.57	0.259			809.919	1617.82	1618.82	2	0.007702	4.758	gi|57108093,gi|545500782
PREDICTED: actin, cytoplasmic 2 [Canis lupus familiaris]	gi|545509102	0	0	18	GGTTMYPGIADR	S	M	0.997	2.75	0.248			619.796	1237.58	1238.58	2	0.0009963	0.8044	gi|57108093,gi|545500782
PREDICTED: actin, cytoplasmic 2 [Canis lupus familiaris]	gi|545509102	0	0	18	ISKQEYDESGPSIVH	W	R	0.997	4.11	0.37			563.611	1687.81	1688.81	3	0.004854	2.874	gi|545500782
PREDICTED: actin, cytoplasmic 2 [Canis lupus familiaris]	gi|545509102	0	0	18	KAGFAGDDAPR	C	A	0.997	2.69	0.253			552.776	1103.54	1104.54	2	0.00189	1.711	gi|57108093,gi|545500782
PREDICTED: actin, cytoplasmic 2 [Canis lupus familiaris]	gi|545509102	0	0	18	KEITALAPSTmK	Q	I	0.948	2.6	0.25		m11: Oxidation (+15.99)	653.36	1304.71	1305.71	2	0.004111	3.148	gi|57108093,gi|545500782
PREDICTED: actin, cytoplasmic 2 [Canis lupus familiaris]	gi|545509102	0	0	18	KQEYDESGPSIVH	S	R	0.997	3.44	0.2			496.905	1487.69	1488.7	3	0.00398	2.674	gi|545500782
PREDICTED: actin, cytoplasmic 2 [Canis lupus familiaris]	gi|545509102	0	0	18	KQEYDESGPSIVH	S	R	0.997	3.76	0.402			744.854	1487.69	1488.7	2	0.004451	2.99	gi|545500782
PREDICTED: actin, cytoplasmic 2 [Canis lupus familiaris]	gi|545509102	0	0	18	KQEYDESGPSIVHR	S	K	0.997	3.32	0.409			548.938	1643.79	1644.8	3	0.002215	1.347	gi|545500782
PREDICTED: actin, cytoplasmic 2 [Canis lupus familiaris]	gi|545509102	0	0	18	KSYELPDGQVITIGNERF	E	R	0.997	4.09	0.26			689.362	2065.06	2066.06	3	0.01517	7.341	gi|57108093,gi|545500782
PREDICTED: actin, cytoplasmic 2 [Canis lupus familiaris]	gi|545509102	0	0	18	RVAPEEHPVLLTEAPLNPK	L	T	0.997	3.5	0.208			704.063	2109.17	2110.17	3	0.009032	4.28	gi|545500782
PREDICTED: actin, cytoplasmic 2 [Canis lupus familiaris]	gi|545509102	0	0	18	SGGTTmYPGIADRMQ	L	K	0.997	2.56	0.353		m6: Oxidation (+15.99)	800.861	1599.71	1600.71	2	0.004742	2.962	gi|57108093,gi|545500782
PREDICTED: actin, cytoplasmic 2 [Canis lupus familiaris]	gi|545509102	0	0	18	SKQEYDESGPS	I	I	0.997	3.21	0.399			613.764	1225.51	1226.52	2	0.002821	2.3	gi|545500782
PREDICTED: actin, cytoplasmic 2 [Canis lupus familiaris]	gi|545509102	0	0	18	SKQEYDESGPSIVH	I	R	0.997	3.32	0.369			525.915	1574.72	1575.73	3	0.001918	1.217	gi|545500782
PREDICTED: actin, cytoplasmic 2 [Canis lupus familiaris]	gi|545509102	0	0	18	YDESGPSIVH	E	R	0.729	2.51	0.237			552.255	1102.5	1103.5	2	0.002409	2.183	gi|545500782
PREDICTED: 14-3-3 protein epsilon isoformX2 [Canis lupus familiaris]	gi|73967156	1	1	1	NKEALQDVEDENQ	Q	-	0.997	3.36	0.339			766.349	1530.68	1531.69	2	0.002499	1.631
PREDICTED: lactoperoxidase isoform 2 [Canis lupus familiaris]	gi|345805633	2	2	2	TAmSSEGPTTR	K	Q	0.997	3.38	0.445		m3: Oxidation (+15.99)	577.263	1152.51	1153.52	2	0.003385	2.935
PREDICTED: lactoperoxidase isoform 2 [Canis lupus familiaris]	gi|345805633	2	2	2	TAmSSEGPTTRQ	K	L	0.834	2.47	0.258		m3: Oxidation (+15.99)	641.292	1280.57	1281.57	2	0.00167	1.303
PREDICTED: uncharacterized protein LOC488289 [Canis lupus familiaris]	gi|545554766	0	0	6	DAVTYTEHAK	R	R	0.997	2.93	0.272			567.776	1133.54	1134.54	2	0.002934	2.586	gi|545554806,gi|545554808
PREDICTED: uncharacterized protein LOC488289 [Canis lupus familiaris]	gi|545554766	0	0	6	DNIQGITKPAIR	R	R	0.997	2.71	0.341			663.382	1324.75	1325.75	2	0.00316	2.383	gi|545554806,gi|545554808
PREDICTED: uncharacterized protein LOC488289 [Canis lupus familiaris]	gi|545554766	0	0	6	KTVTAmDVVYALK	R	R	0.997	3.89	0.352		m6: Oxidation (+15.99)	485.601	1453.78	1454.79	3	-0.002693	-1.851	gi|545554806,gi|545554808
PREDICTED: uncharacterized protein LOC488289 [Canis lupus familiaris]	gi|545554766	0	0	6	TVTAmDVVYALK	K	R	0.954	2.76	0.229		m5: Oxidation (+15.99)	663.852	1325.69	1326.7	2	-0.0006361	-0.4794	gi|545554806,gi|545554808
PREDICTED: uncharacterized protein LOC488289 [Canis lupus familiaris]	gi|545554766	0	0	6	VTIAQGGVLPNIQAVLLPK	R	K	0.997	2.83	0.442			644.397	1930.17	1931.17	3	0.007402	3.833	gi|545554806,gi|545554808
PREDICTED: uncharacterized protein LOC488289 [Canis lupus familiaris]	gi|545554766	0	0	6	VTIAQGGVLPNIQAVLLPK	R	K	0.997	2.73	0.325			966.091	1930.17	1931.17	2	0.00595	3.081	gi|545554806,gi|545554808
PREDICTED: uncharacterized protein LOC100856160 [Canis lupus familiaris]	gi|545554808	0	0	6	DAVTYTEHAK	R	R	0.997	2.93	0.272			567.776	1133.54	1134.54	2	0.002934	2.586	gi|545554806,gi|545554766
PREDICTED: uncharacterized protein LOC100856160 [Canis lupus familiaris]	gi|545554808	0	0	6	DNIQGITKPAIR	R	R	0.997	2.71	0.341			663.382	1324.75	1325.75	2	0.00316	2.383	gi|545554806,gi|545554766
PREDICTED: uncharacterized protein LOC100856160 [Canis lupus familiaris]	gi|545554808	0	0	6	KTVTAmDVVYALK	R	R	0.997	3.89	0.352		m6: Oxidation (+15.99)	485.601	1453.78	1454.79	3	-0.002693	-1.851	gi|545554806,gi|545554766
PREDICTED: uncharacterized protein LOC100856160 [Canis lupus familiaris]	gi|545554808	0	0	6	TVTAmDVVYALK	K	R	0.954	2.76	0.229		m5: Oxidation (+15.99)	663.852	1325.69	1326.7	2	-0.0006361	-0.4794	gi|545554806,gi|545554766
PREDICTED: uncharacterized protein LOC100856160 [Canis lupus familiaris]	gi|545554808	0	0	6	VTIAQGGVLPNIQAVLLPK	R	K	0.997	2.83	0.442			644.397	1930.17	1931.17	3	0.007402	3.833	gi|545554806,gi|545554766
PREDICTED: uncharacterized protein LOC100856160 [Canis lupus familiaris]	gi|545554808	0	0	6	VTIAQGGVLPNIQAVLLPK	R	K	0.997	2.73	0.325			966.091	1930.17	1931.17	2	0.00595	3.081	gi|545554806,gi|545554766
sp|PPIA_HUMAN|	sp|PPIA_HUMAN|	0	0	1	NGTGGKSIY	H	G	0.997	2.55	0.286			448.728	895.441	896.447	2	0.001371	1.529
